# Supplementary material for: HNF3α Targets Nckap1l and Promotes Renal Fibrosis Following Ischemia‐Reperfusion Injury
Source: Adv Sci (Weinh). 2025 Mar 17;12(19):2410764. doi: 10.1002/advs.202410764 (PMC12097113; doi:10.1002/advs.202410764)
Supplement: Supplementary file 3 — Supporting Information [file ADVS-12-2410764-s001.xlsx]

## Sheet: Sheet1
gene_id	gene_name	EntrezID	transcript_id	GO	KEGG	KO_ENTRY	EC	Description	trans_type	Reactome	FPKM.HNF1	FPKM.HNF2	FPKM.HNF3	FPKM.pcDNA1	FPKM.pcDNA2	FPKM.pcDNA3	fc	log2(fc)	pval	qval	regulation	significant		count.HNF1	count.HNF2	count.HNF3	count.pcDNA1	count.pcDNA2	count.pcDNA3
ENSMUSG00000109644	0610005C13Rik	71661	ENSMUST00000210965;ENSMUST00000210866;ENSMUST00000210569	NA	NA	NA	NA	RIKEN cDNA 0610005C13 gene [Source:MGI Symbol;Acc:MGI:1918911]	antisense	NA	0.0161199	0.0182214	0.0104928	0.0214379	0.062712	0	0.532788	-0.908366	0.554496	0.999978	down	no		5	6	3	6	17	0
ENSMUSG00000007777	0610009B22Rik	66050	ENSMUST00000109098;ENSMUST00000007921	GO:0003674(molecular_function);GO:0005634(nucleus);GO:0005737(cytoplasm);GO:0006888(endoplasmic reticulum to Golgi vesicle-mediated transport);GO:0016192(vesicle-mediated transport);GO:0030008(TRAPP complex);GO:0048471(perinuclear region of cytoplasm);GO:0048471(perinuclear region of cytoplasm)	NA	K20301	NA	RIKEN cDNA 0610009B22 gene [Source:MGI Symbol;Acc:MGI:1913300]	protein_coding	NA	15.4898	15.8691	18.7642	16.4497	16.3346	17.4308	0.998166	-0.00264846	0.929854	0.999978	down	no		1125	1255	1378	1110	1197	1269
ENSMUSG00000086714	0610009E02Rik	100125929	ENSMUST00000151521;ENSMUST00000133463;ENSMUST00000139144	NA	NA	NA	NA	RIKEN cDNA 0610009E02 gene [Source:MGI Symbol;Acc:MGI:3698435]	processed_transcript	NA	0.0717535	0.15851	0.0259531	0.117221	0.22832	0.103009	0.571211	-0.807904	0.337611	0.999978	down	no		10	23	5	15	31	14
ENSMUSG00000043644	0610009L18Rik	66838	ENSMUST00000143813	NA	NA	NA	NA	RIKEN cDNA 0610009L18 gene [Source:MGI Symbol;Acc:MGI:1914088]	bidirectional_promoter_lncRNA	NA	0.25282	0.264261	0.237016	0.306919	0.362657	0.23701	0.831799	-0.265694	0.729347	0.999978	down	no		12	13	11	13	17	11
ENSMUSG00000042208	0610010F05Rik		ENSMUST00000093267;ENSMUST00000109532;ENSMUST00000141353;ENSMUST00000043356;ENSMUST00000155903;ENSMUST00000123909;ENSMUST00000131612;ENSMUST00000180260	GO:0003674(molecular_function);GO:0005575(cellular_component);GO:0008150(biological_process);GO:0008150(biological_process)	NA	NA	NA	RIKEN cDNA 0610010F05 gene [Source:MGI Symbol;Acc:MGI:1918925]	protein_coding;nonsense_mediated_decay	NA	6.63875	7.14308	6.57595	7.37514	7.15718	6.43332	0.971007	-0.0424461	0.488438	0.999978	down	no		2524	2960	2531	2611	2746	2455
ENSMUSG00000020831	0610010K14Rik	104457	ENSMUST00000148878;ENSMUST00000135390;ENSMUST00000021181;ENSMUST00000108577;ENSMUST00000108579;ENSMUST00000108578;ENSMUST00000100950;ENSMUST00000102569;ENSMUST00000108575;ENSMUST00000108576;ENSMUST00000138658;ENSMUST00000150504	GO:0003677(DNA binding);GO:0005634(nucleus);GO:0005654(nucleoplasm);GO:0005829(cytosol);GO:0006325(chromatin organization);GO:0008150(biological_process);GO:0016589(NURF complex);GO:0042802(identical protein binding);GO:0071339(MLL1 complex);GO:0071339(MLL1 complex)	NA	NA	NA	RIKEN cDNA 0610010K14 gene [Source:MGI Symbol;Acc:MGI:1915609]	processed_transcript;protein_coding;retained_intron	NA	7.08805	8.93142	8.41164	7.1218	9.36049	7.93906	1.0004	0.000575949	0.953222	0.999978	up	no		981	1347	1178	917	1309	1103
ENSMUSG00000089755	0610012D04Rik	71676	ENSMUST00000159031	NA	NA	NA	NA	RIKEN cDNA 0610012D04 gene [Source:MGI Symbol;Acc:MGI:1918926]	antisense	NA	0	0	0	0.04867	0	0	0.00616396	-7.34193	0.618582	0.999978	down	no		0	0	0	2	0	0
ENSMUSG00000107002	0610012G03Rik	106264	ENSMUST00000202722	NA	NA	NA	NA	RIKEN cDNA 0610012G03 gene [Source:MGI Symbol;Acc:MGI:1913301]	protein_coding	NA	10.3637	10.0423	11.5359	11.5382	11.8184	11.8851	0.906366	-0.141834	0.104613	0.866773	down	no		1089	1150	1226	1127	1253	1252
ENSMUSG00000058706	0610030E20Rik	68364	ENSMUST00000204152;ENSMUST00000077783;ENSMUST00000205578;ENSMUST00000205472	GO:0003674(molecular_function);GO:0005575(cellular_component);GO:0008150(biological_process);GO:0008150(biological_process)	NA	NA	NA	RIKEN cDNA 0610030E20 gene [Source:MGI Symbol;Acc:MGI:1915614]	retained_intron;protein_coding	NA	6.32718	6.21046	6.44723	6.70186	7.00304	6.65569	0.932432	-0.10093	0.0684784	0.722802	down	no		2684	2871	2766	2644	2998	2831
ENSMUSG00000099146	0610031O16Rik	68369	ENSMUST00000185046	NA	NA	NA	NA	RIKEN cDNA 0610031O16 gene [Source:MGI Symbol;Acc:MGI:1915619]	antisense	NA	0	0	0.0366796	0	0	0	122.265	6.93387	0.316959	0.999978	up	no		0	0	7	0	0	0
ENSMUSG00000108236	0610033M10Rik	74093	ENSMUST00000205236	NA	NA	NA	NA	RIKEN cDNA 0610033M10 gene [Source:MGI Symbol;Acc:MGI:1921343]	lincRNA	NA	0	0.024892	0	0	0	0	82.9733	6.37458	0.567387	0.999978	up	no		0	3	0	0	0	0
ENSMUSG00000097882	0610038B21Rik	70345	ENSMUST00000181420;ENSMUST00000184762	NA	NA	NA	NA	RIKEN cDNA 0610038B21 gene [Source:MGI Symbol;Acc:MGI:1917595]	antisense	NA	0.323501	0.392782	0.343782	0.208555	0.344092	0.27707	1.27762	0.353459	0.351288	0.999978	up	no		73	96	78	44	79	63
ENSMUSG00000058812	0610039K10Rik	68386	ENSMUST00000076667;ENSMUST00000184724	NA	NA	NA	NA	RIKEN cDNA 0610039K10 gene [Source:MGI Symbol;Acc:MGI:1915636]	antisense	NA	0.041344	0.0471539	0.116407	0.044276	0	0.0474402	2.23412	1.15971	0.395197	0.999978	up	no		4	5	9	3	0	4
ENSMUSG00000089889	0610040B10Rik	67672	ENSMUST00000198455;ENSMUST00000162890;ENSMUST00000160231	NA	NA	NA	NA	RIKEN cDNA 0610040B10 gene [Source:MGI Symbol;Acc:MGI:1914922]	antisense	NA	0.287324	0.254566	0.281284	0.449856	0.408157	0.47546	0.617316	-0.695919	0.0618172	0.691959	down	no		45	43	44	65	65	74
ENSMUSG00000087341	0610040F04Rik	75394	ENSMUST00000137478;ENSMUST00000204759	NA	NA	NA	NA	RIKEN cDNA 0610040F04 gene [Source:MGI Symbol;Acc:MGI:1922644]	antisense	NA	0.0327774	0.0122929	0	0.00642325	0.0200369	0	1.70332	0.768353	0.709996	0.999978	up	no		6	3	0	1	4	0
ENSMUSG00000060512	0610040J01Rik	76261	ENSMUST00000196575;ENSMUST00000199667;ENSMUST00000196367;ENSMUST00000081747	GO:0003674(molecular_function);GO:0005654(nucleoplasm);GO:0008150(biological_process);GO:0030054(cell junction);GO:0030054(cell junction)	NA	NA	NA	RIKEN cDNA 0610040J01 gene [Source:MGI Symbol;Acc:MGI:1923511]	protein_coding	NA	5.20147	4.77492	5.62828	5.67484	4.7443	5.71801	0.967003	-0.0484077	0.626116	0.999978	down	no		910	910	995	923	838	1003
ENSMUSG00000087361	0610043K17Rik	68400	ENSMUST00000123107	NA	NA	NA	NA	RIKEN cDNA 0610043K17 gene [Source:MGI Symbol;Acc:MGI:1915650]	lincRNA	NA	0	0.0756209	0.199015	0	0	0	915.453	9.83834	0.0421764	0.578758	up	no		0	5	12	0	0	0
ENSMUSG00000114511	0710001A04Rik	68402	ENSMUST00000224766	NA	NA	NA	NA	RIKEN cDNA 0710001A04 gene [Source:MGI Symbol;Acc:MGI:1915652]	antisense	NA	0	0	0.038023	0	0	0	126.743	6.98577	0.480402	0.999978	up	no		0	0	4	0	0	0
ENSMUSG00000097863	1010001B22Rik	75403	ENSMUST00000181488	NA	NA	NA	NA	RIKEN cDNA 1010001B22 gene [Source:MGI Symbol;Acc:MGI:1922653]	lincRNA	NA	0.076314	0.143717	0	0	0.26571	0.19939	0.473083	-1.07983	0.521184	0.999978	down	no		4	7	0	0	12	9
ENSMUSG00000090066	1110002E22Rik	102634333	ENSMUST00000163080;ENSMUST00000184925	GO:0003674(molecular_function);GO:0005575(cellular_component);GO:0008150(biological_process);GO:0008150(biological_process)	NA	NA	NA	RIKEN cDNA 1110002E22 gene [Source:MGI Symbol;Acc:MGI:1915066]	protein_coding;processed_transcript	NA	3.82697	3.81588	3.65433	3.26818	3.08765	3.28812	1.17143	0.228266	0.000339161	0.0196051	up	no		2782	3024	2687	2209	2266	2397
ENSMUSG00000097134	1110002J07Rik	68488	ENSMUST00000181710	NA	NA	NA	NA	RIKEN cDNA 1110002J07 gene [Source:MGI Symbol;Acc:MGI:1915738]	lincRNA	NA	0	0.0377697	0.0438766	0	0.0203972	0.0205276	1.99504	0.996415	0.549743	0.999978	up	no		0	8	9	0	4	4
ENSMUSG00000071456	1110002L01Rik	100043040	ENSMUST00000180149;ENSMUST00000168012;ENSMUST00000179637;ENSMUST00000095903	NA	NA	NA	NA	RIKEN cDNA 1110002L01 gene [Source:MGI Symbol;Acc:MGI:1915821]	antisense	NA	1.88708	2.26144	1.44454	2.29439	1.90952	1.73201	0.942239	-0.0858344	0.58406	0.999978	down	no		568	742	441	643	580	524
ENSMUSG00000106291	1110003F10Rik	68476	ENSMUST00000199441	NA	NA	NA	NA	RIKEN cDNA 1110003F10 gene [Source:MGI Symbol;Acc:MGI:1915726]	TEC	NA	0.158349	0.175311	0.323688	0.117289	0.372306	0.607698	0.599063	-0.73922	0.35336	0.999978	down	no		9	11	19	7	21	34
ENSMUSG00000030663	1110004F10Rik	56372	ENSMUST00000151254;ENSMUST00000106608;ENSMUST00000106607;ENSMUST00000032899;ENSMUST00000205450	GO:0003674(molecular_function);GO:0005575(cellular_component);GO:0008150(biological_process);GO:0008150(biological_process)	NA	NA	NA	RIKEN cDNA 1110004F10 gene [Source:MGI Symbol;Acc:MGI:1929274]	nonsense_mediated_decay;protein_coding	NA	38.1101	40.4776	40.2813	40.237	39.3955	40.0338	0.993337	-0.0096446	0.70859	0.999978	down	no		6899	7988	7377	6774	7198	7268
ENSMUSG00000107121	1110006O24Rik	66123	ENSMUST00000201728	NA	NA	NA	NA	RIKEN cDNA 1110006O24 gene [Source:MGI Symbol;Acc:MGI:1913373]	lincRNA	NA	0.43573	0.452059	0.787978	0.244548	0.395726	0.578086	1.37543	0.459881	0.453095	0.999978	up	no		25	28	45	13	23	33
ENSMUSG00000039195	1110008P14Rik		ENSMUST00000048792;ENSMUST00000146423	GO:0003674(molecular_function);GO:0005575(cellular_component);GO:0008150(biological_process);GO:0008150(biological_process)	NA	NA	NA	RIKEN cDNA 1110008P14 gene [Source:MGI Symbol;Acc:MGI:1920987]	protein_coding	NA	8.16489	8.70064	9.79955	9.99222	9.5682	9.48749	0.917969	-0.123483	0.113488	0.889514	down	no		1599	1858	1942	1820	1891	1864
ENSMUSG00000045237	1110012L19Rik		ENSMUST00000053981	GO:0003674(molecular_function);GO:0005575(cellular_component);GO:0008150(biological_process)	NA	NA	NA	RIKEN cDNA 1110012L19 gene [Source:MGI Symbol;Acc:MGI:1915868]	protein_coding	NA	11.79	10.9489	10.7745	10.6032	11.9658	11.7124	0.977596	-0.0326902	0.710583	0.999978	down	no		938	950	867	784	961	934
ENSMUSG00000116164	1110013H19Rik	68522	ENSMUST00000230712	NA	NA	NA	NA	RIKEN cDNA 1110013H19 gene [Source:MGI Symbol;Acc:MGI:1915772]	lincRNA	NA	0.072183	0	0.102973	0.119369	0.205608	0	0.53898	-0.891697	0.620315	0.999978	down	no		4	0	6	6	11	0
ENSMUSG00000098659	1110015O18Rik	100503859	ENSMUST00000183632;ENSMUST00000183944	NA	NA	NA	NA	RIKEN cDNA 1110015O18 gene [Source:MGI Symbol;Acc:MGI:1915766]	lincRNA	NA	0	0	0	0.0645654	0	0	0.00464645	-7.74966	0.158344	0.980614	down	no		0	0	0	10	0	0
ENSMUSG00000028441	1110017D15Rik	73721	ENSMUST00000123865	GO:0002177(manchette);GO:0005634(nucleus);GO:0005737(cytoplasm);GO:0005856(cytoskeleton);GO:0007283(spermatogenesis);GO:0030154(cell differentiation);GO:0034622(cellular protein-containing complex assembly);GO:0043014(alpha-tubulin binding);GO:0048471(perinuclear region of cytoplasm)	NA	K18634	NA	RIKEN cDNA 1110017D15 gene [Source:MGI Symbol;Acc:MGI:1920971]	processed_transcript	NA	0	0	0.0354787	0	0	0	118.262	6.88585	0.480402	0.999978	up	no		0	0	4	0	0	0
ENSMUSG00000085151	1110018N20Rik	68941	ENSMUST00000147446	NA	NA	NA	NA	RIKEN cDNA 1110018N20 gene [Source:MGI Symbol;Acc:MGI:1915753]	processed_transcript	NA	0	0	0	0	0.0128931	0	0.0232682	-5.4255	0.637461	0.999978	down	no		0	0	0	0	2	0
ENSMUSG00000097616	1110019D14Rik	76311	ENSMUST00000181225;ENSMUST00000181090	NA	NA	NA	NA	RIKEN cDNA 1110019D14 gene [Source:MGI Symbol;Acc:MGI:1923561]	lincRNA	NA	1.12322	1.15027	0.760021	0.813932	0.99302	0.501315	1.31419	0.394179	0.236613	0.999978	up	no		142	159	98	96	128	64
ENSMUSG00000097047	1110020A21Rik	68531	ENSMUST00000234288;ENSMUST00000234932;ENSMUST00000181147	NA	NA	NA	NA	RIKEN cDNA 1110020A21 gene [Source:MGI Symbol;Acc:MGI:1915781]	bidirectional_promoter_lncRNA	NA	0.567127	0.297285	0.376958	0.424343	0.453136	0.292227	1.06127	0.0857865	0.854769	0.999978	up	no		54	32	36	37	44	28
ENSMUSG00000103520	1110025M09Rik	68635	ENSMUST00000192082	NA	NA	NA	NA	RIKEN cDNA 1110025M09 gene [Source:MGI Symbol;Acc:MGI:1915885]	TEC	NA	0.263932	0.335595	0.528144	0.376106	0.353121	0.780285	0.747043	-0.420736	0.481021	0.999978	down	no		17	23	34	22	23	49
ENSMUSG00000099139	1110028F18Rik	68692	ENSMUST00000183365	NA	NA	NA	NA	RIKEN cDNA 1110028F18 gene [Source:MGI Symbol;Acc:MGI:1915942]	lincRNA	NA	0.055272	0.023719	0	0	0	0	263.303	8.04058	0.180961	0.999978	up	no		6	3	0	0	0	0
ENSMUSG00000037971	1110032A03Rik	68721	ENSMUST00000177546;ENSMUST00000176238;ENSMUST00000042576;ENSMUST00000176160;ENSMUST00000042468;ENSMUST00000176682;ENSMUST00000176894;ENSMUST00000177142;ENSMUST00000177022	GO:0003674(molecular_function);GO:0005634(nucleus);GO:0005654(nucleoplasm);GO:0008150(biological_process);GO:0008150(biological_process)	NA	NA	NA	RIKEN cDNA 1110032A03 gene [Source:MGI Symbol;Acc:MGI:1915971]	protein_coding;processed_transcript;retained_intron	NA	0.644562	0.813534	0.693103	0.658644	0.81555	0.755242	0.964907	-0.0515382	0.729939	0.999978	down	no		251	345	273	240	321	296
ENSMUSG00000046999	1110032F04Rik	68725	ENSMUST00000054551	GO:0003674(molecular_function);GO:0005575(cellular_component);GO:0008150(biological_process);GO:0016020(membrane);GO:0016021(integral component of membrane)	NA	NA	NA	RIKEN cDNA 1110032F04 gene [Source:MGI Symbol;Acc:MGI:1915975]	protein_coding	NA	0	0	0.016039	0	0	0	53.4633	5.74048	0.480402	0.999978	up	no		0	0	4	0	0	0
ENSMUSG00000099098	1110035H17Rik	68686	ENSMUST00000184073;ENSMUST00000205672	NA	NA	NA	NA	RIKEN cDNA 1110035H17 gene [Source:MGI Symbol;Acc:MGI:1915936]	antisense;pseudogene	NA	0.082537	0.14215	0.0462383	0.0978669	0.0350002	0.0481135	1.49699	0.58206	0.620983	0.999978	up	no		8	15	5	9	4	5
ENSMUSG00000092203	1110038B12Rik	68763	ENSMUST00000172501;ENSMUST00000174039;ENSMUST00000173811;ENSMUST00000174464;ENSMUST00000173070;ENSMUST00000174173;ENSMUST00000172531	NA	NA	NA	NA	RIKEN cDNA 1110038B12 gene [Source:MGI Symbol;Acc:MGI:1916013]	lincRNA;retained_intron	NA	20.7189	22.308	24.1489	22.7458	22.662	22.974	0.982363	-0.0256723	0.624505	0.999978	down	no		2730	3205	3218	2788	3013	3037
ENSMUSG00000063236	1110038F14Rik	117171	ENSMUST00000071792;ENSMUST00000229229;ENSMUST00000231058;ENSMUST00000230274	GO:0003674(molecular_function);GO:0005575(cellular_component);GO:0008150(biological_process);GO:0008150(biological_process)	NA	NA	NA	RIKEN cDNA 1110038F14 gene [Source:MGI Symbol;Acc:MGI:2152337]	protein_coding;retained_intron	NA	17.2413	17.3034	18.3633	17.9177	19.08	18.8428	0.947485	-0.0778246	0.181473	0.999978	down	no		2402	2628	2589	2322	2684	2634
ENSMUSG00000085457	1110046J04Rik	68808	ENSMUST00000181800;ENSMUST00000180906	NA	NA	NA	NA	RIKEN cDNA 1110046J04 gene [Source:MGI Symbol;Acc:MGI:1916058]	antisense	NA	0.340652	0.265276	0.338387	0.329328	0.403252	0.361416	0.863179	-0.212268	0.486002	0.999978	down	no		88	75	87	79	104	93
ENSMUSG00000040591	1110051M20Rik	228356	ENSMUST00000139807;ENSMUST00000094835;ENSMUST00000139490;ENSMUST00000132092;ENSMUST00000145573;ENSMUST00000102594;ENSMUST00000064652;ENSMUST00000141262	GO:0003674(molecular_function);GO:0008150(biological_process);GO:0008150(biological_process)	NA	NA	NA	RIKEN cDNA 1110051M20 gene [Source:MGI Symbol;Acc:MGI:1915079]	processed_transcript;protein_coding	NA	0.733198	1.20329	1.07606	1.18756	0.950723	1.07917	0.936313	-0.0949365	0.585067	0.999978	down	no		279	499	414	421	367	411
ENSMUSG00000035171	1110059E24Rik	66206	ENSMUST00000179768;ENSMUST00000178523;ENSMUST00000179553;ENSMUST00000177577;ENSMUST00000180304;ENSMUST00000038830	GO:0003674(molecular_function);GO:0005575(cellular_component);GO:0008150(biological_process);GO:0008150(biological_process)	NA	NA	NA	RIKEN cDNA 1110059E24 gene [Source:MGI Symbol;Acc:MGI:1913456]	protein_coding;nonsense_mediated_decay	NA	9.34122	9.48524	8.57386	9.57915	8.72277	9.12114	0.999171	-0.00119692	0.9254	0.999978	down	no		2084	2307	1936	1987	1966	2042
ENSMUSG00000032551	1110059G10Rik	66202	ENSMUST00000035154;ENSMUST00000118422;ENSMUST00000215129	GO:0003674(molecular_function);GO:0005575(cellular_component);GO:0008150(biological_process);GO:0008150(biological_process)	NA	NA	NA	RIKEN cDNA 1110059G10 gene [Source:MGI Symbol;Acc:MGI:1913452]	protein_coding;retained_intron	NA	1.28199	1.33126	1.68747	1.7554	1.86087	1.54407	0.833418	-0.262888	0.0543937	0.651862	down	no		522	591	696	665	764	630
ENSMUSG00000105036	1110060G06Rik	68814	ENSMUST00000200372	NA	NA	NA	NA	RIKEN cDNA 1110060G06 gene [Source:MGI Symbol;Acc:MGI:1916064]	TEC	NA	0.104785	0.069811	0.102487	0.06128	0.065204	0.24635	0.743181	-0.428215	0.703002	0.999978	down	no		4	3	4	3	3	9
ENSMUSG00000078570	1110065P20Rik	68920	ENSMUST00000184704;ENSMUST00000125776;ENSMUST00000137769;ENSMUST00000106190;ENSMUST00000163946;ENSMUST00000185036	GO:0003674(molecular_function);GO:0005575(cellular_component);GO:0008150(biological_process);GO:0008150(biological_process)	NA	NA	NA	RIKEN cDNA 1110065P20 gene [Source:MGI Symbol;Acc:MGI:1916170]	retained_intron;protein_coding	NA	2.9581	3.5027	4.17241	3.8498	4.14324	3.29884	0.941669	-0.0867086	0.547113	0.999978	down	no		448	577	637	541	631	500
ENSMUSG00000111857	1190001M18Rik	68924	ENSMUST00000215937	NA	NA	NA	NA	RIKEN cDNA 1190001M18 gene [Source:MGI Symbol;Acc:MGI:1916174]	lincRNA	NA	0.14995	0.021202	0.112523	0.118214	0.120511	0.115663	0.800464	-0.321091	0.715336	0.999978	down	no		14	3	11	11	12	11
ENSMUSG00000043687	1190005I06Rik	68918	ENSMUST00000144417;ENSMUST00000123927	GO:0003674(molecular_function);GO:0005575(cellular_component);GO:0008150(biological_process);GO:0008150(biological_process)	NA	NA	NA	RIKEN cDNA 1190005I06 gene [Source:MGI Symbol;Acc:MGI:1916168]	nonsense_mediated_decay;protein_coding	NA	0.215485	0.0539646	0.338086	0.0874019	0.180762	0.113752	1.59076	0.669714	0.439005	0.999978	up	no		18	5	28	7	15	9
ENSMUSG00000063320	1190007I07Rik	544717	ENSMUST00000185168;ENSMUST00000183363;ENSMUST00000176200;ENSMUST00000183416;ENSMUST00000079648	GO:0005515(protein binding);GO:0005739(mitochondrion);GO:0005743(mitochondrial inner membrane);GO:0016020(membrane);GO:0016021(integral component of membrane);GO:0034551(mitochondrial respiratory chain complex III assembly);GO:0034551(mitochondrial respiratory chain complex III assembly)	NA	NA	NA	RIKEN cDNA 1190007I07 gene [Source:MGI Symbol;Acc:MGI:3698433]	protein_coding	NA	5.07074	4.16566	4.57513	3.83638	5.11352	3.9297	1.07236	0.100785	0.573739	0.999978	up	no		444	397	405	312	451	345
ENSMUSG00000110013	1190028D05Rik	330767	ENSMUST00000210977	NA	NA	NA	NA	RIKEN cDNA 1190028D05 gene [Source:MGI Symbol;Acc:MGI:3036227]	lincRNA	NA	0.971188	1.00555	1.56513	1.2049	0.934335	0.705106	1.24523	0.316416	0.46875	0.999978	up	no		54	61	88	63	53	40
ENSMUSG00000087684	1200007C13Rik	74119	ENSMUST00000143649	NA	NA	NA	NA	RIKEN cDNA 1200007C13 gene [Source:MGI Symbol;Acc:MGI:1921369]	lincRNA	NA	0.278822	0.295106	0.230253	0.213676	0.338808	0.150069	1.14466	0.194913	0.694873	0.999978	up	no		50	58	42	36	62	27
ENSMUSG00000097290	1300002E11Rik	100043489	ENSMUST00000181960;ENSMUST00000180830;ENSMUST00000209728;ENSMUST00000181780;ENSMUST00000209429;ENSMUST00000211443;ENSMUST00000209449;ENSMUST00000231300	NA	NA	NA	NA	RIKEN cDNA 1300002E11 gene [Source:MGI Symbol;Acc:MGI:1919001]	lincRNA	NA	1.8546	1.83708	1.70934	1.9356	1.78489	2.25757	0.903473	-0.146446	0.256404	0.999978	down	no		572	618	533	556	554	696
ENSMUSG00000112545	1300014J16Rik	74160	ENSMUST00000219015	NA	NA	NA	NA	RIKEN cDNA 1300014J16 gene [Source:MGI Symbol;Acc:MGI:1921410]	lincRNA	NA	0.479727	0.84258	0.660024	0.790163	0.47094	0.45835	1.15288	0.205248	0.633208	0.999978	up	no		47	90	65	72	47	45
ENSMUSG00000033688	1300017J02Rik	71775	ENSMUST00000150524;ENSMUST00000142540;ENSMUST00000035163	GO:0004857(enzyme inhibitor activity);GO:0005575(cellular_component);GO:0005576(extracellular region);GO:0005615(extracellular space);GO:0043086(negative regulation of catalytic activity);GO:0043086(negative regulation of catalytic activity)	04066(HIF-1 signaling pathway);04216(Ferroptosis);04978(Mineral absorption);04978(Mineral absorption)	K14736	NA	RIKEN cDNA 1300017J02 gene [Source:MGI Symbol;Acc:MGI:1919025]	processed_transcript;protein_coding	NA	0.0452558	0	0.056521	0.0251636	0.0177415	0.0384282	1.25135	0.32349	0.767239	0.999978	up	no		16	0	19	8	6	13
ENSMUSG00000096221	1500002C15Rik	102636313	ENSMUST00000197451;ENSMUST00000178987	NA	NA	NA	NA	RIKEN cDNA 1500002C15 gene [Source:MGI Symbol;Acc:MGI:1916196]	antisense	NA	0.392323	0.603652	0.470885	0.42555	0.415729	0.739773	0.927775	-0.108152	0.751679	0.999978	down	no		63	106	77	64	68	119
ENSMUSG00000097595	1500002F19Rik	76683	ENSMUST00000209767	NA	NA	NA	NA	RIKEN cDNA 1500002F19 gene [Source:MGI Symbol;Acc:MGI:1923933]	bidirectional_promoter_lncRNA	NA	0.00746454	0	0	0	0	0	24.8818	4.63702	0.829264	0.999978	up	no		1	0	0	0	0	0
ENSMUSG00000098912	1500004A13Rik	319830	ENSMUST00000184014;ENSMUST00000183707;ENSMUST00000184013;ENSMUST00000183966	NA	NA	NA	NA	RIKEN cDNA 1500004A13 gene [Source:MGI Symbol;Acc:MGI:2442808]	lincRNA;retained_intron	NA	1.15984	1.06468	1.29563	0.846147	1.01948	1.07809	1.19582	0.257997	0.0262638	0.456433	up	no		1170	1170	1321	794	1038	1090
ENSMUSG00000104888	1500005C15Rik	72019	ENSMUST00000199867	NA	NA	NA	NA	RIKEN cDNA 1500005C15 gene [Source:MGI Symbol;Acc:MGI:1919269]	TEC	NA	0	0.027837	0.018559	0.059333	0.019437	0.040116	0.390256	-1.35751	0.382063	0.999978	down	no		0	6	4	10	4	7
ENSMUSG00000068099	1500009C09Rik		ENSMUST00000143238	GO:0003674(molecular_function);GO:0005575(cellular_component);GO:0008150(biological_process);GO:0016020(membrane);GO:0016021(integral component of membrane)	NA	NA	NA	RIKEN cDNA 1500009C09 gene [Source:MGI Symbol;Acc:MGI:1923755]	protein_coding	NA	0.0198499	0.0733613	0.0495287	0	0.026922	0.0644675	1.56189	0.643289	0.613677	0.999978	up	no		3	12	7	0	4	9
ENSMUSG00000087651	1500009L16Rik	69784	ENSMUST00000150459;ENSMUST00000218623;ENSMUST00000218196	GO:0003674(molecular_function);GO:0005575(cellular_component);GO:0008150(biological_process);GO:0008150(biological_process)	NA	NA	NA	RIKEN cDNA 1500009L16 gene [Source:MGI Symbol;Acc:MGI:1917034]	protein_coding;retained_intron	NA	0.105261	0.132543	0.0811238	0.0784006	0.0311605	0.0899074	1.59889	0.677068	0.310651	0.999978	up	no		28	37	21	19	8	24
ENSMUSG00000072694	1500011B03Rik	66236	ENSMUST00000234046;ENSMUST00000061251;ENSMUST00000100850;ENSMUST00000140374;ENSMUST00000112160	GO:0003674(molecular_function);GO:0005575(cellular_component);GO:0008150(biological_process);GO:0016020(membrane);GO:0016021(integral component of membrane);GO:0016021(integral component of membrane)	NA	NA	NA	RIKEN cDNA 1500011B03 gene [Source:MGI Symbol;Acc:MGI:1913486]	processed_transcript;protein_coding	NA	6.96896	7.60789	7.99061	8.02587	7.07825	6.44994	1.04702	0.0662838	0.533682	0.999978	up	no		1367	1625	1584	1464	1401	1268
ENSMUSG00000098702	1500015A07Rik	68982	ENSMUST00000184181	NA	NA	NA	NA	RIKEN cDNA 1500015A07 gene [Source:MGI Symbol;Acc:MGI:1916232]	antisense	NA	1.40396	2.01991	1.82662	2.57902	2.54698	2.40884	0.696828	-0.521125	0.00228903	0.0844488	down	no		235	368	309	401	429	404
ENSMUSG00000094732	1500015L24Rik	68994	ENSMUST00000179640;ENSMUST00000236064;ENSMUST00000235137;ENSMUST00000235888;ENSMUST00000236428;ENSMUST00000238187;ENSMUST00000235283;ENSMUST00000235141;ENSMUST00000236065;ENSMUST00000237182;ENSMUST00000235940	NA	NA	NA	NA	RIKEN cDNA 1500015L24 gene [Source:MGI Symbol;Acc:MGI:1916244]	lincRNA	NA	0.195686	0.150779	0.119929	0.177173	0.134234	0.138499	1.03665	0.0519256	0.901697	0.999978	up	no		41	35	26	35	28	29
ENSMUSG00000097383	1500026H17Rik	69002	ENSMUST00000181598	NA	NA	NA	NA	RIKEN cDNA 1500026H17 gene [Source:MGI Symbol;Acc:MGI:1916252]	bidirectional_promoter_lncRNA	NA	0.079156	0.08723	0.098793	0	0.126043	0.034084	1.65605	0.72775	0.460655	0.999978	up	no		18	21	22	0	28	8
ENSMUSG00000117718	1500032F14Rik	78305	ENSMUST00000236420	NA	NA	NA	NA	RIKEN cDNA 1500032F14 gene [Source:MGI Symbol;Acc:MGI:1925555]	lincRNA	NA	0	0	0	0.11451	0	0	0.00261986	-8.5763	0.448009	0.999978	down	no		0	0	0	4	0	0
ENSMUSG00000043747	1520401A03Rik	320309	ENSMUST00000201734;ENSMUST00000177300;ENSMUST00000178006	GO:0003674(molecular_function);GO:0005575(cellular_component);GO:0008150(biological_process);GO:0008150(biological_process)	NA	NA	NA	RIKEN cDNA 1520401A03 gene [Source:MGI Symbol;Acc:MGI:2443785]	protein_coding;retained_intron	NA	0.0104874	0.0394215	0.0932998	0.0389185	0.0119823	0.0426045	1.53156	0.614999	0.516597	0.999978	up	no		4	14	29	12	4	13
ENSMUSG00000117232	1600002D24Rik	69776	ENSMUST00000232930;ENSMUST00000233116	NA	NA	NA	NA	RIKEN cDNA 1600002D24 gene [Source:MGI Symbol;Acc:MGI:1917026]	lincRNA	NA	0	0	0.0181225	0	0	0	60.4082	5.91667	0.429898	0.999978	up	no		0	0	5	0	0	0
ENSMUSG00000101585	1600010M07Rik	69781	ENSMUST00000185931	NA	NA	NA	NA	RIKEN cDNA 1600010M07 gene [Source:MGI Symbol;Acc:MGI:1917031]	antisense	NA	0	0	0.0204534	0.0321765	0	0	0.635661	-0.65367	0.866505	0.999978	down	no		0	0	3	4	0	0
ENSMUSG00000050088	1600012H06Rik	67912	ENSMUST00000164837;ENSMUST00000052691;ENSMUST00000174163;ENSMUST00000174004	GO:0003674(molecular_function);GO:0005576(extracellular region);GO:0006915(apoptotic process);GO:0008150(biological_process);GO:0008150(biological_process)	NA	NA	NA	RIKEN cDNA 1600012H06 gene [Source:MGI Symbol;Acc:MGI:1915162]	protein_coding;processed_transcript	R_MMU_168256(Immune_System);R_MMU_6798695(Neutrophil_degranulation);R_MMU_168249(Innate_Immune_System)	7.05912	7.62071	7.72682	7.23654	8.03445	8.11627	0.95807	-0.0617963	0.382703	0.999978	down	no		1692	1991	1874	1613	1942	1951
ENSMUSG00000054676	1600014C10Rik	72244	ENSMUST00000179525;ENSMUST00000177983;ENSMUST00000178876;ENSMUST00000165308;ENSMUST00000067854;ENSMUST00000178207;ENSMUST00000179992	GO:0003674(molecular_function);GO:0005737(cytoplasm);GO:0005739(mitochondrion);GO:0005783(endoplasmic reticulum);GO:0005829(cytosol);GO:0006914(autophagy);GO:0006915(apoptotic process);GO:0006979(response to oxidative stress);GO:0016020(membrane);GO:0016021(integral component of membrane);GO:0031966(mitochondrial membrane);GO:0051560(mitochondrial calcium ion homeostasis);GO:0051560(mitochondrial…	NA	K23168	NA	RIKEN cDNA 1600014C10 gene [Source:MGI Symbol;Acc:MGI:1919494]	protein_coding	NA	2.05886	2.19151	2.03825	2.13364	2.06951	1.79681	1.04811	0.067793	0.629544	0.999978	up	no		592	689	594	572	602	520
ENSMUSG00000094690	1600014C23Rik	72240	ENSMUST00000233108	GO:0003674(molecular_function);GO:0005575(cellular_component);GO:0008150(biological_process)	NA	NA	NA	RIKEN cDNA 1600014C23 gene [Source:MGI Symbol;Acc:MGI:1919490]	lincRNA	NA	0	0	0	0	0	0.099587	0.00301244	-8.37485	0.464795	0.999978	down	no		0	0	0	0	0	4
ENSMUSG00000065361	1600017P15Rik	73249	ENSMUST00000083427	NA	NA	NA	NA	RIKEN cDNA 1600017P15 gene [Source:MGI Symbol;Acc:MGI:1920499]	misc_RNA	NA	0	0	0.044825	0	0	0.021715	2.06424	1.04561	0.835276	0.999978	up	no		0	0	2	0	0	1
ENSMUSG00000102505	1600017P15Rik	73249	ENSMUST00000193960	NA	NA	NA	NA	RIKEN cDNA 1600017P15 gene [Source:MGI Symbol;Acc:MGI:1920499]	TEC	NA	0	0	0.005128	0	0	0.001663	3.08358	1.62461	0.983999	0.999978	up	no		0	0	1	0	0	1
ENSMUSG00000097048	1600020E01Rik	72012	ENSMUST00000204663;ENSMUST00000204008;ENSMUST00000181928;ENSMUST00000204068;ENSMUST00000204047;ENSMUST00000180896	NA	NA	NA	NA	RIKEN cDNA 1600020E01 gene [Source:MGI Symbol;Acc:MGI:1919262]	antisense	NA	0.921183	1.15241	1.17969	1.13132	1.20769	1.00794	0.972015	-0.04095	0.762408	0.999978	down	no		292	397	377	333	386	322
ENSMUSG00000117315	1600022D10Rik	73252	ENSMUST00000233463	NA	NA	NA	NA	RIKEN cDNA 1600022D10 gene [Source:MGI Symbol;Acc:MGI:1920502]	lincRNA	NA	0	0	0.03216	0	0	0	107.2	6.74416	0.480402	0.999978	up	no		0	0	4	0	0	0
ENSMUSG00000104986	1600023N17Rik	69788	ENSMUST00000196242	NA	NA	NA	NA	RIKEN cDNA 1600023N17 gene [Source:MGI Symbol;Acc:MGI:1917038]	TEC	NA	0.548574	0.331565	0.361261	0.273492	0.459025	0.391291	1.10464	0.143572	0.787283	0.999978	up	no		41	27	27	19	34	29
ENSMUSG00000057818	1600029O15Rik	665268	ENSMUST00000178259;ENSMUST00000179787	NA	NA	NA	NA	RIKEN cDNA 1600029O15 gene [Source:MGI Symbol;Acc:MGI:3045362]	transcribed_processed_pseudogene;processed_transcript	NA	0.0286	0	0	0	0.0275316	0	1.03881	0.0549263	0.999627	0.999978	up	no		4	0	0	0	4	0
ENSMUSG00000047150	1700001C19Rik	75462	ENSMUST00000061885;ENSMUST00000125507	GO:0003674(molecular_function);GO:0005575(cellular_component);GO:0008150(biological_process);GO:0008150(biological_process)	NA	NA	NA	RIKEN cDNA 1700001C19 gene [Source:MGI Symbol;Acc:MGI:1922712]	protein_coding;processed_transcript	NA	0.0161598	0.00713389	0	0.0286622	0.0127673	0.042042	0.279062	-1.84134	0.441976	0.999978	down	no		3	2	0	4	2	6
ENSMUSG00000099419	1700001D01Rik	69279	ENSMUST00000188654	NA	NA	NA	NA	RIKEN cDNA 1700001D01 gene [Source:MGI Symbol;Acc:MGI:1916529]	antisense	NA	0.066892	0	0	0.078564	0	0	0.851433	-0.232035	0.975715	0.999978	down	no		3	0	0	3	0	0
ENSMUSG00000085984	1700001G11Rik	69303	ENSMUST00000153646	NA	NA	NA	NA	RIKEN cDNA 1700001G11 gene [Source:MGI Symbol;Acc:MGI:1916553]	processed_transcript	NA	0	0.0333903	0	0	0	0	111.301	6.79832	0.567387	0.999978	up	no		0	3	0	0	0	0
ENSMUSG00000103746	1700001G17Rik	67503	ENSMUST00000191965;ENSMUST00000191779	NA	NA	NA	NA	RIKEN cDNA 1700001G17 gene [Source:MGI Symbol;Acc:MGI:1914753]	TEC	NA	0.129395	0.143869	0.0575267	0.120278	0.278276	0.368534	0.431229	-1.21347	0.165361	0.991318	down	no		9	11	4	8	19	25
ENSMUSG00000095040	1700001J03Rik	69282	ENSMUST00000073721	GO:0003674(molecular_function);GO:0005085(guanyl-nucleotide exchange factor activity);GO:0005575(cellular_component);GO:0008150(biological_process)	NA	NA	NA	RIKEN cDNA 1700001J03 gene [Source:MGI Symbol;Acc:MGI:1916532]	protein_coding	NA	0	0	0	0.0954591	0.037485	0	0.00225659	-8.79164	0.149377	0.968234	down	no		0	0	0	6	3	0
ENSMUSG00000056508	1700001K19Rik	66323	ENSMUST00000070659	GO:0003674(molecular_function);GO:0005575(cellular_component);GO:0008150(biological_process)	NA	NA	NA	RIKEN cDNA 1700001K19 gene [Source:MGI Symbol;Acc:MGI:1913573]	protein_coding	NA	0.03554	0.10767	0	0.102876	0	0.07662	0.797845	-0.325819	0.878146	0.999978	down	no		3	9	0	7	0	6
ENSMUSG00000075511	1700001L05Rik	69291	ENSMUST00000100370;ENSMUST00000179705;ENSMUST00000177890;ENSMUST00000178628	NA	NA	NA	NA	RIKEN cDNA 1700001L05 gene [Source:MGI Symbol;Acc:MGI:1916541]	lincRNA	NA	0.124542	0.133348	0.0780946	0.101869	0.0911223	0.11463	1.0922	0.127241	0.748298	0.999978	up	no		57	67	36	43	42	52
ENSMUSG00000021534	1700001L19Rik	69315	ENSMUST00000022007	GO:0003674(molecular_function);GO:0008150(biological_process);GO:0036064(ciliary basal body)	NA	NA	NA	RIKEN cDNA 1700001L19 gene [Source:MGI Symbol;Acc:MGI:1916565]	protein_coding	NA	0	0	0	0.05899	0	0	0.00508561	-7.61936	0.226833	0.999978	down	no		0	0	0	8	0	0
ENSMUSG00000044320	1700001O22Rik	73598	ENSMUST00000131315;ENSMUST00000050003;ENSMUST00000129484;ENSMUST00000140168;ENSMUST00000133380;ENSMUST00000130396;ENSMUST00000139968;ENSMUST00000135556	GO:0003674(molecular_function);GO:0005575(cellular_component);GO:0008150(biological_process);GO:0008150(biological_process)	NA	NA	NA	RIKEN cDNA 1700001O22 gene [Source:MGI Symbol;Acc:MGI:1923631]	processed_transcript;protein_coding	NA	0.293097	0.331991	0.316974	0.20542	0.148844	0.249658	1.55991	0.641459	0.102229	0.863951	up	no		63	75	67	39	32	52
ENSMUSG00000018543	1700001P01Rik	72215	ENSMUST00000107576	GO:0003674(molecular_function);GO:0005575(cellular_component);GO:0008150(biological_process)	NA	NA	NA	RIKEN cDNA 1700001P01 gene [Source:MGI Symbol;Acc:MGI:1919465]	protein_coding	NA	0.149654	0.269695	0.373454	0.114449	0	0.255046	2.14564	1.10141	0.324613	0.999978	up	no		7	14	18	5	0	12
ENSMUSG00000085944	1700003D09Rik	69338	ENSMUST00000141929	NA	NA	NA	NA	RIKEN cDNA 1700003D09 gene [Source:MGI Symbol;Acc:MGI:1916588]	processed_transcript	NA	0	0.029412	0	0	0	0	98.04	6.6153	0.497064	0.999978	up	no		0	4	0	0	0	0
ENSMUSG00000030030	1700003E16Rik	71837	ENSMUST00000032106;ENSMUST00000203203	GO:0003674(molecular_function);GO:0005575(cellular_component);GO:0008150(biological_process);GO:0008150(biological_process)	NA	NA	NA	RIKEN cDNA 1700003E16 gene [Source:MGI Symbol;Acc:MGI:1919087]	protein_coding	NA	0.444414	0.548058	0.424186	0.326258	0.661684	0.558342	0.91617	-0.126313	0.706466	0.999978	down	no		72	98	70	50	108	92
ENSMUSG00000038523	1700003F12Rik	75480	ENSMUST00000109709;ENSMUST00000045116;ENSMUST00000135641	GO:0003674(molecular_function);GO:0005575(cellular_component);GO:0008150(biological_process);GO:0008150(biological_process)	NA	NA	NA	RIKEN cDNA 1700003F12 gene [Source:MGI Symbol;Acc:MGI:1922730]	protein_coding;retained_intron	NA	0	0.0383089	0.158496	0.0570016	0.046187	0.144393	0.794908	-0.33114	0.770952	0.999978	down	no		0	3	12	4	4	11
ENSMUSG00000087621	1700003G18Rik	69350	ENSMUST00000140689;ENSMUST00000206534	NA	NA	NA	NA	RIKEN cDNA 1700003G18 gene [Source:MGI Symbol;Acc:MGI:1916600]	sense_overlapping;retained_intron	NA	0	0	0	0	0	0.017475	0.0171673	-5.86419	0.464795	0.999978	down	no		0	0	0	0	0	4
ENSMUSG00000085389	1700003M07Rik	72225	ENSMUST00000147634;ENSMUST00000139884	NA	NA	NA	NA	RIKEN cDNA 1700003M07 gene [Source:MGI Symbol;Acc:MGI:1919475]	lincRNA	NA	0	0.284916	0.169925	0.127228	0	0.0521758	2.5353	1.34215	0.386386	0.999978	up	no		0	21	11	8	0	4
ENSMUSG00000102463	1700003N22Rik		ENSMUST00000194834	NA	NA	NA	NA	RIKEN cDNA 1700003N22 gene [Source:MGI Symbol;Acc:MGI:1919464]	processed_pseudogene	NA	0.06335	0.027701	0.030749	0	0	0	406	8.66534	0.174557	0.999978	up	no		4	2	2	0	0	0
ENSMUSG00000102000	1700006H21Rik	72257	ENSMUST00000188490	NA	NA	NA	NA	RIKEN cDNA 1700006H21 gene [Source:MGI Symbol;Acc:MGI:1919507]	lincRNA	NA	0	0.069248	0	0	0	0	230.827	7.85067	0.497064	0.999978	up	no		0	4	0	0	0	0
ENSMUSG00000034764	1700006J14Rik	321010	ENSMUST00000160091;ENSMUST00000159621;ENSMUST00000041178	NA	NA	NA	NA	RIKEN cDNA 1700006J14 gene [Source:MGI Symbol;Acc:MGI:2447818]	antisense	NA	0.0907767	0.11508	0.105393	0.097578	0.196543	0.0676377	0.86038	-0.216955	0.726044	0.999978	down	no		20	27	23	20	42	15
ENSMUSG00000101234	1700007E05Rik	114672	ENSMUST00000186196	NA	NA	NA	NA	RIKEN cDNA 1700007E05 gene [Source:MGI Symbol;Acc:MGI:2149745]	processed_transcript	NA	0.00984314	0.0268316	0.00869514	0.0105847	0.0175682	0.00981493	1.19496	0.256958	0.889312	0.999978	up	no		2	6	2	2	4	2
ENSMUSG00000116556	1700007H22Rik	75484	ENSMUST00000231250	NA	NA	NA	NA	RIKEN cDNA 1700007H22 gene [Source:MGI Symbol;Acc:MGI:1922734]	lincRNA	NA	0	0.84082	0.255647	0.640708	0.4617	0.506888	0.681333	-0.553567	0.552384	0.999978	down	no		0	36	11	24	19	20
ENSMUSG00000086330	1700007J10Rik	69320	ENSMUST00000153431	NA	NA	NA	NA	RIKEN cDNA 1700007J10 gene [Source:MGI Symbol;Acc:MGI:1916570]	processed_transcript	NA	0.222289	0.396911	0.36388	0.46288	0.389612	0.389834	0.791322	-0.337664	0.47471	0.999978	down	no		21	41	35	41	38	37
ENSMUSG00000026831	1700007K13Rik	69327	ENSMUST00000086370;ENSMUST00000126242	GO:0003674(molecular_function);GO:0005634(nucleus);GO:0006974(cellular response to DNA damage stimulus);GO:0007368(determination of left/right symmetry);GO:0010468(regulation of gene expression);GO:0071494(cellular response to UV-C);GO:0071494(cellular response to UV-C)	NA	NA	NA	RIKEN cDNA 1700007K13 gene [Source:MGI Symbol;Acc:MGI:1916577]	protein_coding;processed_transcript	NA	3.16587	3.14483	2.91834	2.98213	2.53365	2.66034	1.12878	0.174763	0.406846	0.999978	up	no		223	241	208	195	181	188
ENSMUSG00000097318	1700007L15Rik	100502742	ENSMUST00000180923;ENSMUST00000231849	NA	NA	NA	NA	RIKEN cDNA 1700007L15 gene [Source:MGI Symbol;Acc:MGI:1916581]	bidirectional_promoter_lncRNA	NA	1.46424	1.39968	1.70588	1.40717	1.31228	0.99124	1.23152	0.300439	0.414786	0.999978	up	no		79	82	93	71	72	55
ENSMUSG00000103452	1700008A23Rik	75463	ENSMUST00000191694	NA	NA	NA	NA	RIKEN cDNA 1700008A23 gene [Source:MGI Symbol;Acc:MGI:1922713]	TEC	NA	0.085493	0	0	0	0	0	284.977	8.1547	0.426471	0.999978	up	no		5	0	0	0	0	0
ENSMUSG00000104872	1700008B11Rik	66321	ENSMUST00000198145	NA	NA	NA	NA	RIKEN cDNA 1700008B11 gene [Source:MGI Symbol;Acc:MGI:1913571]	antisense	NA	0.164077	0.193506	0	0.08775	0.211012	0.058572	1.0007	0.00100496	0.995671	0.999978	up	no		8	10	0	4	10	3
ENSMUSG00000101225	1700008J07Rik	629159	ENSMUST00000185351	NA	NA	NA	NA	RIKEN cDNA 1700008J07 gene [Source:MGI Symbol;Acc:MGI:1916610]	antisense	NA	0.583177	0.52305	0.33758	0.412619	0.372154	0.544509	1.08616	0.119231	0.738558	0.999978	up	no		104	101	61	68	67	97
ENSMUSG00000008028	1700008O03Rik	69349	ENSMUST00000137946;ENSMUST00000107933	GO:0003674(molecular_function);GO:0005575(cellular_component);GO:0008150(biological_process);GO:0008150(biological_process)	NA	NA	NA	RIKEN cDNA 1700008O03 gene [Source:MGI Symbol;Acc:MGI:1916599]	retained_intron;protein_coding	NA	0	0.00847165	0	0.0127226	0.00811151	0.0122947	0.255718	-1.96737	0.327152	0.999978	down	no		0	3	0	4	3	4
ENSMUSG00000028287	1700009N14Rik	75471	ENSMUST00000029955	GO:0000054(ribosomal subunit export from nucleus);GO:0000166(nucleotide binding);GO:0003924(GTPase activity);GO:0005525(GTP binding);GO:0005634(nucleus);GO:0005737(cytoplasm);GO:0006606(protein import into nucleus);GO:0006913(nucleocytoplasmic transport);GO:0015031(protein transport);GO:0019904(protein domain specific binding)	03008(Ribosome biogenesis in eukaryotes);03013(RNA transport);05166(Human T-cell leukemia virus 1 infection)	K07936	NA	RIKEN cDNA 1700009N14 gene [Source:MGI Symbol;Acc:MGI:1922721]	protein_coding	NA	0.041126	0.034514	0	0	0	0	252.133	7.97804	0.224238	0.999978	up	no		4	4	0	0	0	0
ENSMUSG00000099958	1700010B13Rik	100503661	ENSMUST00000188278	NA	NA	NA	NA	RIKEN cDNA 1700010B13 gene [Source:MGI Symbol;Acc:MGI:1922741]	retained_intron	NA	0.0196384	0	0.0193258	0	0.0487715	0	0.798914	-0.323888	0.854342	0.999978	down	no		3	0	3	0	8	0
ENSMUSG00000115752	1700010G06Rik	115488511	ENSMUST00000226773	NA	NA	NA	NA	RIKEN cDNA 1700010G06 gene [Source:MGI Symbol;Acc:MGI:1921467]	antisense	NA	0.055604	0.044105	0	0	0	0	332.363	8.37662	0.333244	0.999978	up	no		3	3	0	0	0	0
ENSMUSG00000067101	1700010H22Rik	75500	ENSMUST00000187592	NA	NA	NA	NA	RIKEN cDNA 1700010H22 gene [Source:MGI Symbol;Acc:MGI:1922750]	lincRNA	NA	0.0372346	0	0	0	0	0	124.115	6.95554	0.476804	0.999978	up	no		4	0	0	0	0	0
ENSMUSG00000023873	1700010I14Rik	66931	ENSMUST00000024650;ENSMUST00000151609;ENSMUST00000136954	GO:0003674(molecular_function);GO:0005575(cellular_component);GO:0008150(biological_process);GO:0008150(biological_process)	NA	NA	NA	RIKEN cDNA 1700010I14 gene [Source:MGI Symbol;Acc:MGI:1914181]	protein_coding	NA	0.78437	0.738175	0.673973	0.686098	0.740796	0.601544	1.08286	0.114849	0.684175	0.999978	up	no		131	135	114	107	125	101
ENSMUSG00000085102	1700010K24Rik	75440	ENSMUST00000125852	NA	NA	NA	NA	RIKEN cDNA 1700010K24 gene [Source:MGI Symbol;Acc:MGI:1922690]	antisense	NA	0.161608	0	0	0	0	0.027525	5.87132	2.55368	0.716975	0.999978	up	no		3	0	0	0	0	1
ENSMUSG00000101855	1700010N08Rik	105247250	ENSMUST00000188166;ENSMUST00000187456	NA	NA	NA	NA	RIKEN cDNA 1700010N08 gene [Source:MGI Symbol;Acc:MGI:1916590]	processed_transcript;transcribed_processed_pseudogene	NA	0	0	0	0.0156964	0.0271879	0.00912092	0.00576865	-7.43755	0.194359	0.999978	down	no		0	0	0	2	3	2
ENSMUSG00000031682	1700011L22Rik	67687	ENSMUST00000034109	GO:0003674(molecular_function);GO:0005575(cellular_component);GO:0008150(biological_process)	NA	NA	NA	RIKEN cDNA 1700011L22 gene [Source:MGI Symbol;Acc:MGI:1914937]	protein_coding	NA	0	0	0	0	0	0.0440386	0.0068122	-7.19766	0.464795	0.999978	down	no		0	0	0	0	0	4
ENSMUSG00000079476	1700011M02Rik	75443	ENSMUST00000113602	GO:0003674(molecular_function);GO:0005575(cellular_component);GO:0008150(biological_process)	NA	NA	NA	RIKEN cDNA 1700011M02 gene [Source:MGI Symbol;Acc:MGI:1922693]	protein_coding	NA	0	0.386264	0.117014	0	0.230673	0	2.18178	1.12551	0.610309	0.999978	up	no		0	13	4	0	8	0
ENSMUSG00000020617	1700012B07Rik	69324	ENSMUST00000020941;ENSMUST00000106674	GO:0003674(molecular_function);GO:0005575(cellular_component);GO:0008150(biological_process);GO:0008150(biological_process)	NA	NA	NA	RIKEN cDNA 1700012B07 gene [Source:MGI Symbol;Acc:MGI:1916574]	protein_coding	NA	0	0.0190937	0.069058	0	0.023546	0	3.74381	1.90451	0.344701	0.999978	up	no		0	4	12	0	4	0
ENSMUSG00000110424	1700012D14Rik	75479	ENSMUST00000210788;ENSMUST00000209959;ENSMUST00000210340;ENSMUST00000209597	NA	NA	NA	NA	RIKEN cDNA 1700012D14 gene [Source:MGI Symbol;Acc:MGI:1922729]	lincRNA;retained_intron	NA	0.174974	0.153894	0.0828368	0.244075	0.210462	0.114384	0.723657	-0.466622	0.287	0.999978	down	no		54	52	26	71	66	37
ENSMUSG00000107394	1700012J15Rik	75487	ENSMUST00000203458	NA	NA	NA	NA	RIKEN cDNA 1700012J15 gene [Source:MGI Symbol;Acc:MGI:1922737]	lincRNA	NA	0	0	0	0	0.089534	0	0.00335068	-8.22133	0.465337	0.999978	down	no		0	0	0	0	4	0
ENSMUSG00000106899	1700013A02Rik	69366	ENSMUST00000202969	NA	NA	NA	NA	RIKEN cDNA 1700013A02 gene [Source:MGI Symbol;Acc:MGI:1916616]	TEC	NA	0.00256	0	0	0	0	0	8.53333	3.09311	0.829264	0.999978	up	no		1	0	0	0	0	0
ENSMUSG00000027886	1700013F07Rik	75504	ENSMUST00000138210;ENSMUST00000138375;ENSMUST00000029485	GO:0005737(cytoplasm);GO:0005856(cytoskeleton);GO:0015232(heme transporter activity);GO:0020037(heme binding);GO:0097037(heme export);GO:0097037(heme export)	NA	NA	NA	RIKEN cDNA 1700013F07 gene [Source:MGI Symbol;Acc:MGI:1922754]	processed_transcript;protein_coding	NA	0.0356315	0.0431154	0.0534558	0	0	0.121197	1.09081	0.125402	0.844738	0.999978	up	no		4	6	8	0	0	14
ENSMUSG00000051054	1700014D04Rik	102638268	ENSMUST00000180139;ENSMUST00000055343	GO:0003674(molecular_function);GO:0005575(cellular_component);GO:0008150(biological_process);GO:0008150(biological_process)	NA	NA	NA	RIKEN cDNA 1700014D04 gene [Source:MGI Symbol;Acc:MGI:1921474]	protein_coding	NA	0.0277911	0	0	0.00859841	0.0274788	0.0473355	0.333177	-1.58564	0.389027	0.999978	down	no		8	0	0	2	7	12
ENSMUSG00000102737	1700016A09Rik	74227	ENSMUST00000192004	NA	NA	NA	NA	RIKEN cDNA 1700016A09 gene [Source:MGI Symbol;Acc:MGI:1921477]	TEC	NA	0	0	0.090747	0.067369	0.115821	0.027494	0.430726	-1.21516	0.485668	0.999978	down	no		0	0	6	4	8	2
ENSMUSG00000108979	1700016B15Rik	69427	ENSMUST00000209027	NA	NA	NA	NA	RIKEN cDNA 1700016B15 gene [Source:MGI Symbol;Acc:MGI:1916677]	TEC	NA	0	0	0.070249	0	0	0	234.163	7.87137	0.480402	0.999978	up	no		0	0	4	0	0	0
ENSMUSG00000015962	1700016C15Rik	69428	ENSMUST00000016106	GO:0003674(molecular_function);GO:0005575(cellular_component);GO:0008150(biological_process)	NA	NA	NA	RIKEN cDNA 1700016C15 gene [Source:MGI Symbol;Acc:MGI:1916678]	protein_coding	NA	0.127566	0.088966	0.083828	0	0.051832	0	5.79488	2.53478	0.138561	0.94396	up	no		8	6	5	0	3	0
ENSMUSG00000103481	1700016D08Rik	78377	ENSMUST00000195807;ENSMUST00000193513	NA	NA	NA	NA	RIKEN cDNA 1700016D08 gene [Source:MGI Symbol;Acc:MGI:1925627]	TEC	NA	0	0.0145654	0.0221804	0.0128118	0	0.00989222	1.61847	0.694631	0.909749	0.999978	up	no		0	2	2	1	0	2
ENSMUSG00000104955	1700016F12Rik	69424	ENSMUST00000198159	NA	NA	NA	NA	RIKEN cDNA 1700016F12 gene [Source:MGI Symbol;Acc:MGI:1916674]	lincRNA	NA	0	0	0	0	0.059387	0	0.00505161	-7.62904	0.533681	0.999978	down	no		0	0	0	0	3	0
ENSMUSG00000100625	1700016G22Rik	71867	ENSMUST00000186843;ENSMUST00000186819	NA	NA	NA	NA	RIKEN cDNA 1700016G22 gene [Source:MGI Symbol;Acc:MGI:1919117]	lincRNA	NA	0.272471	0.267217	0.411225	0.495605	0.537692	0.38514	0.670394	-0.576918	0.318335	0.999978	down	no		15	16	23	26	30	22
ENSMUSG00000029320	1700016H13Rik	74218	ENSMUST00000119824;ENSMUST00000120108	GO:0003674(molecular_function);GO:0005575(cellular_component);GO:0008150(biological_process);GO:0008150(biological_process)	NA	NA	NA	RIKEN cDNA 1700016H13 gene [Source:MGI Symbol;Acc:MGI:1921468]	protein_coding	NA	0	0	0.0910376	0.116499	0.051697	0.106457	0.331465	-1.59307	0.271123	0.999978	down	no		0	0	13	14	7	14
ENSMUSG00000053783	1700016K19Rik	74230	ENSMUST00000066408	GO:0005515(protein binding);GO:0005575(cellular_component);GO:0016598(protein arginylation)	NA	NA	NA	RIKEN cDNA 1700016K19 gene [Source:MGI Symbol;Acc:MGI:1921480]	protein_coding	NA	0.713543	0.779138	0.893364	0.660178	0.5757	0.703514	1.23031	0.299017	0.491277	0.999978	up	no		48	57	61	42	39	48
ENSMUSG00000085609	1700016P03Rik	668604	ENSMUST00000134252	NA	NA	NA	NA	RIKEN cDNA 1700016P03 gene [Source:MGI Symbol;Acc:MGI:1922792]	processed_transcript	NA	0	0.034988	0.069055	0.183659	0.0554	0.027747	0.389957	-1.35861	0.429394	0.999978	down	no		0	3	5	11	4	2
ENSMUSG00000032300	1700017B05Rik	74211	ENSMUST00000213199;ENSMUST00000217657;ENSMUST00000214583;ENSMUST00000215298;ENSMUST00000034846	GO:0003674(molecular_function);GO:0005829(cytosol);GO:0008150(biological_process);GO:0008150(biological_process)	NA	NA	NA	RIKEN cDNA 1700017B05 gene [Source:MGI Symbol;Acc:MGI:1921461]	protein_coding;processed_transcript	NA	16.0924	15.4363	14.44	15.5099	14.8913	16.0087	0.990494	-0.0137792	0.708375	0.999978	down	no		6124	6404	5560	5489	5720	6110
ENSMUSG00000037884	1700017G19Rik	100040882	ENSMUST00000035860;ENSMUST00000202778	NA	NA	NA	NA	RIKEN cDNA 1700017G19 gene [Source:MGI Symbol;Acc:MGI:1919477]	lincRNA	NA	0.048899	0.0177329	0	0	0	0	222.106	7.79511	0.0487518	0.620584	up	no		11	5	0	0	0	0
ENSMUSG00000105651	1700017M07Rik	76398	ENSMUST00000198307	NA	NA	NA	NA	RIKEN cDNA 1700017M07 gene [Source:MGI Symbol;Acc:MGI:1923648]	lincRNA	NA	0	0	0.047267	0.032531	0	0	1.45298	0.539018	0.928324	0.999978	up	no		0	0	4	3	0	0
ENSMUSG00000038408	1700018A04Rik	71307	ENSMUST00000126138;ENSMUST00000150418;ENSMUST00000221582;ENSMUST00000221561	NA	NA	NA	NA	RIKEN cDNA 1700018A04 gene [Source:MGI Symbol;Acc:MGI:1916631]	lincRNA	NA	0	0.015328	0	0.0309775	0.0119426	0	0.35713	-1.48548	0.52763	0.999978	down	no		0	6	0	9	4	0
ENSMUSG00000107368	1700018A23Rik	72231	ENSMUST00000201350	NA	NA	NA	NA	RIKEN cDNA 1700018A23 gene [Source:MGI Symbol;Acc:MGI:1919481]	antisense	NA	0	0	0.3073	0.18127	0	0.095452	1.1105	0.15121	0.96956	0.999978	up	no		0	0	9	5	0	3
ENSMUSG00000031809	1700018B08Rik	76405	ENSMUST00000034265	GO:0003674(molecular_function);GO:0005575(cellular_component);GO:0008150(biological_process)	NA	NA	NA	RIKEN cDNA 1700018B08 gene [Source:MGI Symbol;Acc:MGI:1923655]	protein_coding	NA	0	0	0	0	0.0394722	0	0.00760029	-7.03973	0.465337	0.999978	down	no		0	0	0	0	4	0
ENSMUSG00000100075	1700018L02Rik	67329	ENSMUST00000187897	NA	NA	NA	NA	RIKEN cDNA 1700018L02 gene [Source:MGI Symbol;Acc:MGI:1914579]	antisense	NA	0.10123	0.072588	0.177537	0.013202	0.058796	0.057491	2.7134	1.4401	0.089532	0.81698	up	no		19	15	33	3	11	11
ENSMUSG00000060715	1700019A02Rik	69397	ENSMUST00000072235	GO:0003674(molecular_function);GO:0005575(cellular_component);GO:0008150(biological_process)	NA	NA	NA	RIKEN cDNA 1700019A02 gene [Source:MGI Symbol;Acc:MGI:1916647]	protein_coding	NA	0	0	0	0	0	0.0960553	0.0031232	-8.32276	0.359092	0.999978	down	no		0	0	0	0	0	6
ENSMUSG00000109102	1700019A23Rik	68220	ENSMUST00000208842	NA	NA	NA	NA	RIKEN cDNA 1700019A23 gene [Source:MGI Symbol;Acc:MGI:1915470]	TEC	NA	0.0921	0.15766	0	0.264493	0.575639	0.308922	0.217361	-2.20183	0.212867	0.999978	down	no		2	3	0	4	9	5
ENSMUSG00000043629	1700019D03Rik	67080	ENSMUST00000114492;ENSMUST00000050567	GO:0003674(molecular_function);GO:0005886(plasma membrane);GO:0008150(biological_process);GO:0016020(membrane);GO:0034237(protein kinase A regulatory subunit binding);GO:0034237(protein kinase A regulatory subunit binding)	NA	NA	NA	RIKEN cDNA 1700019D03 gene [Source:MGI Symbol;Acc:MGI:1914330]	protein_coding	NA	0.222532	0.16314	0.173288	0.225599	0.152698	0.202257	0.962802	-0.0546888	0.878711	0.999978	down	no		71	56	56	67	49	64
ENSMUSG00000086202	1700019E08Rik	69405	ENSMUST00000153567	NA	NA	NA	NA	RIKEN cDNA 1700019E08 gene [Source:MGI Symbol;Acc:MGI:1916655]	lincRNA	NA	0	0	0	0.112665	0	0	0.00266276	-8.55286	0.27311	0.999978	down	no		0	0	0	7	0	0
ENSMUSG00000111639	1700019L13Rik	72226	ENSMUST00000217388;ENSMUST00000214403	NA	NA	NA	NA	RIKEN cDNA 1700019L13 gene [Source:MGI Symbol;Acc:MGI:1919476]	antisense	NA	0	0.0213281	0.0446893	0.0239663	0.036396	0.0270813	0.754971	-0.405507	0.698515	0.999978	down	no		0	9	17	9	14	10
ENSMUSG00000027409	1700020A23Rik	75656	ENSMUST00000028898	GO:0003674(molecular_function);GO:0005575(cellular_component);GO:0008150(biological_process);GO:0016020(membrane);GO:0016021(integral component of membrane)	NA	NA	NA	RIKEN cDNA 1700020A23 gene [Source:MGI Symbol;Acc:MGI:1922906]	protein_coding	NA	0.138923	0	0	0.0559744	0.0356838	0.0362889	1.08578	0.118737	0.942989	0.999978	up	no		8	0	0	3	2	2
ENSMUSG00000100937	1700020D05Rik		ENSMUST00000189704	GO:0003674(molecular_function);GO:0005575(cellular_component);GO:0008150(biological_process)	NA	NA	NA	RIKEN cDNA 1700020D05 gene [Source:MGI Symbol;Acc:MGI:1922805]	protein_coding	NA	0.092002	0.105489	0.043428	0.054489	0	0.084208	1.73702	0.796612	0.57908	0.999978	up	no		7	9	4	4	0	7
ENSMUSG00000110052	1700020G03Rik	105243207	ENSMUST00000211264	NA	NA	NA	NA	RIKEN cDNA 1700020G03 gene [Source:MGI Symbol;Acc:MGI:1921485]	TEC	NA	0	0.046568	0.053242	0	0.033328	0.148977	0.547489	-0.869098	0.671731	0.999978	down	no		0	4	4	0	3	10
ENSMUSG00000101801	1700020G17Rik	75630	ENSMUST00000188776	NA	NA	NA	NA	RIKEN cDNA 1700020G17 gene [Source:MGI Symbol;Acc:MGI:1922880]	antisense	NA	0	0	0	0.04523	0	0	0.00663276	-7.23618	0.399371	0.999978	down	no		0	0	0	5	0	0
ENSMUSG00000035085	1700020L24Rik	66330	ENSMUST00000037378;ENSMUST00000188702	GO:0003674(molecular_function);GO:0005575(cellular_component);GO:0008150(biological_process);GO:0008150(biological_process)	NA	NA	NA	RIKEN cDNA 1700020L24 gene [Source:MGI Symbol;Acc:MGI:1913580]	protein_coding	NA	0.122824	0.109657	0.0715415	0.0345469	0.214314	0.225221	0.641286	-0.640961	0.520607	0.999978	down	no		10	10	6	3	17	18
ENSMUSG00000105426	1700021F02Rik	75519	ENSMUST00000197576	NA	NA	NA	NA	RIKEN cDNA 1700021F02 gene [Source:MGI Symbol;Acc:MGI:1922769]	lincRNA	NA	0	0	0	0	0	0.09251	0.00324289	-8.2685	0.533112	0.999978	down	no		0	0	0	0	0	3
ENSMUSG00000086890	1700021J08Rik	72235	ENSMUST00000138729	NA	NA	NA	NA	RIKEN cDNA 1700021J08 gene [Source:MGI Symbol;Acc:MGI:1919485]	antisense	NA	0.096426	0	0	0.202304	0.090814	0.160065	0.212775	-2.2326	0.235925	0.999978	down	no		5	0	0	8	4	7
ENSMUSG00000087343	1700021N21Rik	69409	ENSMUST00000131110	NA	NA	NA	NA	RIKEN cDNA 1700021N21 gene [Source:MGI Symbol;Acc:MGI:1916659]	antisense	NA	0	0	0	0.061542	0	0	0.00487472	-7.68047	0.448009	0.999978	down	no		0	0	0	4	0	0
ENSMUSG00000112581	1700022H01Rik	75539	ENSMUST00000219142	NA	NA	NA	NA	RIKEN cDNA 1700022H01 gene [Source:MGI Symbol;Acc:MGI:1922789]	bidirectional_promoter_lncRNA	NA	0	0.078709	0	0	0	0	262.363	8.03542	0.567387	0.999978	up	no		0	3	0	0	0	0
ENSMUSG00000028451	1700022I11Rik	67317	ENSMUST00000030163;ENSMUST00000139127	GO:0003674(molecular_function);GO:0005575(cellular_component);GO:0008150(biological_process);GO:0008150(biological_process)	NA	NA	NA	RIKEN cDNA 1700022I11 gene [Source:MGI Symbol;Acc:MGI:1914567]	protein_coding;nonsense_mediated_decay	NA	0.071237	0.0575219	0.0354346	0.0660378	0.0259234	0.0409999	1.2349	0.304393	0.676322	0.999978	up	no		24	21	13	21	9	14
ENSMUSG00000097523	1700022N22Rik	69431	ENSMUST00000180932;ENSMUST00000235322;ENSMUST00000235528	NA	NA	NA	NA	RIKEN cDNA 1700022N22 gene [Source:MGI Symbol;Acc:MGI:1916681]	antisense	NA	0.235282	0.254212	0.205425	0.231825	0.1298	0.096084	1.51826	0.602416	0.337333	0.999978	up	no		30	35	26	27	17	13
ENSMUSG00000117050	1700023B13Rik	73279	ENSMUST00000233069	NA	NA	NA	NA	RIKEN cDNA 1700023B13 gene [Source:MGI Symbol;Acc:MGI:1920529]	TEC	NA	0.490416	0.369823	0.508005	1.12205	1.05112	0.303254	0.552508	-0.855933	0.0936008	0.83015	down	no		38	31	40	80	81	24
ENSMUSG00000089827	1700023H06Rik	69442	ENSMUST00000161006	NA	NA	NA	NA	RIKEN cDNA 1700023H06 gene [Source:MGI Symbol;Acc:MGI:1916692]	processed_transcript	NA	0.07205	0.09027	0.111347	0.091838	0	0.093567	1.47605	0.561741	0.682205	0.999978	up	no		6	8	9	7	0	8
ENSMUSG00000052334	1700024B05Rik	100503856	ENSMUST00000064162	GO:0003674(molecular_function);GO:0005575(cellular_component);GO:0008150(biological_process)	NA	NA	NA	RIKEN cDNA 1700024B05 gene [Source:MGI Symbol;Acc:MGI:1922768]	protein_coding	NA	0.057973	0	0	0	0	0	193.243	7.59427	0.310903	0.999978	up	no		7	0	0	0	0	0
ENSMUSG00000069890	1700024J04Rik	105244158	ENSMUST00000093146	NA	NA	NA	NA	RIKEN cDNA 1700024J04 gene [Source:MGI Symbol;Acc:MGI:1919098]	pseudogene	NA	0	0.006558	0.021798	0	0.004223	0.027108	0.905046	-0.143937	0.882805	0.999978	down	no		0	1	3	0	1	4
ENSMUSG00000032666	1700025G04Rik	69399	ENSMUST00000044581;ENSMUST00000121533;ENSMUST00000187603;ENSMUST00000128433	GO:0003674(molecular_function);GO:0005575(cellular_component);GO:0008150(biological_process);GO:0008150(biological_process)	NA	NA	NA	RIKEN cDNA 1700025G04 gene [Source:MGI Symbol;Acc:MGI:1916649]	protein_coding;nonsense_mediated_decay;retained_intron	NA	1.68126	1.5423	1.65751	2.22328	2.37931	2.33651	0.703415	-0.507551	1.61909e-11	4.60754e-09	down	no		1441	1442	1437	1772	2059	2009
ENSMUSG00000101888	1700025H01Rik	75531	ENSMUST00000187479	NA	NA	NA	NA	RIKEN cDNA 1700025H01 gene [Source:MGI Symbol;Acc:MGI:1922781]	lincRNA	NA	0	0	0.046084	0	0	0	153.613	7.26316	0.655408	0.999978	up	no		0	0	2	0	0	0
ENSMUSG00000100175	1700025M24Rik	72276	ENSMUST00000191524	NA	NA	NA	NA	RIKEN cDNA 1700025M24 gene [Source:MGI Symbol;Acc:MGI:1919526]	lincRNA	NA	0	0	0	0	0.0327274	0	0.00916664	-6.76939	0.637461	0.999978	down	no		0	0	0	0	2	0
ENSMUSG00000114681	1700026N04Rik	72271	ENSMUST00000224610	NA	NA	NA	NA	RIKEN cDNA 1700026N04 gene [Source:MGI Symbol;Acc:MGI:1919521]	bidirectional_promoter_lncRNA	NA	0.113846	0.454879	0.195452	0.208941	0.167634	0.097866	1.61069	0.687678	0.46951	0.999978	up	no		6	24	10	10	8	5
ENSMUSG00000100911	1700027F09Rik	69999	ENSMUST00000189767	NA	NA	NA	NA	RIKEN cDNA 1700027F09 gene [Source:MGI Symbol;Acc:MGI:1917249]	lincRNA	NA	0	0	0.065967	0	0	0	219.89	7.78064	0.480402	0.999978	up	no		0	0	4	0	0	0
ENSMUSG00000098304	1700027I24Rik	75567	ENSMUST00000183612	NA	NA	NA	NA	RIKEN cDNA 1700027I24 gene [Source:MGI Symbol;Acc:MGI:1922817]	bidirectional_promoter_lncRNA	NA	0.017925	0.044804	0.064865	0.0788	0	0.066759	0.876579	-0.190044	0.952916	0.999978	down	no		1	3	4	4	0	4
ENSMUSG00000097321	1700028E10Rik	625175	ENSMUST00000201142;ENSMUST00000181114;ENSMUST00000181555;ENSMUST00000202024	NA	NA	NA	NA	RIKEN cDNA 1700028E10 gene [Source:MGI Symbol;Acc:MGI:1916713]	lincRNA;retained_intron	NA	0.0339906	0.0380719	0.0439828	0.0251198	0.0369703	0.0317956	1.23603	0.305711	0.693903	0.999978	up	no		18	22	23	13	20	17
ENSMUSG00000056821	1700028I16Rik	70003	ENSMUST00000178540	NA	NA	NA	NA	RIKEN cDNA 1700028I16 gene [Source:MGI Symbol;Acc:MGI:1917253]	lincRNA	NA	0	0.043666	0	0	0	0.07778	0.561404	-0.832889	0.808289	0.999978	down	no		0	4	0	0	0	6
ENSMUSG00000038782	1700028J19Rik	70004	ENSMUST00000206686;ENSMUST00000208099;ENSMUST00000236952;ENSMUST00000237383	GO:0016020(membrane);GO:0016021(integral component of membrane);GO:0016021(integral component of membrane)	NA	NA	NA	RIKEN cDNA 1700028J19 gene [Source:MGI Symbol;Acc:MGI:1917254]	protein_coding;processed_transcript	NA	0.16275	0.127562	0.193166	0.128541	0.199457	0.176192	0.95892	-0.060518	0.872192	0.999978	down	no		31	26	36	23	37	34
ENSMUSG00000089798	1700028K03Rik	76421	ENSMUST00000162591;ENSMUST00000163064	GO:0003674(molecular_function);GO:0005575(cellular_component);GO:0008150(biological_process);GO:0008150(biological_process)	NA	NA	NA	RIKEN cDNA 1700028K03 gene [Source:MGI Symbol;Acc:MGI:1923671]	retained_intron;processed_transcript	NA	0.00357536	0	0.168523	0	0	0.155225	1.1087	0.148867	0.968141	0.999978	up	no		3	0	99	0	0	91
ENSMUSG00000078635	1700028N14Rik	73280	ENSMUST00000139621	NA	NA	NA	NA	RIKEN cDNA 1700028N14 gene [Source:MGI Symbol;Acc:MGI:1920530]	processed_transcript	NA	0.093127	0.064447	0.357781	0.041688	0	0.061183	5.00972	2.32473	0.133576	0.933705	up	no		6	4	20	3	0	4
ENSMUSG00000031452	1700029H14Rik	66501	ENSMUST00000187391	GO:0003674(molecular_function);GO:0005575(cellular_component);GO:0008150(biological_process)	NA	NA	NA	RIKEN cDNA 1700029H14 gene [Source:MGI Symbol;Acc:MGI:1913751]	protein_coding	NA	0	0	0	0.0187429	0	0	0.016006	-5.96524	0.618582	0.999978	down	no		0	0	0	2	0	0
ENSMUSG00000044916	1700029I15Rik	75641	ENSMUST00000111280;ENSMUST00000189714	GO:0003674(molecular_function);GO:0005575(cellular_component);GO:0005576(extracellular region);GO:0008150(biological_process);GO:0016020(membrane);GO:0016021(integral component of membrane);GO:0016021(integral component of membrane)	NA	NA	NA	RIKEN cDNA 1700029I15 gene [Source:MGI Symbol;Acc:MGI:1916742]	protein_coding;retained_intron	NA	0.241424	0.156929	0.244177	0.33617	0.0730851	0.142082	1.1654	0.220828	0.760863	0.999978	up	no		24	17	25	31	8	14
ENSMUSG00000071103	1700029J07Rik	69479	ENSMUST00000239252;ENSMUST00000098786;ENSMUST00000095323	GO:0003674(molecular_function);GO:0005737(cytoplasm);GO:0005813(centrosome);GO:0005815(microtubule organizing center);GO:0005856(cytoskeleton);GO:0005881(cytoplasmic microtubule);GO:0008150(biological_process);GO:0097731(9+0 non-motile cilium);GO:0097731(9+0 non-motile cilium)	NA	NA	NA	RIKEN cDNA 1700029J07 gene [Source:MGI Symbol;Acc:MGI:1916729]	nonsense_mediated_decay;protein_coding	NA	0.727392	0.836129	1.02771	0.761105	0.994771	0.892496	0.978425	-0.0314664	0.859262	0.999978	down	no		161	201	228	156	222	197
ENSMUSG00000091071	1700030C10Rik	69513	ENSMUST00000186243;ENSMUST00000110971	NA	NA	NA	NA	RIKEN cDNA 1700030C10 gene [Source:MGI Symbol;Acc:MGI:1916763]	transcribed_unprocessed_pseudogene;processed_transcript	NA	0	0	0.00819807	0	0	0	27.3269	4.77225	0.655408	0.999978	up	no		0	0	2	0	0	0
ENSMUSG00000086459	1700030C12Rik	72246	ENSMUST00000133489;ENSMUST00000125126	NA	NA	NA	NA	RIKEN cDNA 1700030C12 gene [Source:MGI Symbol;Acc:MGI:1919496]	processed_transcript	NA	0	0	0.00387066	0	0.0259229	0.00329253	0.132487	-2.91608	0.569461	0.999978	down	no		0	0	1	0	3	1
ENSMUSG00000031847	1700030J22Rik	69528	ENSMUST00000213068;ENSMUST00000070577	GO:0003674(molecular_function);GO:0005654(nucleoplasm);GO:0005829(cytosol);GO:0008150(biological_process);GO:0008150(biological_process)	NA	NA	NA	RIKEN cDNA 1700030J22 gene [Source:MGI Symbol;Acc:MGI:1916778]	protein_coding	NA	0.731657	0.77758	0.782059	0.659605	0.867892	0.742953	1.00918	0.0131854	0.994616	0.999978	up	no		160	185	173	135	191	164
ENSMUSG00000052794	1700030K09Rik	72254	ENSMUST00000121902;ENSMUST00000064853;ENSMUST00000139130	GO:0003674(molecular_function);GO:0005575(cellular_component);GO:0008150(biological_process);GO:0008150(biological_process)	NA	NA	NA	RIKEN cDNA 1700030K09 gene [Source:MGI Symbol;Acc:MGI:1919504]	protein_coding;retained_intron	NA	3.32636	4.29639	3.77118	4.58757	3.40292	4.13508	0.93966	-0.0897888	0.474971	0.999978	down	no		719	1012	826	922	742	897
ENSMUSG00000100969	1700030N03Rik	70011	ENSMUST00000190575	NA	NA	NA	NA	RIKEN cDNA 1700030N03 gene [Source:MGI Symbol;Acc:MGI:1917261]	lincRNA	NA	0	0	0.00411528	0	0	0	13.7176	3.77795	0.655408	0.999978	up	no		0	0	2	0	0	0
ENSMUSG00000092239	1700031A10Rik	73286	ENSMUST00000174380	NA	NA	NA	NA	RIKEN cDNA 1700031A10 gene [Source:MGI Symbol;Acc:MGI:1920536]	antisense	NA	0	0	0	0	0.078138	0	0.00383936	-8.02492	0.465337	0.999978	down	no		0	0	0	0	4	0
ENSMUSG00000055833	1700034H15Rik	98736	ENSMUST00000154116;ENSMUST00000139827	NA	NA	NA	NA	RIKEN cDNA 1700034H15 gene [Source:MGI Symbol;Acc:MGI:1921515]	antisense	NA	0	0.0232178	0.0132462	0.0190458	0.00897077	0.0084582	0.999703	-0.000428074	0.969053	0.999978	down	no		0	12	6	8	5	4
ENSMUSG00000040163	1700034J05Rik	73344	ENSMUST00000036592	GO:0003674(molecular_function);GO:0005575(cellular_component);GO:0008150(biological_process)	NA	NA	NA	RIKEN cDNA 1700034J05 gene [Source:MGI Symbol;Acc:MGI:1920594]	protein_coding	NA	0.017084	0	0	0	0	0	56.9467	5.83154	0.476804	0.999978	up	no		4	0	0	0	0	0
ENSMUSG00000097893	1700034P13Rik	73331	ENSMUST00000209020;ENSMUST00000191287;ENSMUST00000181821;ENSMUST00000207445;ENSMUST00000189431	NA	NA	NA	NA	RIKEN cDNA 1700034P13 gene [Source:MGI Symbol;Acc:MGI:1920581]	antisense	NA	0.153204	0.179907	0.0912508	0.151273	0.189705	0.21733	0.760087	-0.395763	0.399197	0.999978	down	no		36	45	22	33	45	51
ENSMUSG00000005983	1700037C18Rik	73261	ENSMUST00000115859;ENSMUST00000123235;ENSMUST00000177519;ENSMUST00000006139	GO:0003674(molecular_function);GO:0005575(cellular_component);GO:0008150(biological_process);GO:0008150(biological_process)	NA	NA	NA	RIKEN cDNA 1700037C18 gene [Source:MGI Symbol;Acc:MGI:1920511]	protein_coding;processed_transcript;nonsense_mediated_decay	NA	1.80496	1.43105	1.38284	1.51586	1.13204	1.16826	1.21034	0.275409	0.145716	0.961308	up	no		425	368	330	332	269	277
ENSMUSG00000027327	1700037H04Rik	67326	ENSMUST00000136838;ENSMUST00000184535;ENSMUST00000133602;ENSMUST00000028800;ENSMUST00000103188;ENSMUST00000184121;ENSMUST00000152961	GO:0003674(molecular_function);GO:0005575(cellular_component);GO:0008150(biological_process);GO:0008150(biological_process)	NA	NA	NA	RIKEN cDNA 1700037H04 gene [Source:MGI Symbol;Acc:MGI:1914576]	retained_intron;nonsense_mediated_decay;protein_coding;processed_transcript	NA	12.6603	12.2872	13.3105	12.7104	11.0989	11.7001	1.07741	0.107565	0.177517	0.999978	up	no		2107	2229	2240	1969	1866	1953
ENSMUSG00000092369	1700039E22Rik	73322	ENSMUST00000174082	NA	NA	NA	NA	RIKEN cDNA 1700039E22 gene [Source:MGI Symbol;Acc:MGI:1920572]	antisense	NA	0	0	0	0	0.0432	0	0.00694444	-7.16993	0.533681	0.999978	down	no		0	0	0	0	3	0
ENSMUSG00000097515	1700040D17Rik	76602	ENSMUST00000181305	NA	NA	NA	NA	RIKEN cDNA 1700040D17 gene [Source:MGI Symbol;Acc:MGI:1923852]	lincRNA	NA	0.15203	0.139117	0.396318	0.094688	0.473546	0.305738	0.786598	-0.346301	0.652618	0.999978	down	no		12	11	30	7	35	23
ENSMUSG00000107406	1700040L08Rik	73294	ENSMUST00000205011	NA	NA	NA	NA	RIKEN cDNA 1700040L08 gene [Source:MGI Symbol;Acc:MGI:1920544]	antisense	NA	0	0	0	0	0	0.030543	0.00982222	-6.66974	0.636875	0.999978	down	no		0	0	0	0	0	2
ENSMUSG00000054822	1700041G16Rik	73299	ENSMUST00000068068;ENSMUST00000186344	NA	NA	NA	NA	RIKEN cDNA 1700041G16 gene [Source:MGI Symbol;Acc:MGI:1920549]	lincRNA	NA	0.0773493	0.0702129	0.0861017	0.0837152	0.0562054	0.163875	0.769149	-0.378665	0.612774	0.999978	down	no		12	11	12	12	9	23
ENSMUSG00000078593	1700042G07Rik		ENSMUST00000106492	GO:0005942(phosphatidylinositol 3-kinase complex);GO:0043551(regulation of phosphatidylinositol 3-kinase activity);GO:0046854(phosphatidylinositol phosphorylation);GO:0046935(1-phosphatidylinositol-3-kinase regulator activity)	NA	NA	NA	RIKEN cDNA 1700042G07 gene [Source:MGI Symbol;Acc:MGI:1914573]	protein_coding	NA	0.155826	0	0	0	0	0	519.42	9.02076	0.426471	0.999978	up	no		5	0	0	0	0	0
ENSMUSG00000078492	1700045H11Rik	73348	ENSMUST00000128056	NA	NA	NA	NA	RIKEN cDNA 1700045H11 gene [Source:MGI Symbol;Acc:MGI:1920598]	antisense	NA	0.101788	0.030933	0.083794	0	0	0.050899	4.25382	2.08876	0.37892	0.999978	up	no		5	2	4	0	0	3
ENSMUSG00000087347	1700047K16Rik	73335	ENSMUST00000145068	NA	NA	NA	NA	RIKEN cDNA 1700047K16 gene [Source:MGI Symbol;Acc:MGI:1920585]	processed_transcript	NA	0.099338	0.345527	0.197644	0.298119	0.155374	0.26341	0.896229	-0.158061	0.822144	0.999978	down	no		7	25	13	18	11	18
ENSMUSG00000085637	1700048M11Rik	100503166	ENSMUST00000132861	NA	NA	NA	NA	RIKEN cDNA 1700048M11 gene [Source:MGI Symbol;Acc:MGI:1920636]	antisense	NA	0.249286	0.272733	0.467772	0	0.255226	0	3.8781	1.95535	0.172849	0.999978	up	no		9	11	17	0	10	0
ENSMUSG00000043773	1700048O20Rik	69430	ENSMUST00000063103;ENSMUST00000214777;ENSMUST00000215356	NA	NA	NA	NA	RIKEN cDNA 1700048O20 gene [Source:MGI Symbol;Acc:MGI:1920637]	lincRNA	NA	0.158554	0.22338	0.391126	0.210628	0.128944	0.246637	1.31875	0.399167	0.446341	0.999978	up	no		26	38	61	30	20	39
ENSMUSG00000079271	1700049E17Rik1	666214	ENSMUST00000095985	GO:0003674(molecular_function);GO:0005575(cellular_component);GO:0008150(biological_process)	NA	NA	NA	RIKEN cDNA 1700049E17 gene, gene 1 [Source:MGI Symbol;Acc:MGI:1920665]	protein_coding	NA	0	0	0	0	0	0.009323	0.0321785	-4.95776	0.636875	0.999978	down	no		0	0	0	0	0	2
ENSMUSG00000090440	1700049E17Rik2	100041722	ENSMUST00000163912	GO:0003674(molecular_function);GO:0005575(cellular_component);GO:0008150(biological_process)	NA	NA	NA	tandem duplication of RIKEN cDNA 1700049E17 gene, gene 2 [Source:MGI Symbol;Acc:MGI:3796510]	protein_coding	NA	0	0	0	0	0	0.009396	0.0319285	-4.96901	0.636875	0.999978	down	no		0	0	0	0	0	2
ENSMUSG00000086951	1700051A21Rik	73366	ENSMUST00000154739;ENSMUST00000147937	NA	NA	NA	NA	RIKEN cDNA 1700051A21 gene [Source:MGI Symbol;Acc:MGI:1920616]	processed_transcript	NA	0.0707231	0	0.0277007	0	0	0	328.079	8.3579	0.0666734	0.715644	up	no		10	0	4	0	0	0
ENSMUSG00000108263	1700051K13Rik	105244876	ENSMUST00000204426	NA	NA	NA	NA	RIKEN cDNA 1700051K13 gene [Source:MGI Symbol;Acc:MGI:1920602]	TEC	NA	0	0.119689	0	0.015306	0	0	7.81974	2.96712	0.431522	0.999978	up	no		0	7	0	1	0	0
ENSMUSG00000103341	1700051O22Rik		ENSMUST00000195451	NA	NA	NA	NA	RIKEN cDNA 1700051O22 Gene [Source:MGI Symbol;Acc:MGI:3704315]	TEC	NA	0	0.037378	0	0.034533	0	0.014816	0.757422	-0.400831	0.821303	0.999978	down	no		0	2	0	2	0	1
ENSMUSG00000099681	1700052K11Rik	73431	ENSMUST00000190120	NA	NA	NA	NA	RIKEN cDNA 1700052K11 gene [Source:MGI Symbol;Acc:MGI:1920681]	antisense	NA	1.59733	1.79022	1.55504	1.58801	1.71575	1.46791	1.03582	0.0507727	0.754798	0.999978	up	no		431	526	424	398	467	397
ENSMUSG00000099988	1700054A03Rik	78457	ENSMUST00000236249;ENSMUST00000235589;ENSMUST00000236763	NA	NA	NA	NA	RIKEN cDNA 1700054A03 gene [Source:MGI Symbol;Acc:MGI:1925707]	retained_intron;antisense	NA	0.0565405	0.0231447	0.0403704	0.0277299	0.0430059	0.0301497	1.19002	0.250984	0.836473	0.999978	up	no		19	9	13	9	15	11
ENSMUSG00000070997	1700055D18Rik	73405	ENSMUST00000095105;ENSMUST00000186030	NA	NA	NA	NA	RIKEN cDNA 1700055D18 gene [Source:MGI Symbol;Acc:MGI:1920655]	antisense	NA	0.0576732	0.0752049	0.165931	0.100032	0.111426	0.194319	0.736389	-0.44146	0.441257	0.999978	down	no		17	23	46	27	31	53
ENSMUSG00000044854	1700056E22Rik	73363	ENSMUST00000050306;ENSMUST00000193919	NA	NA	NA	NA	RIKEN cDNA 1700056E22 gene [Source:MGI Symbol;Acc:MGI:1920613]	protein_coding;antisense	NA	0.907518	1.15911	1.27416	0.947638	0.691779	1.3737	1.10875	0.148932	0.665443	0.999978	up	no		85	118	120	83	65	128
ENSMUSG00000084792	1700056N10Rik	73392	ENSMUST00000141875	NA	NA	NA	NA	RIKEN cDNA 1700056N10 gene [Source:MGI Symbol;Acc:MGI:1920642]	lincRNA	NA	0.517326	0.435326	0.22395	0.239652	0.24881	0.130488	1.90096	0.926732	0.151989	0.969671	up	no		40	36	18	17	20	10
ENSMUSG00000074139	1700057G04Rik	78459	ENSMUST00000185580;ENSMUST00000126606;ENSMUST00000150594;ENSMUST00000098477;ENSMUST00000135182	GO:0005886(plasma membrane);GO:0017121(plasma membrane phospholipid scrambling);GO:0017128(phospholipid scramblase activity);GO:0017128(phospholipid scramblase activity)	NA	NA	NA	RIKEN cDNA 1700057G04 gene [Source:MGI Symbol;Acc:MGI:1925709]	protein_coding;processed_transcript;nonsense_mediated_decay	NA	0.0970301	0.22072	0.0606339	0.118929	0.303777	0.229264	0.580371	-0.784954	0.238622	0.999978	down	no		15	36	9	16	46	35
ENSMUSG00000089636	1700058P15Rik	73377	ENSMUST00000159981	NA	NA	NA	NA	RIKEN cDNA 1700058P15 gene [Source:MGI Symbol;Acc:MGI:1920627]	antisense	NA	1.44462	1.36995	1.25365	1.02415	1.30803	1.02671	1.21118	0.276413	0.548551	0.999978	up	no		44	45	39	29	40	31
ENSMUSG00000084970	1700060J05Rik	73391	ENSMUST00000138377	NA	NA	NA	NA	RIKEN cDNA 1700060J05 gene [Source:MGI Symbol;Acc:MGI:1920641]	antisense	NA	0.125775	0.186874	0.29367	0.218408	0.119005	0.218593	1.09049	0.124977	0.893023	0.999978	up	no		10	16	23	16	10	17
ENSMUSG00000117966	1700061A03Rik	73414	ENSMUST00000236526	NA	NA	NA	NA	RIKEN cDNA 1700061A03 gene [Source:MGI Symbol;Acc:MGI:1920664]	TEC	NA	0.114111	0.116508	0.396181	0	0	0.077594	8.07794	3.01399	0.0892463	0.81698	up	no		4	5	14	0	0	3
ENSMUSG00000084948	1700061H18Rik	73461	ENSMUST00000139488;ENSMUST00000147221	NA	NA	NA	NA	RIKEN cDNA 1700061H18 gene [Source:MGI Symbol;Acc:MGI:1920711]	antisense	NA	0.124729	0.0849318	0.125496	0.0815873	0.0462843	0.0553873	1.82887	0.870953	0.451622	0.999978	up	no		10	8	11	7	4	5
ENSMUSG00000028009	1700061I17Rik	433646	ENSMUST00000029642	NA	NA	NA	NA	RIKEN cDNA 1700061I17 gene [Source:MGI Symbol;Acc:MGI:1920612]	lincRNA	NA	0	0	0	0.038411	0	0	0.00781026	-7.00041	0.330067	0.999978	down	no		0	0	0	6	0	0
ENSMUSG00000110464	1700061N14Rik	105243184	ENSMUST00000212295	NA	NA	NA	NA	RIKEN cDNA 1700061N14 gene [Source:MGI Symbol;Acc:MGI:1920682]	lincRNA	NA	0	0	0	0	0.090688	0	0.00330805	-8.23981	0.465337	0.999978	down	no		0	0	0	0	4	0
ENSMUSG00000103463	1700063I16Rik	78627	ENSMUST00000194611	NA	NA	NA	NA	RIKEN cDNA 1700063I16 gene [Source:MGI Symbol;Acc:MGI:1925877]	TEC	NA	0	0.145979	0.210735	0	0.182959	0.397595	0.614437	-0.702662	0.648704	0.999978	down	no		0	8	10	0	9	18
ENSMUSG00000117080	1700063J08Rik	73450	ENSMUST00000233094	NA	NA	NA	NA	RIKEN cDNA 1700063J08 gene [Source:MGI Symbol;Acc:MGI:1920700]	bidirectional_promoter_lncRNA	NA	0	0	0.094019	0	0	0	313.397	8.29185	0.480402	0.999978	up	no		0	0	4	0	0	0
ENSMUSG00000096655	1700065D16Rik	73410	ENSMUST00000178038;ENSMUST00000190890	NA	NA	NA	NA	RIKEN cDNA 1700065D16 gene [Source:MGI Symbol;Acc:MGI:1920660]	antisense	NA	0.00428647	0.0259199	0.0219901	0.0382231	0.020239	0.0182811	0.680145	-0.556086	0.646944	0.999978	down	no		1	6	6	9	5	4
ENSMUSG00000073598	1700066B19Rik	73449	ENSMUST00000097617;ENSMUST00000143778	GO:0003674(molecular_function);GO:0005575(cellular_component);GO:0008150(biological_process);GO:0016020(membrane);GO:0016021(integral component of membrane);GO:0016021(integral component of membrane)	NA	NA	NA	RIKEN cDNA 1700066B19 gene [Source:MGI Symbol;Acc:MGI:1920699]	protein_coding;processed_transcript	NA	0.474992	0.514122	0.435363	0.483983	0.456761	0.487239	0.997545	-0.00354642	0.965574	0.999978	down	no		98	116	92	93	96	102
ENSMUSG00000038323	1700066M21Rik	73467	ENSMUST00000042734;ENSMUST00000187255;ENSMUST00000185952	GO:0003674(molecular_function);GO:0005575(cellular_component);GO:0005576(extracellular region);GO:0008150(biological_process);GO:0008150(biological_process)	NA	NA	NA	RIKEN cDNA 1700066M21 gene [Source:MGI Symbol;Acc:MGI:1920717]	protein_coding;processed_transcript	NA	4.61125	5.12841	4.80134	4.33286	4.25946	4.68051	1.09555	0.131649	0.178909	0.999978	up	no		1086	1315	1143	948	1013	1106
ENSMUSG00000099378	1700067G17Rik	73475	ENSMUST00000186180	NA	NA	NA	NA	RIKEN cDNA 1700067G17 gene [Source:MGI Symbol;Acc:MGI:1920725]	lincRNA	NA	0	0	0	0	0.122988	0	0.00243926	-8.67934	0.36003	0.999978	down	no		0	0	0	0	6	0
ENSMUSG00000046408	1700067K01Rik	73453	ENSMUST00000174570;ENSMUST00000060357;ENSMUST00000140120	GO:0003674(molecular_function);GO:0005575(cellular_component);GO:0005575(cellular_component)	NA	NA	NA	RIKEN cDNA 1700067K01 gene [Source:MGI Symbol;Acc:MGI:1920703]	nonsense_mediated_decay;protein_coding;retained_intron	NA	0.298869	0.151005	0.183296	0.170165	0.198766	0.228732	1.05941	0.0832619	0.933907	0.999978	up	no		44	24	27	24	30	34
ENSMUSG00000053081	1700069B07Rik	76613	ENSMUST00000065310;ENSMUST00000191155	NA	NA	NA	NA	RIKEN cDNA 1700069B07 gene [Source:MGI Symbol;Acc:MGI:1923863]	antisense	NA	0.273041	0.198514	0.258697	0.185475	0.41121	0.202683	0.913536	-0.130466	0.892014	0.999978	down	no		20	16	19	13	29	14
ENSMUSG00000080980	1700071K01Rik	237880	ENSMUST00000117522	NA	NA	K17080	NA	RIKEN cDNA 1700071K01 gene [Source:MGI Symbol;Acc:MGI:3588264]	processed_pseudogene	NA	0	0	0	0.033242	0	0	0.00902473	-6.7919	0.618582	0.999978	down	no		0	0	0	2	0	0
ENSMUSG00000090307	1700071M16Rik	73504	ENSMUST00000172072;ENSMUST00000169733	NA	NA	NA	NA	RIKEN cDNA 1700071M16 gene [Source:MGI Symbol;Acc:MGI:1920754]	antisense	NA	0.0930288	0.0352312	0.057757	0.0176895	0.0491637	0.0248646	2.02815	1.02016	0.283571	0.999978	up	no		21	9	13	4	11	6
ENSMUSG00000101702	1700072G22Rik	73496	ENSMUST00000189460	NA	NA	NA	NA	RIKEN cDNA 1700072G22 gene [Source:MGI Symbol;Acc:MGI:1920746]	lincRNA	NA	0	0	0.051294	0	0	0	170.98	7.41768	0.549984	0.999978	up	no		0	0	3	0	0	0
ENSMUSG00000113209	1700081N11Rik	73528	ENSMUST00000221447	NA	NA	NA	NA	RIKEN cDNA 1700081N11 gene [Source:MGI Symbol;Acc:MGI:1920778]	bidirectional_promoter_lncRNA	NA	0	0.211047	0.175106	0.244825	0	0.0957748	1.13375	0.181098	0.91881	0.999978	up	no		0	12	9	12	0	5
ENSMUSG00000023737	1700082M22Rik	105243269	ENSMUST00000171130	NA	NA	NA	NA	RIKEN cDNA 1700082M22 gene [Source:MGI Symbol;Acc:MGI:1920784]	antisense	NA	0	0	0	0	0.0462236	0.0139887	0.00498236	-7.64895	0.110312	0.881661	down	no		0	0	0	0	8	3
ENSMUSG00000086016	1700084C06Rik	76618	ENSMUST00000135674	NA	NA	NA	NA	RIKEN cDNA 1700084C06 gene [Source:MGI Symbol;Acc:MGI:1923868]	antisense	NA	0	0	0.029611	0.078521	0.059762	0	0.214133	-2.22342	0.421535	0.999978	down	no		0	0	2	4	4	0
ENSMUSG00000100747	1700084E18Rik	67350	ENSMUST00000205624;ENSMUST00000187343	NA	NA	NA	NA	RIKEN cDNA 1700084E18 gene [Source:MGI Symbol;Acc:MGI:1914600]	pseudogene;antisense	NA	0.136073	0.314754	0.381516	0.299599	0.335667	0.235524	0.955849	-0.065146	0.893462	0.999978	down	no		15	37	41	30	36	26
ENSMUSG00000020548	1700086D15Rik	115487729	ENSMUST00000108696	GO:0003674(molecular_function);GO:0005575(cellular_component);GO:0008150(biological_process)	NA	NA	NA	RIKEN cDNA 1700086D15 gene [Source:MGI Symbol;Acc:MGI:1921532]	protein_coding	NA	0.024003	0.113786	0.113489	0	0.11292	0.0394978	1.64862	0.721256	0.667322	0.999978	up	no		2	10	10	0	10	4
ENSMUSG00000071265	1700086L19Rik	74284	ENSMUST00000185822	NA	NA	NA	NA	RIKEN cDNA 1700086L19 gene [Source:MGI Symbol;Acc:MGI:1921534]	processed_transcript	NA	0	0	0	0.132684	0	0	0.00226102	-8.78881	0.158344	0.980614	down	no		0	0	0	10	0	0
ENSMUSG00000097080	1700086O06Rik	73516	ENSMUST00000235818;ENSMUST00000236219;ENSMUST00000235525;ENSMUST00000235608;ENSMUST00000181757;ENSMUST00000181871	NA	NA	NA	NA	RIKEN cDNA 1700086O06 gene [Source:MGI Symbol;Acc:MGI:1920766]	lincRNA	NA	0.838311	0.98624	0.921061	0.988943	1.39549	0.747123	0.876758	-0.18975	0.46828	0.999978	down	no		125	160	139	137	210	113
ENSMUSG00000085085	1700086P04Rik	67349	ENSMUST00000149472	NA	NA	NA	NA	RIKEN cDNA 1700086P04 gene [Source:MGI Symbol;Acc:MGI:1914599]	lincRNA	NA	0.179465	0	0.099932	0.26728	0.245541	0.174046	0.40677	-1.29771	0.208294	0.999978	down	no		14	0	8	19	19	13
ENSMUSG00000033029	1700088E04Rik	27660	ENSMUST00000191006;ENSMUST00000190400;ENSMUST00000186053;ENSMUST00000190959;ENSMUST00000187550;ENSMUST00000186559;ENSMUST00000185944;ENSMUST00000186459;ENSMUST00000190730;ENSMUST00000169604;ENSMUST00000189761	GO:0003674(molecular_function);GO:0005575(cellular_component);GO:0008150(biological_process);GO:0008150(biological_process)	NA	NA	NA	RIKEN cDNA 1700088E04 gene [Source:MGI Symbol;Acc:MGI:1920774]	protein_coding;processed_transcript;nonsense_mediated_decay	NA	0.174647	0.158324	0.26921	0.219829	0.2138	0.176687	0.986673	-0.0193565	0.927895	0.999978	down	no		71	70	108	81	89	71
ENSMUSG00000090840	1700092M07Rik	74307	ENSMUST00000163172;ENSMUST00000187020	GO:0003674(molecular_function);GO:0005575(cellular_component);GO:0008150(biological_process);GO:0008150(biological_process)	NA	NA	NA	RIKEN cDNA 1700092M07 gene [Source:MGI Symbol;Acc:MGI:1921557]	protein_coding;retained_intron	NA	0.267613	0.584375	0.0728262	0.550682	0.348868	0.366939	0.73022	-0.453597	0.587329	0.999978	down	no		10	25	4	20	14	15
ENSMUSG00000020286	1700093K21Rik	67358	ENSMUST00000169264;ENSMUST00000156629	GO:0003674(molecular_function);GO:0005575(cellular_component);GO:0008150(biological_process);GO:0016020(membrane);GO:0016021(integral component of membrane);GO:0016021(integral component of membrane)	NA	NA	NA	RIKEN cDNA 1700093K21 gene [Source:MGI Symbol;Acc:MGI:1914608]	protein_coding	NA	0	0	0	0.0263434	0.0211023	0	0.00632301	-7.30517	0.188363	0.999978	down	no		0	0	0	4	4	0
ENSMUSG00000118506	1700094D03Rik	73545	ENSMUST00000029551;ENSMUST00000238911	GO:0003674(molecular_function);GO:0005575(cellular_component);GO:0008150(biological_process);GO:0008150(biological_process)	NA	NA	NA	RIKEN cDNA 1700094D03 gene [Source:MGI Symbol;Acc:MGI:1920795]	protein_coding	NA	0.217193	0.078519	0.288554	0.375201	0.269406	0.15687	0.728987	-0.456035	0.361258	0.999978	down	no		49	20	66	79	62	36
ENSMUSG00000101695	1700094J05Rik	67523	ENSMUST00000190491	NA	NA	NA	NA	RIKEN cDNA 1700094J05 gene [Source:MGI Symbol;Acc:MGI:1914773]	antisense	NA	0	0	0	0	0	0.0068795	0.0436078	-4.51927	0.798137	0.999978	down	no		0	0	0	0	0	1
ENSMUSG00000085407	1700095J03Rik	74293	ENSMUST00000143715	NA	NA	NA	NA	RIKEN cDNA 1700095J03 gene [Source:MGI Symbol;Acc:MGI:1921543]	antisense	NA	0	0.024015	0.024575	0	0	0	161.967	7.33955	0.227002	0.999978	up	no		0	4	4	0	0	0
ENSMUSG00000101856	1700096K18Rik	73571	ENSMUST00000188465	NA	NA	NA	NA	RIKEN cDNA 1700096K18 gene [Source:MGI Symbol;Acc:MGI:1920821]	lincRNA	NA	0.102206	0.079515	0.078702	0.253455	0.110136	0.108701	0.551403	-0.858822	0.313945	0.999978	down	no		11	10	9	25	12	12
ENSMUSG00000091906	1700099I09Rik	76624	ENSMUST00000171722	NA	NA	NA	NA	RIKEN cDNA 1700099I09 gene [Source:MGI Symbol;Acc:MGI:1923874]	antisense	NA	0	0	0	0	0.0618679	0	0.00484904	-7.68808	0.415819	0.999978	down	no		0	0	0	0	5	0
ENSMUSG00000097675	1700101I11Rik	100504641	ENSMUST00000203703;ENSMUST00000181594	NA	NA	NA	NA	RIKEN cDNA 1700101I11 gene [Source:MGI Symbol;Acc:MGI:1915180]	TEC;antisense	NA	0.0716755	0.031675	0.014468	0.151959	0.036872	0.031151	0.535583	-0.900819	0.419234	0.999978	down	no		11	5	2	20	6	5
ENSMUSG00000116852	1700102H20Rik	68230	ENSMUST00000231344;ENSMUST00000232089	NA	NA	NA	NA	RIKEN cDNA 1700102H20 gene [Source:MGI Symbol;Acc:MGI:1915480]	lincRNA	NA	0.0848769	0	0.352052	0.0596762	0.104145	0	2.66711	1.41528	0.479951	0.999978	up	no		4	0	15	3	5	0
ENSMUSG00000032611	1700102P08Rik	112418	ENSMUST00000192995;ENSMUST00000035234	NA	NA	NA	NA	RIKEN cDNA 1700102P08 gene [Source:MGI Symbol;Acc:MGI:2148248]	protein_coding	NA	0.181832	0.0981687	0.0390285	0.133916	0.0620604	0.0842122	1.13863	0.187293	0.864767	0.999978	up	no		17	10	4	12	6	8
ENSMUSG00000112821	1700104L18Rik	73592	ENSMUST00000220132	NA	NA	NA	NA	RIKEN cDNA 1700104L18 gene [Source:MGI Symbol;Acc:MGI:1920842]	lincRNA	NA	0.177636	0.469128	0.858231	0.193653	0.218244	0.424592	1.79918	0.84734	0.290963	0.999978	up	no		8	23	38	8	10	19
ENSMUSG00000099923	1700105P06Rik	654802	ENSMUST00000186160	NA	NA	NA	NA	RIKEN cDNA 1700105P06 gene [Source:MGI Symbol;Acc:MGI:1915479]	antisense	NA	0.419674	0.16814	0.40737	0.323006	0.324783	0.364135	0.983457	-0.0240657	0.940856	0.999978	down	no		32	14	31	23	25	28
ENSMUSG00000101009	1700108F19Rik	73272	ENSMUST00000185809;ENSMUST00000191384;ENSMUST00000191447;ENSMUST00000190818	NA	NA	NA	NA	RIKEN cDNA 1700108F19 gene [Source:MGI Symbol;Acc:MGI:1920814]	retained_intron;lincRNA	NA	0.0460684	0.0691061	0.101689	0.130052	0.0543932	0.0940552	0.778682	-0.360894	0.645416	0.999978	down	no		13	19	26	30	14	23
ENSMUSG00000084837	1700108N11Rik	74301	ENSMUST00000153051	NA	NA	NA	NA	RIKEN cDNA 1700108N11 gene [Source:MGI Symbol;Acc:MGI:1921551]	antisense	NA	0	0.034232	0	0	0	0	114.107	6.83424	0.567387	0.999978	up	no		0	3	0	0	0	0
ENSMUSG00000101505	1700109G14Rik	67355	ENSMUST00000188538	NA	NA	NA	NA	RIKEN cDNA 1700109G14 gene [Source:MGI Symbol;Acc:MGI:1914605]	antisense	NA	0	0	0	0	0.0073525	0	0.0408024	-4.6152	0.798137	0.999978	down	no		0	0	0	0	1	0
ENSMUSG00000008307	1700109H08Rik	77036	ENSMUST00000156973;ENSMUST00000008451;ENSMUST00000198134;ENSMUST00000147801	GO:0003674(molecular_function);GO:0005509(calcium ion binding);GO:0005575(cellular_component);GO:0008150(biological_process);GO:0008150(biological_process)	NA	NA	NA	RIKEN cDNA 1700109H08 gene [Source:MGI Symbol;Acc:MGI:1924286]	nonsense_mediated_decay;protein_coding;retained_intron	NA	0.911974	0.967649	0.810558	0.833598	0.954008	0.872986	1.01112	0.0159555	0.969273	0.999978	up	no		204	237	184	175	216	196
ENSMUSG00000097267	1700109K24Rik	74303	ENSMUST00000227532;ENSMUST00000181870	NA	NA	NA	NA	RIKEN cDNA 1700109K24 gene [Source:MGI Symbol;Acc:MGI:1921553]	antisense	NA	0.517933	0.631311	0.520836	0.913158	0.474158	0.530765	0.870703	-0.199747	0.613702	0.999978	down	no		58	76	58	93	53	59
ENSMUSG00000099384	1700110C19Rik	76634	ENSMUST00000188715	NA	NA	NA	NA	RIKEN cDNA 1700110C19 gene [Source:MGI Symbol;Acc:MGI:1923884]	lincRNA	NA	0	0	0	0	0.118898	0	0.00252317	-8.63055	0.301806	0.999978	down	no		0	0	0	0	7	0
ENSMUSG00000091329	1700112D23Rik	73611	ENSMUST00000167704;ENSMUST00000193387	NA	NA	NA	NA	RIKEN cDNA 1700112D23 gene [Source:MGI Symbol;Acc:MGI:1920861]	antisense	NA	0	0.124064	0	0	0.0910098	0.19052	0.440678	-1.1822	0.565144	0.999978	down	no		0	8	0	0	5	11
ENSMUSG00000086632	1700112J05Rik	68246	ENSMUST00000129353	NA	NA	NA	NA	RIKEN cDNA 1700112J05 gene [Source:MGI Symbol;Acc:MGI:3696786]	lincRNA	NA	0.466096	0.038991	0.14976	0.376837	0.16437	0.065294	1.07971	0.110648	0.935928	0.999978	up	no		27	3	9	21	10	4
ENSMUSG00000097527	1700112J16Rik	76628	ENSMUST00000208802;ENSMUST00000181631	NA	NA	NA	NA	RIKEN cDNA 1700112J16 gene [Source:MGI Symbol;Acc:MGI:1923878]	lincRNA	NA	0.0190099	0.0556232	0	0.0541934	0.04964	0.052308	0.477984	-1.06497	0.348354	0.999978	down	no		4	11	0	10	10	10
ENSMUSG00000096935	1700113A16Rik	76642	ENSMUST00000197172;ENSMUST00000200006;ENSMUST00000181837	NA	NA	NA	NA	RIKEN cDNA 1700113A16 gene [Source:MGI Symbol;Acc:MGI:1923892]	antisense	NA	0.593199	0.480967	0.473651	0.215193	0.436753	0.751645	1.10276	0.141112	0.839654	0.999978	up	no		48	42	39	18	37	60
ENSMUSG00000100593	1700119H24Rik	76649	ENSMUST00000187558	NA	NA	NA	NA	RIKEN cDNA 1700119H24 gene [Source:MGI Symbol;Acc:MGI:1923899]	antisense	NA	0.047114	0	0	0	0	0	157.047	7.29505	0.546214	0.999978	up	no		3	0	0	0	0	0
ENSMUSG00000100599	1700120C14Rik	73600	ENSMUST00000190683;ENSMUST00000187967;ENSMUST00000187706;ENSMUST00000231167	NA	NA	NA	NA	RIKEN cDNA 1700120C14 gene [Source:MGI Symbol;Acc:MGI:1920850]	retained_intron;antisense	NA	0.15831	0.174241	0.277642	0.136694	0.0970751	0.148115	1.59785	0.676131	0.256138	0.999978	up	no		24	30	40	19	15	22
ENSMUSG00000086333	1700120E14Rik	73606	ENSMUST00000152951	NA	NA	NA	NA	RIKEN cDNA 1700120E14 gene [Source:MGI Symbol;Acc:MGI:1920856]	antisense	NA	0	0	0.0535858	0	0	0	178.619	7.48074	0.480402	0.999978	up	no		0	0	4	0	0	0
ENSMUSG00000086275	1700121C08Rik	105244677	ENSMUST00000137546	NA	NA	NA	NA	RIKEN cDNA 1700121C08 gene [Source:MGI Symbol;Acc:MGI:1925891]	antisense	NA	0	0	0.027859	0	0	0	92.8633	6.53704	0.655408	0.999978	up	no		0	0	2	0	0	0
ENSMUSG00000087685	1700122E12Rik	73619	ENSMUST00000141347;ENSMUST00000147538	NA	NA	NA	NA	RIKEN cDNA 1700122E12 gene [Source:MGI Symbol;Acc:MGI:1920869]	processed_transcript	NA	0.17182	0.456209	0.35554	0.41126	0.0507618	0.0719851	1.84187	0.881169	0.338871	0.999978	up	no		9	27	19	20	3	4
ENSMUSG00000085614	1700123M08Rik	100503636	ENSMUST00000146154;ENSMUST00000128443;ENSMUST00000154194	NA	NA	NA	NA	RIKEN cDNA 1700123M08 gene [Source:MGI Symbol;Acc:MGI:1923915]	processed_transcript	NA	0.882089	0.569646	0.533761	1.18604	0.681778	1.00364	0.691458	-0.532287	0.154377	0.972125	down	no		82	58	51	102	64	94
ENSMUSG00000040822	1700123O20Rik	58248	ENSMUST00000038539;ENSMUST00000228027;ENSMUST00000227269	GO:0003674(molecular_function);GO:0005739(mitochondrion);GO:0005829(cytosol);GO:0008150(biological_process);GO:0008150(biological_process)	NA	NA	NA	RIKEN cDNA 1700123O20 gene [Source:MGI Symbol;Acc:MGI:1920893]	protein_coding	NA	16.3371	14.2235	15.0093	14.0206	15.6743	12.4307	1.08176	0.113385	0.232479	0.999978	up	no		2298	2182	2136	1835	2226	1754
ENSMUSG00000099354	1700124L16Rik	67934	ENSMUST00000190077	NA	NA	NA	NA	RIKEN cDNA 1700124L16 gene [Source:MGI Symbol;Acc:MGI:1915184]	antisense	NA	0.199994	0.107038	0	0	0.08186	0.110087	1.59957	0.677681	0.622064	0.999978	up	no		17	10	0	0	7	9
ENSMUSG00000097584	1700125G22Rik	76657	ENSMUST00000181124	NA	NA	NA	NA	RIKEN cDNA 1700125G22 gene [Source:MGI Symbol;Acc:MGI:1923907]	lincRNA	NA	0.047944	0.094993	0	0	0	0	476.457	8.8962	0.158605	0.980998	up	no		3	7	0	0	0	0
ENSMUSG00000018479	1700125H20Rik	73634	ENSMUST00000018623	GO:0003674(molecular_function);GO:0005575(cellular_component);GO:0008150(biological_process)	NA	NA	NA	RIKEN cDNA 1700125H20 gene [Source:MGI Symbol;Acc:MGI:1920884]	protein_coding	NA	1.01597	0.801025	1.46119	1.18885	1.55883	1.62099	0.750387	-0.414293	0.209859	0.999978	down	no		74	64	107	80	114	118
ENSMUSG00000107802	1700126G02Rik	76648	ENSMUST00000204351	NA	NA	NA	NA	RIKEN cDNA 1700126G02 gene [Source:MGI Symbol;Acc:MGI:1923898]	antisense	NA	0.274371	0.246172	0.39005	0.169858	0.308641	0.089198	1.60401	0.681685	0.426441	0.999978	up	no		15	15	21	9	17	5
ENSMUSG00000107014	1700126H18Rik	73639	ENSMUST00000201903	NA	NA	NA	NA	RIKEN cDNA 1700126H18 gene [Source:MGI Symbol;Acc:MGI:1920889]	antisense	NA	0.146321	0	0.009851	0	0.087069	0.006775	1.66417	0.734799	0.810518	0.999978	up	no		5	0	1	0	3	1
ENSMUSG00000089745	1810008B01Rik	69062	ENSMUST00000162325	NA	NA	NA	NA	RIKEN cDNA 1810008B01 gene [Source:MGI Symbol;Acc:MGI:1916312]	antisense	NA	0	0	0.039072	0	0.024422	0.057759	0.475438	-1.07267	0.704209	0.999978	down	no		0	0	3	0	2	4
ENSMUSG00000100094	1810008I18Rik	100503969	ENSMUST00000185464;ENSMUST00000187848	NA	NA	NA	NA	RIKEN cDNA 1810008I18 gene [Source:MGI Symbol;Acc:MGI:1920875]	lincRNA	NA	0.251249	0.374295	0.340833	0.557004	0.262654	0.399801	0.792465	-0.335581	0.410378	0.999978	down	no		46	74	63	94	48	72
ENSMUSG00000071653	1810009A15Rik	66276	ENSMUST00000186647;ENSMUST00000190843;ENSMUST00000185488;ENSMUST00000187037;ENSMUST00000096251	GO:0003674(molecular_function);GO:0005575(cellular_component);GO:0008150(biological_process);GO:0008150(biological_process)	NA	NA	NA	RIKEN cDNA 1810009A15 gene [Source:MGI Symbol;Acc:MGI:1913526]	retained_intron;nonsense_mediated_decay;protein_coding	NA	27.2202	32.2383	36.5461	30.7742	34.6434	32.0921	0.984564	-0.0224427	0.737706	0.999978	down	no		2859	3689	3883	3005	3671	3380
ENSMUSG00000078607	1810010H24Rik	69066	ENSMUST00000239464;ENSMUST00000140447;ENSMUST00000106767	GO:0005515(protein binding);GO:0005576(extracellular region);GO:0005576(extracellular region)	NA	NA	NA	RIKEN cDNA 1810010H24 gene [Source:MGI Symbol;Acc:MGI:1916316]	protein_coding	NA	12.3298	11.4744	12.626	12.8063	11.6815	13.1902	0.966885	-0.0485845	0.516417	0.999978	down	no		1511	1533	1565	1459	1445	1621
ENSMUSG00000087595	1810012K08Rik	69095	ENSMUST00000155199	NA	NA	NA	NA	RIKEN cDNA 1810012K08 gene [Source:MGI Symbol;Acc:MGI:1916345]	lincRNA	NA	1.27524	1.05514	1.42528	0.819853	1.31794	1.11624	1.15416	0.206839	0.629362	0.999978	up	no		54	48	61	32	56	47
ENSMUSG00000099825	1810012K16Rik	69108	ENSMUST00000190830	NA	NA	NA	NA	RIKEN cDNA 1810012K16 gene [Source:MGI Symbol;Acc:MGI:1916358]	lincRNA	NA	0.080497	0.14583	0.037464	0.437123	0.094041	0	0.496628	-1.00976	0.553729	0.999978	down	no		4	7	2	17	4	0
ENSMUSG00000028177	1810013D15Rik	69042	ENSMUST00000198623	NA	NA	NA	NA	RIKEN cDNA 1810013D15 gene [Source:MGI Symbol;Acc:MGI:1916292]	antisense	NA	0	0	0	0	0.0281608	0	0.0106531	-6.55258	0.415819	0.999978	down	no		0	0	0	0	5	0
ENSMUSG00000022507	1810013L24Rik	69053	ENSMUST00000229318;ENSMUST00000023150	GO:0003674(molecular_function);GO:0005575(cellular_component);GO:0008150(biological_process);GO:0008150(biological_process)	NA	NA	NA	RIKEN cDNA 1810013L24 gene [Source:MGI Symbol;Acc:MGI:1916303]	protein_coding	NA	10.5736	10.2832	10.1877	10.8986	10.7038	10.6038	0.963926	-0.053005	0.24659	0.999978	down	no		3812	4042	3716	3655	3895	3835
ENSMUSG00000097412	1810014B01Rik	66263	ENSMUST00000181587;ENSMUST00000218691;ENSMUST00000220419;ENSMUST00000218095;ENSMUST00000218106;ENSMUST00000218536	NA	NA	NA	NA	RIKEN cDNA 1810014B01 gene [Source:MGI Symbol;Acc:MGI:1913513]	processed_transcript;transcribed_unprocessed_pseudogene	NA	1.70753	1.81436	1.73736	1.81046	1.63432	1.56605	1.04958	0.06981	0.677421	0.999978	up	no		332	385	342	327	320	306
ENSMUSG00000117434	1810014P07Rik	69063	ENSMUST00000234637	NA	NA	NA	NA	RIKEN cDNA 1810014P07 gene [Source:MGI Symbol;Acc:MGI:1916313]	bidirectional_promoter_lncRNA	NA	0.049259	0	0	0.076696	0	0	0.642263	-0.638764	0.806537	0.999978	down	no		8	0	0	11	0	0
ENSMUSG00000106838	1810017P11Rik	69044	ENSMUST00000202592	NA	NA	NA	NA	RIKEN cDNA 1810017P11 gene [Source:MGI Symbol;Acc:MGI:1916294]	TEC	NA	0.356409	0.578457	0.797553	0.568513	0.734242	0.55764	0.93121	-0.102821	0.839304	0.999978	down	no		15	26	33	22	31	23
ENSMUSG00000086390	1810019D21Rik	69771	ENSMUST00000140509;ENSMUST00000145343;ENSMUST00000137995	NA	NA	NA	NA	RIKEN cDNA 1810019D21 gene [Source:MGI Symbol;Acc:MGI:1917021]	processed_transcript	NA	2.42869	1.96165	2.13843	2.13394	1.66329	2.39239	1.05479	0.0769599	0.714279	0.999978	up	no		276	243	246	225	190	272
ENSMUSG00000097115	1810019N24Rik	69086	ENSMUST00000181128;ENSMUST00000191346	NA	NA	NA	NA	RIKEN cDNA 1810019N24 gene [Source:MGI Symbol;Acc:MGI:1916336]	lincRNA	NA	0	0	0.0574953	0.0305755	0	0	1.88044	0.911067	0.743926	0.999978	up	no		0	0	8	4	0	0
ENSMUSG00000089997	1810020O05Rik	613264	ENSMUST00000238521	NA	NA	NA	NA	Riken cDNA 1810020O05 gene [Source:MGI Symbol;Acc:MGI:3586838]	protein_coding	NA	0	0	0.0138937	0	0	0	46.3122	5.53332	0.480402	0.999978	up	no		0	0	4	0	0	0
ENSMUSG00000087331	1810021B22Rik	69120	ENSMUST00000159412;ENSMUST00000162579;ENSMUST00000161483;ENSMUST00000161735;ENSMUST00000150364	NA	NA	NA	NA	RIKEN cDNA 1810021B22 gene [Source:MGI Symbol;Acc:MGI:1916370]	antisense	NA	0.303045	0.121709	0.286797	0.102825	0.237152	0	2.09295	1.06553	0.305564	0.999978	up	no		23	9	20	7	17	0
ENSMUSG00000044145	1810024B03Rik	329509	ENSMUST00000056146;ENSMUST00000150956	GO:0004672(protein kinase activity);GO:0004674(protein serine/threonine kinase activity);GO:0005524(ATP binding);GO:0005634(nucleus);GO:0005737(cytoplasm);GO:0006468(protein phosphorylation);GO:0035556(intracellular signal transduction);GO:0035556(intracellular signal transduction)	NA	NA	NA	RIKEN cDNA 1810024B03 gene [Source:MGI Symbol;Acc:MGI:1925560]	protein_coding;processed_transcript	NA	0.199279	0.150513	0.251796	0.21312	0.156782	0.274394	0.933714	-0.0989475	0.825422	0.999978	down	no		52	44	67	52	41	72
ENSMUSG00000101970	1810026B05Rik		ENSMUST00000187421;ENSMUST00000189960;ENSMUST00000184554;ENSMUST00000184655;ENSMUST00000183916;ENSMUST00000184587	NA	NA	NA	NA	RIKEN cDNA 1810026B05 gene [Source:MGI Symbol;Acc:MGI:1916420]	lincRNA;retained_intron	NA	0.963742	1.02548	1.07382	0.976059	0.890166	0.838535	1.13246	0.179463	0.171528	0.999978	up	no		566	654	635	531	527	492
ENSMUSG00000044148	1810030O07Rik	69155	ENSMUST00000060108	GO:0003674(molecular_function);GO:0005575(cellular_component);GO:0008150(biological_process)	NA	NA	NA	RIKEN cDNA 1810030O07 gene [Source:MGI Symbol;Acc:MGI:1916405]	protein_coding	NA	9.95542	10.6869	8.54525	10.563	10.7504	11.257	0.896137	-0.158209	0.0525972	0.644849	down	no		1953	2286	1696	1927	2129	2215
ENSMUSG00000097101	1810034E14Rik	66503	ENSMUST00000181403;ENSMUST00000222277;ENSMUST00000185652	NA	NA	NA	NA	RIKEN cDNA 1810034E14 gene [Source:MGI Symbol;Acc:MGI:1913753]	antisense	NA	0.240916	0.0577207	0.0944316	0.0328656	0.0659874	0.0614383	2.45221	1.29408	0.124626	0.917804	up	no		40	12	17	7	11	11
ENSMUSG00000054091	1810037I17Rik	67704	ENSMUST00000106429	GO:0016020(membrane);GO:0016021(integral component of membrane);GO:1901877(negative regulation of calcium ion binding);GO:1901895(negative regulation of ATPase-coupled calcium transmembrane transporter activity)	NA	NA	NA	RIKEN cDNA 1810037I17 gene [Source:MGI Symbol;Acc:MGI:1914954]	protein_coding	NA	30.1342	32.3429	33.3985	31.6439	28.9249	29.8614	1.06022	0.0843583	0.232303	0.999978	up	no		2541	2973	2849	2481	2462	2525
ENSMUSG00000102112	1810041H14Rik	78312	ENSMUST00000187218;ENSMUST00000185880;ENSMUST00000187773	NA	NA	NA	NA	RIKEN cDNA 1810041H14 gene [Source:MGI Symbol;Acc:MGI:1925562]	antisense	NA	0.0590709	0.161566	0.0458172	0.140485	0	0.0303091	1.56008	0.641624	0.669901	0.999978	up	no		4	12	3	9	0	2
ENSMUSG00000100680	1810044D09Rik	69798	ENSMUST00000186472	NA	NA	NA	NA	RIKEN cDNA 1810044D09 gene [Source:MGI Symbol;Acc:MGI:1917048]	lincRNA	NA	1.43866	1.77777	1.85828	1.87175	1.21815	0.815655	1.29936	0.377799	0.391034	0.999978	up	no		51	69	67	62	44	29
ENSMUSG00000097221	1810049J17Rik		ENSMUST00000180521	NA	NA	NA	NA	RIKEN cDNA 1810049J17 gene [Source:MGI Symbol;Acc:MGI:3704453]	protein_coding	NA	0.090296	0.173235	0	0.049136	0.089243	0.263929	0.655048	-0.610328	0.722927	0.999978	down	no		4	7	0	2	4	9
ENSMUSG00000100277	1810053B23Rik	69857	ENSMUST00000231338;ENSMUST00000188056;ENSMUST00000185555;ENSMUST00000232511	NA	NA	NA	NA	RIKEN cDNA 1810053B23 gene [Source:MGI Symbol;Acc:MGI:1917107]	retained_intron;lincRNA	NA	0	0.0165733	0.0160455	0.0107008	0.01832	0	1.12398	0.168618	0.943682	0.999978	up	no		0	7	7	4	8	0
ENSMUSG00000035372	1810055G02Rik	72056	ENSMUST00000235295;ENSMUST00000237955;ENSMUST00000237320;ENSMUST00000235763;ENSMUST00000235837;ENSMUST00000039048	GO:0003674(molecular_function);GO:0005575(cellular_component);GO:0005794(Golgi apparatus);GO:0005886(plasma membrane);GO:0008150(biological_process);GO:0016020(membrane);GO:0016021(integral component of membrane);GO:0016021(integral component of membrane)	NA	NA	NA	RIKEN cDNA 1810055G02 gene [Source:MGI Symbol;Acc:MGI:1919306]	protein_coding;processed_transcript	NA	12.9211	12.5497	12.6362	13.7863	13.1999	12.7098	0.959968	-0.0589415	0.33024	0.999978	down	no		2209	2340	2187	2193	2279	2179
ENSMUSG00000073155	1810058I24Rik	67705	ENSMUST00000130875;ENSMUST00000136110;ENSMUST00000152147	NA	NA	NA	NA	RIKEN cDNA 1810058I24 gene [Source:MGI Symbol;Acc:MGI:1914955]	protein_coding;retained_intron	NA	7.73773	8.0673	8.16873	7.9797	7.56356	7.93393	1.02115	0.0301968	0.736009	0.999978	up	no		1567	1781	1673	1502	1545	1611
ENSMUSG00000117861	1810058N15Rik	76513	ENSMUST00000236036	NA	NA	NA	NA	RIKEN cDNA 1810058N15 gene [Source:MGI Symbol;Acc:MGI:1923763]	antisense	NA	0.135182	0	0.095264	0	0.19648	0.191487	0.593984	-0.751505	0.597115	0.999978	down	no		7	0	5	0	11	10
ENSMUSG00000086340	1810059C17Rik	69818	ENSMUST00000125173	NA	NA	NA	NA	RIKEN cDNA 1810059C17 gene [Source:MGI Symbol;Acc:MGI:1917068]	processed_transcript	NA	0	0	0	0	0	0.098789	0.00303678	-8.36324	0.464795	0.999978	down	no		0	0	0	0	0	4
ENSMUSG00000108207	1810059H22Rik	69820	ENSMUST00000203691;ENSMUST00000203736;ENSMUST00000204589;ENSMUST00000204941;ENSMUST00000203662;ENSMUST00000203249;ENSMUST00000204570	NA	NA	NA	NA	RIKEN cDNA 1810059H22 gene [Source:MGI Symbol;Acc:MGI:1917070]	retained_intron;lincRNA	NA	0.0574059	0.0666832	0.0264228	0.0376409	0.0295886	0.0572018	1.2096	0.274528	0.677046	0.999978	up	no		24	30	12	15	13	23
ENSMUSG00000027713	1810062G17Rik	72282	ENSMUST00000029268	GO:0003674(molecular_function);GO:0005575(cellular_component);GO:0008150(biological_process)	NA	NA	NA	RIKEN cDNA 1810062G17 gene [Source:MGI Symbol;Acc:MGI:1919532]	protein_coding	NA	0.524029	0.461272	0.703306	0.693628	0.492831	0.733138	0.879667	-0.18497	0.705431	0.999978	down	no		35	34	48	43	33	49
ENSMUSG00000084925	1810062O18Rik	75602	ENSMUST00000129237;ENSMUST00000124940;ENSMUST00000128848;ENSMUST00000223899;ENSMUST00000141265;ENSMUST00000224755	NA	NA	NA	NA	RIKEN cDNA 1810062O18 gene [Source:MGI Symbol;Acc:MGI:1922852]	antisense	NA	0.207956	0.208124	0.278947	0.14297	0.318426	0.286682	0.929084	-0.106119	0.834673	0.999978	down	no		28	32	40	19	44	40
ENSMUSG00000090925	1810064F22Rik	69862	ENSMUST00000187399;ENSMUST00000188595;ENSMUST00000167359	NA	NA	NA	NA	RIKEN cDNA 1810064F22 gene [Source:MGI Symbol;Acc:MGI:1917112]	antisense	NA	0.18134	0.312219	0.299273	0.394639	0.390236	0.266145	0.754345	-0.406704	0.295781	0.999978	down	no		38	69	62	75	80	55
ENSMUSG00000087165	2010001A14Rik	76516	ENSMUST00000152790;ENSMUST00000132378;ENSMUST00000140069	NA	NA	NA	NA	RIKEN cDNA 2010001A14 gene [Source:MGI Symbol;Acc:MGI:1923766]	processed_transcript	NA	2.70427	3.05207	2.57815	2.64342	1.91265	2.12149	1.24813	0.319774	0.244842	0.999978	up	no		141	174	136	129	101	113
ENSMUSG00000051606	2010001K21Rik	69829	ENSMUST00000224739;ENSMUST00000224451	NA	NA	NA	NA	RIKEN cDNA 2010001K21 gene [Source:MGI Symbol;Acc:MGI:1917079]	retained_intron;lincRNA	NA	0	0.00245687	0	0.00766302	0	0	0.320614	-1.64109	0.79539	0.999978	down	no		0	1	0	2	0	0
ENSMUSG00000044694	2010007H06Rik		ENSMUST00000186025;ENSMUST00000050829	NA	NA	NA	NA	RIKEN cDNA 2010007H06 gene [Source:MGI Symbol;Acc:MGI:1917099]	antisense	NA	0.033591	0.035745	0.115191	0.0707323	0.0286248	0.024099	1.49468	0.579836	0.479676	0.999978	up	no		13	14	43	25	11	9
ENSMUSG00000100860	2010009K17Rik	72340	ENSMUST00000186977	NA	NA	NA	NA	RIKEN cDNA 2010009K17 gene [Source:MGI Symbol;Acc:MGI:1919590]	antisense	NA	0.063551	0.108368	0	0	0.092149	0	1.86566	0.899689	0.705213	0.999978	up	no		3	5	0	0	4	0
ENSMUSG00000102047	2010010A06Rik	100503117	ENSMUST00000186356;ENSMUST00000185628	NA	NA	NA	NA	RIKEN cDNA 2010010A06 gene [Source:MGI Symbol;Acc:MGI:1913686]	processed_transcript;transcribed_processed_pseudogene	NA	0.0330027	0.0666002	0	0	0	0	332.01	8.37508	0.158605	0.980998	up	no		3	7	0	0	0	0
ENSMUSG00000091575	2010016I18Rik	69206	ENSMUST00000189683;ENSMUST00000191570;ENSMUST00000187757;ENSMUST00000190356;ENSMUST00000164330	NA	NA	NA	NA	RIKEN cDNA 2010016I18 gene [Source:MGI Symbol;Acc:MGI:1916456]	antisense;retained_intron;processed_transcript	NA	0.246731	0.21835	0.13543	0.278109	0.165217	0.197552	0.937014	-0.0938578	0.853311	0.999978	down	no		68	66	39	71	46	54
ENSMUSG00000104368	2010103J01Rik	69889	ENSMUST00000192375	NA	NA	NA	NA	RIKEN cDNA 2010103J01 gene [Source:MGI Symbol;Acc:MGI:1917139]	antisense	NA	0.398223	0.279541	0	0.406126	0.337325	0.264293	0.672556	-0.572274	0.628372	0.999978	down	no		12	9	0	11	10	8
ENSMUSG00000117376	2010106G04Rik	76533	ENSMUST00000234617	NA	NA	NA	NA	RIKEN cDNA 2010106G04 gene [Source:MGI Symbol;Acc:MGI:1923783]	bidirectional_promoter_lncRNA	NA	0	0	0	0	0	0.085289	0.00351745	-8.15125	0.636875	0.999978	down	no		0	0	0	0	0	2
ENSMUSG00000029384	2010109A12Rik	75610	ENSMUST00000031330;ENSMUST00000201993	GO:0003674(molecular_function);GO:0005575(cellular_component);GO:0008150(biological_process);GO:0008150(biological_process)	NA	NA	NA	RIKEN cDNA 2010109A12 gene [Source:MGI Symbol;Acc:MGI:1922860]	protein_coding;retained_intron	NA	0.067918	0	0.0745312	0.0807701	0.0423415	0.0208039	0.989812	-0.0147737	0.924671	0.999978	down	no		7	0	8	7	4	2
ENSMUSG00000098434	2010110E17Rik	76691	ENSMUST00000184161	NA	NA	NA	NA	RIKEN cDNA 2010110E17 gene [Source:MGI Symbol;Acc:MGI:1923941]	lincRNA	NA	0.329361	0.377167	0.236643	0.286385	0.319078	0.397076	0.940782	-0.0880671	0.891652	0.999978	down	no		22	27	16	18	21	26
ENSMUSG00000097755	2010110K18Rik	100503082	ENSMUST00000181453;ENSMUST00000236940;ENSMUST00000181641	NA	NA	NA	NA	RIKEN cDNA 2010110K18 gene [Source:MGI Symbol;Acc:MGI:1922951]	lincRNA	NA	0.730323	0.600756	0.664232	0.485251	0.239575	0.482274	1.65298	0.725068	0.0244607	0.439017	up	no		153	137	141	95	51	101
ENSMUSG00000063018	2010204K13Rik	68355	ENSMUST00000150671;ENSMUST00000154346;ENSMUST00000147870;ENSMUST00000128571	NA	NA	NA	NA	RIKEN cDNA 2010204K13 gene [Source:MGI Symbol;Acc:MGI:1922859]	processed_transcript	NA	2.00108	1.73329	1.98672	1.75685	1.59711	1.81716	1.10635	0.145814	0.503708	0.999978	up	no		232	219	233	190	188	212
ENSMUSG00000026090	2010300C02Rik		ENSMUST00000162875;ENSMUST00000160023	GO:0003674(molecular_function);GO:0005575(cellular_component);GO:0008150(biological_process);GO:0008150(biological_process)	NA	NA	NA	RIKEN cDNA 2010300C02 gene [Source:MGI Symbol;Acc:MGI:1919347]	protein_coding	NA	0.168463	0.257557	0.275618	0.213453	0.109742	0.271096	1.18063	0.239555	0.555586	0.999978	up	no		63	105	103	74	41	102
ENSMUSG00000100714	2010308F09Rik	72122	ENSMUST00000186931	NA	NA	NA	NA	RIKEN cDNA 2010308F09 gene [Source:MGI Symbol;Acc:MGI:1919372]	lincRNA	NA	0.119357	0	0	0	0	0	397.857	8.6361	0.310903	0.999978	up	no		7	0	0	0	0	0
ENSMUSG00000101268	2010310C07Rik	72131	ENSMUST00000190889;ENSMUST00000187172	NA	NA	NA	NA	RIKEN cDNA 2010310C07 gene [Source:MGI Symbol;Acc:MGI:1919381]	antisense	NA	0	0.0279314	0.0481737	0.0574657	0	0.0321257	0.849469	-0.235367	0.933539	0.999978	down	no		0	7	9	10	0	6
ENSMUSG00000074829	2010315B03Rik	630836	ENSMUST00000071300;ENSMUST00000185949;ENSMUST00000189915;ENSMUST00000177714;ENSMUST00000186041	GO:0003676(nucleic acid binding);GO:0006355(regulation of transcription, DNA-templated);GO:0046872(metal ion binding);GO:0046872(metal ion binding)	NA	NA	NA	RIKEN cDNA 2010315B03 gene [Source:MGI Symbol;Acc:MGI:1919321]	protein_coding;processed_transcript	NA	1.30305	1.19115	1.04001	1.24635	1.1626	1.02383	1.02955	0.0420178	0.819039	0.999978	up	no		374	373	302	332	336	295
ENSMUSG00000100691	2010320M18Rik	72093	ENSMUST00000191396	NA	NA	NA	NA	RIKEN cDNA 2010320M18 gene [Source:MGI Symbol;Acc:MGI:1919343]	lincRNA	NA	4.55427	4.67791	4.72177	5.19953	5.17996	4.40137	0.944055	-0.0830575	0.571171	0.999978	down	no		334	374	351	355	384	324
ENSMUSG00000089983	2010320O07Rik	69881	ENSMUST00000160935	NA	NA	NA	NA	RIKEN cDNA 2010320O07 gene [Source:MGI Symbol;Acc:MGI:1917131]	lincRNA	NA	0.0301209	0	0	0.0422046	0	0	0.713687	-0.486636	0.979245	0.999978	down	no		2	0	0	2	0	0
ENSMUSG00000108479	2200002A13Rik	77002	ENSMUST00000206633	NA	NA	NA	NA	RIKEN cDNA 2200002A13 gene [Source:MGI Symbol;Acc:MGI:1924252]	TEC	NA	0	0.066936	0	0	0	0	223.12	7.80168	0.497064	0.999978	up	no		0	4	0	0	0	0
ENSMUSG00000030587	2200002D01Rik	72275	ENSMUST00000151339;ENSMUST00000032808	GO:0003674(molecular_function);GO:0005634(nucleus);GO:0005730(nucleolus);GO:0008150(biological_process);GO:0008150(biological_process)	NA	NA	NA	RIKEN cDNA 2200002D01 gene [Source:MGI Symbol;Acc:MGI:1919525]	retained_intron;protein_coding	NA	14.3697	14.3403	17.0056	15.3119	16.3106	16.2705	0.954536	-0.0671289	0.388198	0.999978	down	no		1635	1778	1957	1619	1872	1856
ENSMUSG00000116929	2210009P08Rik	72292	ENSMUST00000231393	NA	NA	NA	NA	RIKEN cDNA 2210009P08 gene [Source:MGI Symbol;Acc:MGI:1919542]	TEC	NA	0	0	0.06357	0	0	0	211.9	7.72724	0.549984	0.999978	up	no		0	0	3	0	0	0
ENSMUSG00000101791	2210011K15Rik	72365	ENSMUST00000190690	NA	NA	NA	NA	RIKEN cDNA 2210011K15 gene [Source:MGI Symbol;Acc:MGI:1919615]	lincRNA	NA	0	0	0	0	0.043224	0.024271	0.00444477	-7.81367	0.133052	0.93269	down	no		0	0	0	0	6	4
ENSMUSG00000021550	2210016F16Rik	70153	ENSMUST00000022032	GO:0003674(molecular_function);GO:0005575(cellular_component);GO:0006400(tRNA modification);GO:0101030(tRNA-guanine transglycosylation)	NA	NA	NA	RIKEN cDNA 2210016F16 gene [Source:MGI Symbol;Acc:MGI:1917403]	protein_coding	NA	0.05887	0.164208	0.050405	0.12124	0.113375	0.075546	0.881745	-0.181566	0.790257	0.999978	down	no		14	40	12	26	26	17
ENSMUSG00000029559	2210016L21Rik	72357	ENSMUST00000131427;ENSMUST00000131771;ENSMUST00000031538;ENSMUST00000140090;ENSMUST00000147743	GO:0005634(nucleus);GO:0005635(nuclear envelope);GO:0007275(multicellular organism development);GO:0016055(Wnt signaling pathway);GO:0016055(Wnt signaling pathway)	NA	NA	NA	RIKEN cDNA 2210016L21 gene [Source:MGI Symbol;Acc:MGI:1919607]	nonsense_mediated_decay;protein_coding;retained_intron	NA	8.41563	8.59848	9.08566	9.21189	8.7778	8.1462	0.998618	-0.00199498	0.914718	0.999978	down	no		2023	2253	2209	2060	2129	1964
ENSMUSG00000116714	2210020O09Rik	72359	ENSMUST00000232596	NA	NA	NA	NA	RIKEN cDNA 2210020O09 gene [Source:MGI Symbol;Acc:MGI:1919609]	antisense	NA	0	0	0.209338	0	0	0	697.793	9.44666	0.267948	0.999978	up	no		0	0	8	0	0	0
ENSMUSG00000113800	2210039B01Rik	73644	ENSMUST00000222490	NA	NA	NA	NA	RIKEN cDNA 2210039B01 gene [Source:MGI Symbol;Acc:MGI:1920894]	lincRNA	NA	0.383537	0.240022	0.501928	0.292711	0.340817	0.143417	1.44861	0.534665	0.405367	0.999978	up	no		30	20	39	21	27	11
ENSMUSG00000114772	2210404E10Rik	72305	ENSMUST00000225930	NA	NA	NA	NA	RIKEN cDNA 2210404E10 gene [Source:MGI Symbol;Acc:MGI:1919555]	lincRNA	NA	0.156808	0	0	0	0	0	522.693	9.02982	0.310903	0.999978	up	no		7	0	0	0	0	0
ENSMUSG00000109036	2210406H18Rik	70133	ENSMUST00000207806	NA	NA	NA	NA	RIKEN cDNA 2210406H18 gene [Source:MGI Symbol;Acc:MGI:1917383]	TEC	NA	0.377859	0.493932	0.085274	0.214732	0.404551	0.512632	0.845527	-0.242077	0.705359	0.999978	down	no		31	44	7	17	33	42
ENSMUSG00000039563	2210406O10Rik	76710	ENSMUST00000151434;ENSMUST00000044964	NA	NA	NA	NA	RIKEN cDNA 2210406O10 gene [Source:MGI Symbol;Acc:MGI:1923960]	lincRNA	NA	0	0.0126625	0.0266305	0	0	0.0378145	1.0391	0.0553315	0.978646	0.999978	up	no		0	3	5	0	0	8
ENSMUSG00000037145	2210407C18Rik		ENSMUST00000108821;ENSMUST00000126695	GO:0003674(molecular_function);GO:0005575(cellular_component);GO:0009617(response to bacterium);GO:0009617(response to bacterium)	NA	NA	NA	RIKEN cDNA 2210407C18 gene [Source:MGI Symbol;Acc:MGI:1925604]	protein_coding;processed_transcript	NA	0	0.035366	0	0	0.0563884	0.175084	0.152787	-2.71041	0.16451	0.991043	down	no		0	5	0	0	7	19
ENSMUSG00000087380	2210408F21Rik	73652	ENSMUST00000201375;ENSMUST00000155345	NA	NA	NA	NA	RIKEN cDNA 2210408F21 gene [Source:MGI Symbol;Acc:MGI:1920902]	TEC;lincRNA	NA	0.0355338	0.0013289	0.0168085	0	0.00702614	0.0390038	1.16601	0.221577	0.875283	0.999978	up	no		7	1	3	0	2	7
ENSMUSG00000071252	2210408I21Rik	72371	ENSMUST00000168779;ENSMUST00000225605;ENSMUST00000225992	GO:0003674(molecular_function);GO:0005575(cellular_component);GO:0008150(biological_process);GO:0008150(biological_process)	NA	NA	NA	RIKEN cDNA 2210408I21 gene [Source:MGI Symbol;Acc:MGI:1919621]	protein_coding;retained_intron	NA	0.430564	0.586155	0.453804	0.43032	0.441617	0.486664	1.08238	0.114207	0.624157	0.999978	up	no		187	278	200	175	194	213
ENSMUSG00000118322	2210409D07Rik	70157	ENSMUST00000236285	NA	NA	NA	NA	RIKEN cDNA 2210409D07 gene [Source:MGI Symbol;Acc:MGI:1917407]	antisense	NA	0.07611	0	0	0	0	0	253.7	7.98698	0.546214	0.999978	up	no		3	0	0	0	0	0
ENSMUSG00000081766	2210409E12Rik	72381	ENSMUST00000122062	NA	NA	NA	NA	RIKEN cDNA 2210409E12 gene [Source:MGI Symbol;Acc:MGI:1919631]	transcribed_processed_pseudogene	NA	0	0.238329	0	0	0	0	794.43	9.63378	0.344659	0.999978	up	no		0	7	0	0	0	0
ENSMUSG00000085563	2210411M09Rik	70176	ENSMUST00000128545	NA	NA	NA	NA	RIKEN cDNA 2210411M09 gene [Source:MGI Symbol;Acc:MGI:1917426]	antisense	NA	0.196761	0	0.062444	0	0	0	864.017	9.75492	0.0813245	0.787849	up	no		10	0	3	0	0	0
ENSMUSG00000107216	2210412B16Rik	72375	ENSMUST00000201281	NA	NA	NA	NA	RIKEN cDNA 2210412B16 gene [Source:MGI Symbol;Acc:MGI:1919625]	TEC	NA	0.30467	0.238241	0.326286	0.557382	0.372298	0.124157	0.824793	-0.277897	0.766748	0.999978	down	no		12	10	12	19	14	5
ENSMUSG00000078894	2210418O10Rik	100504263	ENSMUST00000135430;ENSMUST00000136719;ENSMUST00000099009;ENSMUST00000166464	GO:0000977(RNA polymerase II regulatory region sequence-specific DNA binding);GO:0003674(molecular_function);GO:0003676(nucleic acid binding);GO:0005575(cellular_component);GO:0005634(nucleus);GO:0006355(regulation of transcription, DNA-templated);GO:0006357(regulation of transcription by RNA polymerase II);GO:0008150(biological_process);GO:0046872(metal ion binding);GO:0046872(metal ion binding)	NA	NA	NA	RIKEN cDNA 2210418O10 gene [Source:MGI Symbol;Acc:MGI:1924208]	protein_coding	NA	3.54657	3.74073	3.8274	3.34017	3.47574	3.39045	1.089	0.123	0.209571	0.999978	up	no		1016	1168	1110	892	1005	976
ENSMUSG00000032403	2300009A05Rik	69478	ENSMUST00000168665;ENSMUST00000186165;ENSMUST00000185528	GO:0003674(molecular_function);GO:0005575(cellular_component);GO:0005576(extracellular region);GO:0008150(biological_process);GO:0008150(biological_process)	NA	NA	NA	RIKEN cDNA 2300009A05 gene [Source:MGI Symbol;Acc:MGI:1916728]	protein_coding;processed_transcript;retained_intron	NA	2.05817	1.79166	2.11984	1.96218	1.53877	1.93268	1.09865	0.135735	0.48644	0.999978	up	no		301	285	314	267	228	283
ENSMUSG00000097354	2310001H17Rik	76432	ENSMUST00000181238;ENSMUST00000203780;ENSMUST00000181517	NA	NA	NA	NA	RIKEN cDNA 2310001H17 gene [Source:MGI Symbol;Acc:MGI:1923682]	lincRNA	NA	0.0316966	0.0495502	0.0381938	0.0669958	0.0224417	0.0639406	0.778733	-0.360799	0.576781	0.999978	down	no		18	30	21	34	12	36
ENSMUSG00000053353	2310001K24Rik	69517	ENSMUST00000065731;ENSMUST00000186760	NA	NA	NA	NA	RIKEN cDNA 2310001K24 gene [Source:MGI Symbol;Acc:MGI:1916767]	antisense	NA	0.235211	0.356626	0.149989	0.344788	0.332611	0.0357356	1.04023	0.0569063	0.977583	0.999978	up	no		13	22	9	19	19	2
ENSMUSG00000097178	2310002F09Rik	100504720	ENSMUST00000181551;ENSMUST00000206747;ENSMUST00000205527;ENSMUST00000181454	NA	NA	NA	NA	RIKEN cDNA 2310002F09 gene [Source:MGI Symbol;Acc:MGI:1916779]	antisense;TEC	NA	0.317626	0.30627	0.315511	0.306497	0.397422	0.431624	0.827275	-0.273562	0.316121	0.999978	down	no		106	112	107	96	133	144
ENSMUSG00000099446	2310005E17Rik	70090	ENSMUST00000186644	NA	NA	NA	NA	RIKEN cDNA 2310005E17 gene [Source:MGI Symbol;Acc:MGI:1917340]	lincRNA	NA	0.021484	0	0	0	0	0	71.6133	6.16216	0.651528	0.999978	up	no		2	0	0	0	0	0
ENSMUSG00000100335	2310008N11Rik	72316	ENSMUST00000210732;ENSMUST00000189978	NA	NA	NA	NA	RIKEN cDNA 2310008N11 gene [Source:MGI Symbol;Acc:MGI:1919566]	lincRNA	NA	0.0859899	0.0139854	0.0894195	0.127769	0.0823751	0	0.90126	-0.149984	0.943409	0.999978	down	no		12	3	12	16	11	0
ENSMUSG00000079283	2310009B15Rik	69549	ENSMUST00000112025;ENSMUST00000193374;ENSMUST00000195075	GO:0003674(molecular_function);GO:0005575(cellular_component);GO:0008150(biological_process);GO:0008150(biological_process)	NA	NA	NA	RIKEN cDNA 2310009B15 gene [Source:MGI Symbol;Acc:MGI:1916799]	protein_coding;nonsense_mediated_decay;retained_intron	NA	1.99081	2.18358	2.15222	1.88563	1.68162	2.26111	1.08549	0.118341	0.553227	0.999978	up	no		255	304	279	225	217	290
ENSMUSG00000097162	2310010J17Rik	78329	ENSMUST00000181189;ENSMUST00000209166;ENSMUST00000209164	NA	NA	NA	NA	RIKEN cDNA 2310010J17 gene [Source:MGI Symbol;Acc:MGI:1925579]	bidirectional_promoter_lncRNA	NA	0.312774	0.210432	0.179245	0.189758	0.124193	0.229648	1.29222	0.369853	0.745854	0.999978	up	no		15	12	9	10	7	11
ENSMUSG00000020133	2310011J03Rik	66374	ENSMUST00000020341	GO:0003674(molecular_function);GO:0005575(cellular_component);GO:0008150(biological_process)	NA	NA	NA	RIKEN cDNA 2310011J03 gene [Source:MGI Symbol;Acc:MGI:1913624]	protein_coding	NA	17.9298	18.7173	18.8641	18.0034	18.7091	19.1896	0.993006	-0.0101262	0.805109	0.999978	down	no		2149	2446	2288	2007	2264	2307
ENSMUSG00000085945	2310014F06Rik	69625	ENSMUST00000146145;ENSMUST00000211302	NA	NA	NA	NA	RIKEN cDNA 2310014F06 gene [Source:MGI Symbol;Acc:MGI:1916875]	bidirectional_promoter_lncRNA	NA	0.252085	0.230455	0.277963	0.321338	0.132478	0.421714	0.86862	-0.203203	0.656278	0.999978	down	no		53	52	58	62	28	87
ENSMUSG00000097729	2310015A10Rik	69548	ENSMUST00000219349;ENSMUST00000218078;ENSMUST00000180643	NA	NA	NA	NA	RIKEN cDNA 2310015A10 gene [Source:MGI Symbol;Acc:MGI:1916798]	processed_transcript;retained_intron	NA	0.927405	0.915191	0.716063	0.362051	1.17728	0.87869	1.05816	0.0815583	0.826454	0.999978	up	no		158	170	125	58	202	151
ENSMUSG00000117879	2310015A16Rik	69561	ENSMUST00000235350	NA	NA	NA	NA	RIKEN cDNA 2310015A16 gene [Source:MGI Symbol;Acc:MGI:1916811]	lincRNA	NA	0	0	0	0.068143	0	0	0.00440251	-7.82746	0.448009	0.999978	down	no		0	0	0	4	0	0
ENSMUSG00000099411	2310015D24Rik	70100	ENSMUST00000187920	NA	NA	NA	NA	RIKEN cDNA 2310015D24 gene [Source:MGI Symbol;Acc:MGI:1917350]	lincRNA	NA	0	0	0.0143409	0	0	0	47.8029	5.57903	0.480402	0.999978	up	no		0	0	4	0	0	0
ENSMUSG00000070574	2310016G11Rik	69578	ENSMUST00000209111	NA	NA	NA	NA	RIKEN cDNA 2310016G11 gene [Source:MGI Symbol;Acc:MGI:1916828]	antisense	NA	0.0629966	0	0.0346514	0.0347356	0.0284444	0.0539701	0.833529	-0.262696	0.804665	0.999978	down	no		8	0	4	4	4	7
ENSMUSG00000049643	2310022A10Rik	66367	ENSMUST00000187960;ENSMUST00000187032;ENSMUST00000067386;ENSMUST00000190903;ENSMUST00000190656;ENSMUST00000186826;ENSMUST00000186501	GO:0005654(nucleoplasm);GO:0005654(nucleoplasm)	NA	NA	NA	RIKEN cDNA 2310022A10 gene [Source:MGI Symbol;Acc:MGI:1913617]	protein_coding;processed_transcript;retained_intron	NA	4.86653	4.68498	4.37123	4.13666	4.24259	4.90135	1.04835	0.0681234	0.4787	0.999978	up	no		1694	1777	1541	1340	1491	1711
ENSMUSG00000031983	2310022B05Rik	69551	ENSMUST00000034464	GO:0003674(molecular_function);GO:0005737(cytoplasm);GO:0005829(cytosol);GO:0008150(biological_process)	NA	NA	NA	RIKEN cDNA 2310022B05 gene [Source:MGI Symbol;Acc:MGI:1916801]	protein_coding	NA	15.6855	15.2513	15.4892	15.0004	15.1637	15.0903	1.02589	0.0368779	0.538795	0.999978	up	no		3770	3996	3767	3353	3679	3638
ENSMUSG00000078519	2310026L22Rik	69594	ENSMUST00000146658	NA	NA	NA	NA	RIKEN cDNA 2310026L22 gene [Source:MGI Symbol;Acc:MGI:1916844]	lincRNA	NA	0.427933	0.749982	0.423907	0.572612	0.706172	1.14331	0.661338	-0.59654	0.37259	0.999978	down	no		13	24	13	16	21	34
ENSMUSG00000032062	2310030G06Rik	66952	ENSMUST00000215877;ENSMUST00000239417;ENSMUST00000034564	GO:0003674(molecular_function);GO:0008150(biological_process);GO:0008150(biological_process)	NA	NA	NA	RIKEN cDNA 2310030G06 gene [Source:MGI Symbol;Acc:MGI:1914202]	retained_intron;protein_coding	NA	9.13586	7.84726	8.55661	8.65505	8.10451	8.62786	1.006	0.00862865	0.974845	0.999978	up	no		1316	1232	1246	1159	1178	1246
ENSMUSG00000020441	2310033P09Rik	67862	ENSMUST00000020719	GO:0005575(cellular_component);GO:0008150(biological_process)	NA	NA	NA	RIKEN cDNA 2310033P09 gene [Source:MGI Symbol;Acc:MGI:1915112]	protein_coding	R_MMU_168256(Immune_System);R_MMU_6798695(Neutrophil_degranulation);R_MMU_168249(Innate_Immune_System)	14.116	14.5301	15.2513	13.9006	12.8568	13.5614	1.08876	0.122684	0.162256	0.986673	up	no		1319	1480	1441	1208	1212	1271
ENSMUSG00000068078	2310034C09Rik	117172	ENSMUST00000089111	GO:0003674(molecular_function);GO:0005575(cellular_component);GO:0008150(biological_process)	NA	NA	NA	RIKEN cDNA 2310034C09 gene [Source:MGI Symbol;Acc:MGI:2152338]	protein_coding	R_MMU_6805567(Keratinization);R_MMU_1266738(Developmental_Biology)	0	0	0	0.163081	0.045731	0.157018	0.000820053	-10.252	0.00219579	0.081847	down	no		0	0	0	11	4	11
ENSMUSG00000099655	2310034G01Rik	75579	ENSMUST00000189008	NA	NA	NA	NA	RIKEN cDNA 2310034G01 gene [Source:MGI Symbol;Acc:MGI:1922829]	protein_coding	NA	0.140973	0.146349	0.077335	0.078309	0.145627	0.181064	0.900388	-0.151382	0.820481	0.999978	down	no		15	16	8	8	15	19
ENSMUSG00000062619	2310039H08Rik	67101	ENSMUST00000071430	GO:0003674(molecular_function);GO:0005575(cellular_component);GO:0008150(biological_process)	NA	NA	NA	RIKEN cDNA 2310039H08 gene [Source:MGI Symbol;Acc:MGI:1914351]	protein_coding	NA	6.55202	6.06438	7.3497	6.61207	5.56518	6.57082	1.06497	0.0908111	0.602464	0.999978	up	no		363	367	412	341	312	365
ENSMUSG00000100550	2310039L15Rik	69629	ENSMUST00000219492	NA	NA	NA	NA	RIKEN cDNA 2310039L15 gene [Source:MGI Symbol;Acc:MGI:1916879]	lincRNA	NA	0	0	0.0143881	0	0.0113833	0	1.26396	0.337951	0.919462	0.999978	up	no		0	0	5	0	4	0
ENSMUSG00000072852	2310040G07Rik	70284	ENSMUST00000101090	NA	NA	NA	NA	RIKEN cDNA 2310040G07 gene [Source:MGI Symbol;Acc:MGI:1917534]	transcribed_unprocessed_pseudogene	NA	0	0.0593109	0.119514	0.0813999	0	0	2.19688	1.13545	0.560719	0.999978	up	no		0	4	7	4	0	0
ENSMUSG00000101655	2310040G24Rik	381792	ENSMUST00000189386	NA	NA	NA	NA	RIKEN cDNA 2310040G24 gene [Source:MGI Symbol;Acc:MGI:1916897]	lincRNA	NA	0.03764	0	0.104832	0	0.139552	0	1.02092	0.0298756	0.942084	0.999978	up	no		3	0	6	0	8	0
ENSMUSG00000101746	2310043L19Rik	75589	ENSMUST00000189507	NA	NA	NA	NA	RIKEN cDNA 2310043L19 gene [Source:MGI Symbol;Acc:MGI:1922839]	lincRNA	NA	0.061768	0.20132	0.167581	0	0	0	1435.56	10.4874	0.00449502	0.142131	up	no		4	12	9	0	0	0
ENSMUSG00000097768	2310043M15Rik	102633000	ENSMUST00000180967	NA	NA	NA	NA	RIKEN cDNA 2310043M15 gene [Source:MGI Symbol;Acc:MGI:1919180]	antisense	NA	2.44057	2.39981	2.63422	1.82308	2.32121	1.97947	1.22059	0.287579	0.129289	0.927781	up	no		281	301	307	195	270	228
ENSMUSG00000108732	2310043P16Rik	70135	ENSMUST00000205403	NA	NA	NA	NA	RIKEN cDNA 2310043P16 gene [Source:MGI Symbol;Acc:MGI:1917385]	TEC	NA	0.379741	0.206544	0.211957	0.406612	0.44091	0.411391	0.634072	-0.65728	0.045688	0.601651	down	no		108	64	61	107	126	117
ENSMUSG00000102308	2310046K23Rik	76968	ENSMUST00000193521	NA	NA	NA	NA	RIKEN cDNA 2310046K23 gene [Source:MGI Symbol;Acc:MGI:1924218]	protein_coding	NA	0	0.082032	0	0	0	0	273.44	8.09508	0.445797	0.999978	up	no		0	5	0	0	0	0
ENSMUSG00000100783	2310047D07Rik	69657	ENSMUST00000189493;ENSMUST00000189639	NA	NA	NA	NA	RIKEN cDNA 2310047D07 gene [Source:MGI Symbol;Acc:MGI:1916907]	lincRNA	NA	0	0	0	0	0	0.204891	0.00146419	-9.41568	0.0951006	0.838287	down	no		0	0	0	0	0	14
ENSMUSG00000040177	2310057M21Rik	68277	ENSMUST00000207354;ENSMUST00000208526;ENSMUST00000207117;ENSMUST00000207305;ENSMUST00000208509;ENSMUST00000059438	GO:0005737(cytoplasm);GO:0005739(mitochondrion);GO:0008150(biological_process);GO:0016787(hydrolase activity);GO:0016887(ATPase activity);GO:0042802(identical protein binding);GO:0042802(identical protein binding)	NA	NA	NA	RIKEN cDNA 2310057M21 gene [Source:MGI Symbol;Acc:MGI:1915527]	protein_coding;nonsense_mediated_decay;retained_intron;processed_transcript	NA	1.44735	1.66825	1.54188	1.45971	1.53571	1.5618	1.022	0.0313958	0.75725	0.999978	up	no		1433	1801	1547	1346	1535	1552
ENSMUSG00000085379	2310058D17Rik	75694	ENSMUST00000131221	NA	NA	NA	NA	RIKEN cDNA 2310058D17 gene [Source:MGI Symbol;Acc:MGI:1922944]	processed_transcript	NA	0.878763	0.724185	0.76449	0.781919	0.763406	0.789166	1.01411	0.0202186	0.962246	0.999978	up	no		205	184	180	170	180	185
ENSMUSG00000050705	2310061I04Rik	69662	ENSMUST00000148721;ENSMUST00000059740;ENSMUST00000151274;ENSMUST00000146451;ENSMUST00000148482;ENSMUST00000150056;ENSMUST00000154670	GO:0003674(molecular_function);GO:0005739(mitochondrion);GO:0008150(biological_process);GO:0016020(membrane);GO:0016021(integral component of membrane);GO:0016021(integral component of membrane)	NA	NA	NA	RIKEN cDNA 2310061I04 gene [Source:MGI Symbol;Acc:MGI:1916912]	protein_coding;processed_transcript	NA	11.0089	10.6664	11.9209	10.211	9.59308	9.79852	1.1349	0.18257	0.0182905	0.37199	up	no		1935	2043	2119	1670	1701	1727
ENSMUSG00000114372	2310067P03Rik	70286	ENSMUST00000225970	NA	NA	NA	NA	RIKEN cDNA 2310067P03 gene [Source:MGI Symbol;Acc:MGI:1917536]	lincRNA	NA	0	0	0	0	0	0.068811	0.00435977	-7.84153	0.359092	0.999978	down	no		0	0	0	0	0	6
ENSMUSG00000100084	2310068J16Rik	70281	ENSMUST00000188271	NA	NA	NA	NA	RIKEN cDNA 2310068J16 gene [Source:MGI Symbol;Acc:MGI:1917531]	antisense	NA	0.105392	0.097284	0.053949	0.195134	0.219178	0.153229	0.45217	-1.14506	0.182178	0.999978	down	no		9	9	5	15	19	13
ENSMUSG00000100291	2310069B03Rik	69652	ENSMUST00000186119;ENSMUST00000191170;ENSMUST00000186147	NA	NA	NA	NA	RIKEN cDNA 2310069B03 gene [Source:MGI Symbol;Acc:MGI:1916902]	lincRNA	NA	0.124818	0.354451	0.344681	0.280572	0.39842	0.493775	0.70257	-0.509286	0.303648	0.999978	down	no		18	55	49	37	57	69
ENSMUSG00000105858	2310074N15Rik	75588	ENSMUST00000198276	NA	NA	NA	NA	RIKEN cDNA 2310074N15 gene [Source:MGI Symbol;Acc:MGI:1922838]	lincRNA	NA	0.611866	0.081542	0.230272	0.024067	0.145228	0.132954	3.05602	1.61166	0.179137	0.999978	up	no		26	4	10	1	7	6
ENSMUSG00000085020	2310081O03Rik	72406	ENSMUST00000128591	NA	NA	NA	NA	RIKEN cDNA 2310081O03 gene [Source:MGI Symbol;Acc:MGI:1919656]	lincRNA	NA	0.064056	0	0	0	0	0	213.52	7.73823	0.476804	0.999978	up	no		4	0	0	0	0	0
ENSMUSG00000045411	2410002F23Rik	668661	ENSMUST00000107948;ENSMUST00000185481;ENSMUST00000107950;ENSMUST00000136210;ENSMUST00000145653;ENSMUST00000186606;ENSMUST00000071296;ENSMUST00000144905;ENSMUST00000107949;ENSMUST00000084937;ENSMUST00000138978;ENSMUST00000188111;ENSMUST00000146155;ENSMUST00000055858;ENSMUST00000188382;ENSMUST00000188476;ENSMUST00000187581	NA	NA	NA	NA	RIKEN cDNA 2410002F23 gene [Source:MGI Symbol;Acc:MGI:1914226]	protein_coding;processed_transcript	NA	17.4859	17.4933	17.1347	17.8947	17.752	16.8744	0.992247	-0.0112283	0.691353	0.999978	down	no		6659	7259	6599	6336	6822	6444
ENSMUSG00000036873	2410004B18Rik	66421	ENSMUST00000134575;ENSMUST00000189656;ENSMUST00000039571;ENSMUST00000190472;ENSMUST00000152783;ENSMUST00000188034;ENSMUST00000138876	GO:0005654(nucleoplasm);GO:0008150(biological_process);GO:0008150(biological_process)	NA	NA	NA	RIKEN cDNA 2410004B18 gene [Source:MGI Symbol;Acc:MGI:1913671]	nonsense_mediated_decay;retained_intron;protein_coding	NA	8.33578	9.13134	9.17202	9.2714	9.51062	8.39136	0.98034	-0.0286461	0.698971	0.999978	down	no		1234	1471	1372	1275	1419	1245
ENSMUSG00000085338	2410004I01Rik	69739	ENSMUST00000138424	NA	NA	NA	NA	RIKEN cDNA 2410004I01 gene [Source:MGI Symbol;Acc:MGI:1916989]	lincRNA	NA	0.625822	0.760351	0.884753	0.512901	0.603038	0.58146	1.33789	0.419955	0.2914	0.999978	up	no		54	72	78	42	53	51
ENSMUSG00000071398	2410004P03Rik	73667	ENSMUST00000095823	GO:0003674(molecular_function);GO:0005575(cellular_component);GO:0008150(biological_process)	NA	NA	NA	RIKEN cDNA 2410004P03 gene [Source:MGI Symbol;Acc:MGI:1920917]	protein_coding	NA	0.0160277	0.0308319	0.0318911	0.0300633	0	0	2.6195	1.38929	0.377518	0.999978	up	no		5	9	9	8	0	0
ENSMUSG00000086841	2410006H16Rik	69221	ENSMUST00000131787	NA	NA	NA	NA	RIKEN cDNA 2410006H16 gene [Source:MGI Symbol;Acc:MGI:1916471]	processed_transcript	NA	120.927	156.934	167.951	158.491	158.577	151.839	0.950749	-0.0728641	0.575304	0.999978	down	no		4061	5745	5705	4949	5375	5114
ENSMUSG00000099528	2410012E07Rik	73648	ENSMUST00000190896	NA	NA	NA	NA	RIKEN cDNA 2410012E07 gene [Source:MGI Symbol;Acc:MGI:1920898]	lincRNA	NA	0.030149	0	0	0.117177	0.061884	0	0.168373	-2.57027	0.181921	0.999978	down	no		3	0	0	11	7	0
ENSMUSG00000038311	2410017I17Rik	675325	ENSMUST00000090537;ENSMUST00000056774	NA	NA	NA	NA	RIKEN cDNA 2410017I17 gene [Source:MGI Symbol;Acc:MGI:1916967]	lincRNA	NA	0	0	0	0	0.0279365	0	0.0107386	-6.54105	0.36003	0.999978	down	no		0	0	0	0	6	0
ENSMUSG00000093752	Gm20716	105980075	ENSMUST00000138667	GO:0004169(dolichyl-phosphate-mannose-protein mannosyltransferase activity);GO:0004582(dolichyl-phosphate beta-D-mannosyltransferase activity);GO:0005537(mannose binding);GO:0005783(endoplasmic reticulum);GO:0005789(endoplasmic reticulum membrane);GO:0006486(protein glycosylation);GO:0006506(GPI anchor biosynthetic process);GO:0016020(membrane);GO:0016740(transferase activity);GO:0016757(transfer…	NA	NA	NA	predicted gene 20716 [Source:MGI Symbol;Acc:MGI:5313163]	nonsense_mediated_decay	R_MMU_446193(Biosynthesis_of_the_N_glycan_precursor_(dolichol_lipid_linked_oligosaccharide,_LLO)_and_transfer_to_a_nascent_protein);R_MMU_597592(Post_translational_protein_modification);R_MMU_392499(Metabolism_of_proteins);R_MMU_446219(Synthesis_of_substrates_in_N_glycan_biosythesis);R_MMU_446203(Asparagine_N_linked_glycosylation);R_MMU_162699(Synthesis_of_dolichyl_phosphate_mannose);R_MMU_163125…	0	0	8.47504	0	0	0	28250.1	14.786	5.04351e-11	1.38211e-08	up	yes		21	3	35	0	0	0
ENSMUSG00000100572	2410021H03Rik	69750	ENSMUST00000187090	NA	NA	NA	NA	RIKEN cDNA 2410021H03 gene [Source:MGI Symbol;Acc:MGI:1917000]	antisense	NA	0.344358	0.289453	0.28247	0.421422	0.482021	0.266497	0.783186	-0.352573	0.589148	0.999978	down	no		20	18	16	22	28	15
ENSMUSG00000100017	2410022M11Rik	100503842	ENSMUST00000186474	NA	NA	NA	NA	RIKEN cDNA 2410022M11 gene [Source:MGI Symbol;Acc:MGI:1917005]	bidirectional_promoter_lncRNA	NA	0.31816	0.308134	0.609057	0.173951	0.393595	0.442151	1.22349	0.290999	0.560239	0.999978	up	no		45	47	86	23	56	62
ENSMUSG00000032840	2410131K14Rik		ENSMUST00000049138	GO:0000139(Golgi membrane);GO:0003674(molecular_function);GO:0005794(Golgi apparatus);GO:0016020(membrane);GO:0016021(integral component of membrane);GO:2000640(positive regulation of SREBP signaling pathway)	NA	NA	NA	RIKEN cDNA 2410131K14 gene [Source:MGI Symbol;Acc:MGI:1924042]	protein_coding	NA	4.32384	4.26022	4.23371	4.47086	4.6882	4.09303	0.967226	-0.0480746	0.485262	0.999978	down	no		1776	1907	1759	1707	1943	1686
ENSMUSG00000074832	2410141K09Rik		ENSMUST00000172579	GO:0003676(nucleic acid binding);GO:0005575(cellular_component);GO:0006355(regulation of transcription, DNA-templated);GO:0046872(metal ion binding)	NA	NA	NA	RIKEN cDNA 2410141K09 gene [Source:MGI Symbol;Acc:MGI:1924053]	protein_coding	NA	0	0.00713623	0	0	0	0	23.7874	4.57213	0.673245	0.999978	up	no		0	2	0	0	0	0
ENSMUSG00000096917	2500002B13Rik	78353	ENSMUST00000180690;ENSMUST00000210752	NA	NA	NA	NA	RIKEN cDNA 2500002B13 gene [Source:MGI Symbol;Acc:MGI:1925603]	bidirectional_promoter_lncRNA;lincRNA	NA	0.481393	0.523919	0.560435	0.534234	0.309114	0.476817	1.18602	0.246133	0.434729	0.999978	up	no		96	114	112	98	62	95
ENSMUSG00000073236	2500004C02Rik	72326	ENSMUST00000139636;ENSMUST00000125345;ENSMUST00000128026	NA	NA	NA	NA	RIKEN cDNA 2500004C02 gene [Source:MGI Symbol;Acc:MGI:1919576]	processed_transcript	NA	0.582868	0.901133	0.761386	0.953884	0.857619	0.409354	1.01104	0.0158471	0.956499	0.999978	up	no		92	155	122	139	136	65
ENSMUSG00000071632	2510002D24Rik	72307	ENSMUST00000191388;ENSMUST00000190776;ENSMUST00000123146;ENSMUST00000055413	GO:0003674(molecular_function);GO:0005575(cellular_component);GO:0008150(biological_process);GO:0008150(biological_process)	NA	NA	NA	RIKEN cDNA 2510002D24 gene [Source:MGI Symbol;Acc:MGI:1919557]	protein_coding;retained_intron	NA	5.53729	5.91878	5.7339	5.76487	6.05427	5.35678	1.00082	0.00118028	0.97238	0.999978	up	no		599	699	629	581	661	582
ENSMUSG00000043391	2510009E07Rik	72190	ENSMUST00000053336;ENSMUST00000232634	GO:0003674(molecular_function);GO:0005575(cellular_component);GO:0007399(nervous system development);GO:0008150(biological_process);GO:0048512(circadian behavior);GO:0048512(circadian behavior)	NA	NA	NA	RIKEN cDNA 2510009E07 gene [Source:MGI Symbol;Acc:MGI:1919440]	protein_coding;nonsense_mediated_decay	NA	0.0284254	0.0522763	0.0380715	0.0169215	0.0190519	0.029262	1.82069	0.864484	0.24342	0.999978	up	no		14	29	19	8	10	14
ENSMUSG00000106825	2510016D11Rik	70289	ENSMUST00000201971	NA	NA	NA	NA	RIKEN cDNA 2510016D11 gene [Source:MGI Symbol;Acc:MGI:1917539]	TEC	NA	0.672954	0.349734	0.491948	0.171445	0.323309	0.435502	1.62819	0.703271	0.236986	0.999978	up	no		49	28	36	12	24	32
ENSMUSG00000104891	2510017J16Rik	66574	ENSMUST00000198718	NA	NA	NA	NA	RIKEN cDNA 2510017J16 gene [Source:MGI Symbol;Acc:MGI:1913824]	antisense	NA	0.124053	0.112726	0.116019	0.174321	0.142479	0.246947	0.625809	-0.676205	0.381618	0.999978	down	no		12	12	11	15	14	23
ENSMUSG00000044496	2510039O18Rik	77034	ENSMUST00000103232	GO:0003674(molecular_function);GO:0008150(biological_process);GO:0016020(membrane);GO:0016021(integral component of membrane)	NA	NA	NA	RIKEN cDNA 2510039O18 gene [Source:MGI Symbol;Acc:MGI:1924284]	protein_coding	NA	18.1314	18.848	19.0119	18.9305	19.9821	19.7298	0.954792	-0.0667421	0.162251	0.986673	down	no		3599	4079	3818	3495	4003	3928
ENSMUSG00000066175	2510046G10Rik		ENSMUST00000187458;ENSMUST00000084587	NA	NA	NA	NA	RIKEN cDNA 2510046G10 gene [Source:MGI Symbol;Acc:MGI:3698051]	antisense	NA	0.366665	0.413287	0.389842	0.84103	0.603377	0.570931	0.580446	-0.784767	0.0832319	0.797718	down	no		29	35	31	61	47	45
ENSMUSG00000116797	2600002D14Rik	78380	ENSMUST00000231824	NA	NA	NA	NA	RIKEN cDNA 2600002D14 gene [Source:MGI Symbol;Acc:MGI:1925630]	sense_intronic	NA	0.028902	0	0	0	0.161849	0	0.178574	-2.48541	0.604621	0.999978	down	no		1	0	0	0	4	0
ENSMUSG00000039798	2600006K01Rik	70319	ENSMUST00000047607	NA	NA	NA	NA	RIKEN cDNA 2600006K01 gene [Source:MGI Symbol;Acc:MGI:1917569]	antisense	NA	0.222195	0.111322	0	0	0.0964	0	3.45972	1.79066	0.558353	0.999978	up	no		23	13	0	0	10	0
ENSMUSG00000052419	2610001J05Rik		ENSMUST00000155856;ENSMUST00000185219;ENSMUST00000139231	GO:0003674(molecular_function);GO:0005575(cellular_component);GO:0008150(biological_process);GO:0016020(membrane);GO:0016021(integral component of membrane);GO:0016021(integral component of membrane)	NA	NA	NA	RIKEN cDNA 2610001J05 gene [Source:MGI Symbol;Acc:MGI:1913770]	protein_coding	NA	5.80863	5.43516	5.52525	6.28024	6.14457	5.54291	0.933287	-0.0996066	0.197772	0.999978	down	no		1600	1632	1538	1608	1708	1530
ENSMUSG00000031242	2610002M06Rik	67028	ENSMUST00000191183;ENSMUST00000120722	GO:0000815(ESCRT III complex);GO:0003674(molecular_function);GO:0005737(cytoplasm);GO:0005768(endosome);GO:0005771(multivesicular body);GO:0005829(cytosol);GO:0007034(vacuolar transport);GO:0007049(cell cycle);GO:0015031(protein transport);GO:0016020(membrane);GO:0031902(late endosome membrane);GO:0032509(endosome transport via multivesicular body sorting pathway);GO:0045324(late endosome to vacu…	04144(Endocytosis);04217(Necroptosis);04217(Necroptosis)	K12197	NA	RIKEN cDNA 2610002M06 gene [Source:MGI Symbol;Acc:MGI:1914278]	retained_intron;protein_coding	NA	6.02155	5.96246	6.13838	6.31493	6.43082	6.37977	0.94755	-0.0777266	0.136067	0.940647	down	no		2774	2995	2861	2706	2991	2948
ENSMUSG00000071793	2610005L07Rik	381598	ENSMUST00000139264;ENSMUST00000140111	NA	NA	NA	NA	RIKEN cDNA 2610005L07 gene [Source:MGI Symbol;Acc:MGI:1914283]	transcribed_unprocessed_pseudogene;processed_transcript	NA	14.5244	13.8342	13.2238	14.9665	14.9758	14.0898	0.944365	-0.0825833	0.108578	0.87773	down	no		4396	4563	4049	4211	4574	4277
ENSMUSG00000060301	2610008E11Rik	72128	ENSMUST00000039271;ENSMUST00000219729;ENSMUST00000220220;ENSMUST00000218854	GO:0003676(nucleic acid binding);GO:0003700(DNA-binding transcription factor activity);GO:0005634(nucleus);GO:0006355(regulation of transcription, DNA-templated);GO:0043565(sequence-specific DNA binding);GO:0046872(metal ion binding);GO:0046872(metal ion binding)	05168(Herpes simplex virus 1 infection);05168(Herpes simplex virus 1 infection)	K09228	NA	RIKEN cDNA 2610008E11 gene [Source:MGI Symbol;Acc:MGI:1919378]	protein_coding;retained_intron	NA	1.35894	1.22707	1.53186	1.32442	1.199	1.38229	1.05432	0.0763157	0.607041	0.999978	up	no		588	579	671	534	525	600
ENSMUSG00000102474	2610012C04Rik	70299	ENSMUST00000193434	NA	NA	NA	NA	RIKEN cDNA 2610012C04 gene [Source:MGI Symbol;Acc:MGI:1917549]	TEC	NA	0	0	0	0.105294	0	0	0.00284917	-8.45525	0.226833	0.999978	down	no		0	0	0	8	0	0
ENSMUSG00000107909	2610017A05Rik	105242826	ENSMUST00000204670	NA	NA	NA	NA	RIKEN cDNA 2610017A05 gene [Source:MGI Symbol;Acc:MGI:1919056]	TEC	NA	0.259697	0.140752	0.146969	0.215006	0.373282	0.194183	0.699602	-0.515394	0.367025	0.999978	down	no		32	19	18	25	46	24
ENSMUSG00000097537	2610020C07Rik	69918	ENSMUST00000230166;ENSMUST00000181526;ENSMUST00000230245	NA	NA	NA	NA	RIKEN cDNA 2610020C07 gene [Source:MGI Symbol;Acc:MGI:1917168]	antisense	NA	0.738253	0.625749	0.823972	0.758899	0.637467	0.495731	1.15638	0.20961	0.402158	0.999978	up	no		193	178	218	184	169	130
ENSMUSG00000091474	2610021A01Rik	668572	ENSMUST00000206985;ENSMUST00000205587;ENSMUST00000163475;ENSMUST00000206757;ENSMUST00000205721;ENSMUST00000205433	GO:0003676(nucleic acid binding);GO:0006355(regulation of transcription, DNA-templated);GO:0046872(metal ion binding);GO:0046872(metal ion binding)	NA	NA	NA	RIKEN cDNA 2610021A01 gene [Source:MGI Symbol;Acc:MGI:1922662]	retained_intron;processed_transcript;protein_coding	R_MMU_73857(RNA_Polymerase_II_Transcription);R_MMU_212436(Generic_Transcription_Pathway);R_MMU_74160(Gene_expression_(Transcription))	4.11488	4.68407	4.02715	4.06525	4.0375	4.23024	1.03998	0.0565603	0.551051	0.999978	up	no		1456	1806	1440	1338	1442	1500
ENSMUSG00000084362	2610024D14Rik	108167888	ENSMUST00000121233	NA	NA	NA	NA	RIKEN cDNA 2610024D14 gene [Source:MGI Symbol;Acc:MGI:1917660]	processed_pseudogene	NA	0	0	0	0	0	0.163641	0.00183328	-9.09136	0.464795	0.999978	down	no		0	0	0	0	0	4
ENSMUSG00000087013	2610027K06Rik	69909	ENSMUST00000140673	NA	NA	NA	NA	RIKEN cDNA 2610027K06 gene [Source:MGI Symbol;Acc:MGI:1917159]	processed_transcript	NA	0	0.0194671	0	0	0	0	64.8905	6.01993	0.497064	0.999978	up	no		0	4	0	0	0	0
ENSMUSG00000110997	2610028D06Rik	76359	ENSMUST00000215216	NA	NA	NA	NA	RIKEN cDNA 2610028D06 gene [Source:MGI Symbol;Acc:MGI:1923609]	TEC	NA	0.289817	0.309464	0.558873	0.527008	0.474531	0.201084	0.963023	-0.0543574	0.889068	0.999978	down	no		37	42	71	62	60	26
ENSMUSG00000087259	2610035D17Rik	72386	ENSMUST00000136438;ENSMUST00000150712;ENSMUST00000127263;ENSMUST00000145206	NA	NA	NA	NA	RIKEN cDNA 2610035D17 gene [Source:MGI Symbol;Acc:MGI:1919636]	lincRNA	NA	6.4909	6.21925	6.1012	6.18072	5.73714	4.94128	1.1158	0.158072	0.164481	0.991043	up	no		1002	1046	953	888	893	765
ENSMUSG00000085555	2610035F20Rik	69248	ENSMUST00000177306	NA	NA	NA	NA	RIKEN cDNA 2610035F20 gene [Source:MGI Symbol;Acc:MGI:1916498]	processed_transcript	NA	0	0	0.0120283	0	0	0	40.0945	5.32533	0.549984	0.999978	up	no		0	0	3	0	0	0
ENSMUSG00000097536	2610037D02Rik	70040	ENSMUST00000180852;ENSMUST00000185067	NA	NA	NA	NA	RIKEN cDNA 2610037D02 gene [Source:MGI Symbol;Acc:MGI:1917290]	lincRNA	NA	0.666286	0.585259	0.572194	0.64832	0.603857	0.630487	0.968701	-0.0458767	0.797855	0.999978	down	no		244	233	212	220	223	231
ENSMUSG00000079388	2610042L04Rik	554327	ENSMUST00000165466	GO:0001933(negative regulation of protein phosphorylation);GO:0005515(protein binding);GO:0005575(cellular_component);GO:0007416(synapse assembly);GO:0010821(regulation of mitochondrion organization);GO:0060025(regulation of synaptic activity)	NA	NA	NA	RIKEN cDNA 2610042L04 gene [Source:MGI Symbol;Acc:MGI:1914305]	protein_coding	NA	0.120065	0.061971	0.073861	0.158181	0.144186	0.137899	0.581233	-0.782812	0.298373	0.999978	down	no		17	10	11	21	20	19
ENSMUSG00000071302	2610044O15Rik8	72139	ENSMUST00000191043;ENSMUST00000186619;ENSMUST00000079272;ENSMUST00000189965;ENSMUST00000188757;ENSMUST00000190157	GO:0000978(RNA polymerase II cis-regulatory region sequence-specific DNA binding);GO:0003676(nucleic acid binding);GO:0005654(nucleoplasm);GO:0006355(regulation of transcription, DNA-templated);GO:0006357(regulation of transcription by RNA polymerase II);GO:0046872(metal ion binding);GO:0046872(metal ion binding)	NA	NA	NA	RIKEN cDNA 2610044O15 gene [Source:MGI Symbol;Acc:MGI:1919389]	protein_coding	NA	1.95208	2.40564	2.38559	1.74574	1.84312	2.58078	1.09298	0.12827	0.44136	0.999978	up	no		550	738	679	458	523	729
ENSMUSG00000079671	2610203C22Rik	72481	ENSMUST00000115480;ENSMUST00000153239;ENSMUST00000148585;ENSMUST00000145176	NA	NA	NA	NA	RIKEN cDNA 2610203C22 gene [Source:MGI Symbol;Acc:MGI:1919731]	antisense;retained_intron	NA	0.145156	0.100179	0.122391	0.161867	0.0862736	0.088165	1.09342	0.128854	0.81367	0.999978	up	no		53	41	46	56	33	33
ENSMUSG00000085236	2610206C17Rik	72495	ENSMUST00000168496;ENSMUST00000129059	NA	NA	NA	NA	RIKEN cDNA 2610206C17 gene [Source:MGI Symbol;Acc:MGI:1919745]	antisense	NA	0.0134943	0.0455621	0.008798	0.00421943	0.0237478	0	2.42621	1.27871	0.578469	0.999978	up	no		2	7	2	1	4	0
ENSMUSG00000107479	2610300M13Rik	72484	ENSMUST00000203716	NA	NA	NA	NA	RIKEN cDNA 2610300M13 gene [Source:MGI Symbol;Acc:MGI:1919734]	lincRNA	NA	0	0.022849	0	0	0	0	76.1633	6.25102	0.497064	0.999978	up	no		0	4	0	0	0	0
ENSMUSG00000059482	2610301B20Rik		ENSMUST00000101504;ENSMUST00000080517;ENSMUST00000156124;ENSMUST00000142026;ENSMUST00000131437	GO:0001917(photoreceptor inner segment);GO:0003674(molecular_function);GO:0005737(cytoplasm);GO:0005829(cytosol);GO:0005886(plasma membrane);GO:0008594(photoreceptor cell morphogenesis);GO:0030054(cell junction);GO:0097546(ciliary base);GO:0097546(ciliary base)	NA	NA	NA	RIKEN cDNA 2610301B20 gene [Source:MGI Symbol;Acc:MGI:1914407]	protein_coding;processed_transcript	NA	5.88719	5.16235	5.58634	4.75128	5.4103	4.50545	1.13424	0.181721	0.114814	0.893969	up	no		1025	980	983	770	952	788
ENSMUSG00000100164	2610306M01Rik	67170	ENSMUST00000185414	NA	NA	NA	NA	RIKEN cDNA 2610306M01 gene [Source:MGI Symbol;Acc:MGI:1914420]	bidirectional_promoter_lncRNA	NA	2.31286	2.22394	1.74215	2.12486	1.97765	2.04646	1.02114	0.0301797	0.916076	0.999978	up	no		176	184	134	150	152	156
ENSMUSG00000108614	2610306O10Rik	70460	ENSMUST00000206512	NA	NA	NA	NA	RIKEN cDNA 2610306O10 gene [Source:MGI Symbol;Acc:MGI:1917710]	TEC	NA	0.431083	0.504043	0.234096	0	0.151771	0.244205	2.95276	1.56206	0.114842	0.893969	up	no		20	25	11	0	7	11
ENSMUSG00000085936	2610307P16Rik	72518	ENSMUST00000125358;ENSMUST00000134624;ENSMUST00000134787;ENSMUST00000148885	NA	NA	NA	NA	RIKEN cDNA 2610307P16 gene [Source:MGI Symbol;Acc:MGI:1919768]	processed_transcript	NA	0.279906	0.250671	0.245839	0.227776	0.167141	0.268811	1.16978	0.226237	0.594122	0.999978	up	no		68	67	61	52	43	66
ENSMUSG00000097040	2610316D01Rik	72511	ENSMUST00000181047	NA	NA	NA	NA	RIKEN cDNA 2610316D01 gene [Source:MGI Symbol;Acc:MGI:1919761]	lincRNA	NA	0	0	0	0	0	0.0585559	0.00512331	-7.60871	0.359092	0.999978	down	no		0	0	0	0	0	6
ENSMUSG00000114532	2610318M16Rik	102632156	ENSMUST00000225127	NA	NA	NA	NA	RIKEN cDNA 2610318M16 gene [Source:MGI Symbol;Acc:MGI:1925643]	antisense	NA	0.436127	0.641713	0.498244	0.634171	0.144031	0.27566	1.49553	0.580658	0.42044	0.999978	up	no		19	30	22	25	7	12
ENSMUSG00000049916	2610318N02Rik	70458	ENSMUST00000231558;ENSMUST00000093336;ENSMUST00000231303;ENSMUST00000231681;ENSMUST00000231630;ENSMUST00000232615;ENSMUST00000231297;ENSMUST00000232601	GO:0003674(molecular_function);GO:0005575(cellular_component);GO:0008150(biological_process);GO:0008150(biological_process)	NA	NA	NA	RIKEN cDNA 2610318N02 gene [Source:MGI Symbol;Acc:MGI:1917708]	protein_coding;retained_intron	NA	0.336635	0.423569	0.785933	0.408081	0.437698	0.688416	1.00778	0.0111863	0.985309	0.999978	up	no		57	80	136	65	77	119
ENSMUSG00000010277	2610507B11Rik	72503	ENSMUST00000132756;ENSMUST00000125459;ENSMUST00000136184;ENSMUST00000010421;ENSMUST00000126928;ENSMUST00000141331;ENSMUST00000145145;ENSMUST00000147432	GO:0003674(molecular_function);GO:0005575(cellular_component);GO:0005576(extracellular region);GO:0008150(biological_process);GO:0008150(biological_process)	NA	NA	NA	RIKEN cDNA 2610507B11 gene [Source:MGI Symbol;Acc:MGI:1919753]	retained_intron;processed_transcript;protein_coding;nonsense_mediated_decay	NA	38.9571	38.2795	36.4006	36.3726	37.4014	37.844	1.01809	0.0258652	0.537139	0.999978	up	no		24913	26686	23549	21630	24142	24273
ENSMUSG00000085882	2610507I01Rik	72203	ENSMUST00000154354	NA	NA	NA	NA	RIKEN cDNA 2610507I01 gene [Source:MGI Symbol;Acc:MGI:1919453]	processed_transcript	NA	0.333745	0.214074	0.355234	0.153184	0.122427	0.216691	1.83435	0.875267	0.172451	0.999978	up	no		33	24	36	15	13	22
ENSMUSG00000096001	2610528A11Rik	70045	ENSMUST00000179488	GO:0001664(G protein-coupled receptor binding);GO:0005125(cytokine activity);GO:0005575(cellular_component);GO:0005576(extracellular region);GO:0005615(extracellular space);GO:0006935(chemotaxis);GO:0007186(G protein-coupled receptor signaling pathway);GO:0008009(chemokine activity);GO:0042742(defense response to bacterium);GO:0048018(receptor ligand activity);GO:0048247(lymphocyte chemotaxis);GO…	NA	NA	NA	RIKEN cDNA 2610528A11 gene [Source:MGI Symbol;Acc:MGI:1917295]	protein_coding	NA	0.0810969	0	0.0795051	0.131998	0.085396	0.370498	0.273183	-1.87206	0.108732	0.87791	down	no		5	0	5	8	6	23
ENSMUSG00000028536	2610528J11Rik	66451	ENSMUST00000106367;ENSMUST00000030261	GO:0003674(molecular_function);GO:0005768(endosome);GO:0005769(early endosome);GO:0005886(plasma membrane);GO:0016020(membrane);GO:0016021(integral component of membrane);GO:0055037(recycling endosome);GO:0055037(recycling endosome)	NA	NA	NA	RIKEN cDNA 2610528J11 gene [Source:MGI Symbol;Acc:MGI:1913701]	protein_coding	NA	5.79671	5.37014	6.42573	6.45648	5.54456	6.08552	0.972688	-0.0399516	0.732115	0.999978	down	no		507	512	568	526	489	534
ENSMUSG00000106691	2700029L08Rik	76806	ENSMUST00000202895	NA	NA	NA	NA	RIKEN cDNA 2700029L08 gene [Source:MGI Symbol;Acc:MGI:1924056]	TEC	NA	0	0.10396	0.058924	0	0.043302	0.014485	2.8187	1.49503	0.400268	0.999978	up	no		0	13	7	0	5	2
ENSMUSG00000086328	2700033N17Rik	72603	ENSMUST00000140185	NA	NA	NA	NA	RIKEN cDNA 2700033N17 gene [Source:MGI Symbol;Acc:MGI:1919853]	lincRNA	NA	0.742258	0.693931	1.24757	1.9181	1.15236	0.671333	0.71724	-0.479471	0.301499	0.999978	down	no		39	40	67	94	61	36
ENSMUSG00000097180	2700038G22Rik	67194	ENSMUST00000181574;ENSMUST00000197551	NA	NA	NA	NA	RIKEN cDNA 2700038G22 gene [Source:MGI Symbol;Acc:MGI:1914444]	lincRNA	NA	6.26331	6.645	7.11625	8.34186	6.96372	7.2715	0.886942	-0.173088	0.113069	0.889027	down	no		727	840	834	900	815	846
ENSMUSG00000041789	2700046A07Rik	78449	ENSMUST00000067450	NA	NA	NA	NA	RIKEN cDNA 2700046A07 gene [Source:MGI Symbol;Acc:MGI:1919803]	lincRNA	NA	0.038863	0.0725913	0.0327591	0	0	0	480.711	8.90903	0.00247307	0.0896973	up	no		7	15	6	0	0	0
ENSMUSG00000097787	2700046G09Rik	67188	ENSMUST00000181612	NA	NA	NA	NA	RIKEN cDNA 2700046G09 gene [Source:MGI Symbol;Acc:MGI:1914438]	bidirectional_promoter_lncRNA	NA	0.180829	0.18477	0.243023	0.466211	0.160807	0.285409	0.667036	-0.584163	0.309567	0.999978	down	no		22	25	30	52	20	35
ENSMUSG00000034601	2700049A03Rik	76967	ENSMUST00000045907;ENSMUST00000149564;ENSMUST00000134748	GO:0001917(photoreceptor inner segment);GO:0005515(protein binding);GO:0005737(cytoplasm);GO:0005813(centrosome);GO:0005814(centriole);GO:0005815(microtubule organizing center);GO:0005856(cytoskeleton);GO:0007224(smoothened signaling pathway);GO:0030030(cell projection organization);GO:0036064(ciliary basal body);GO:0042995(cell projection);GO:0060271(cilium assembly);GO:0070201(regulation of est…	NA	K22865	NA	RIKEN cDNA 2700049A03 gene [Source:MGI Symbol;Acc:MGI:1924217]	protein_coding;nonsense_mediated_decay	NA	4.444	4.47155	4.49169	4.50226	4.64066	4.48595	0.983739	-0.0236526	0.659324	0.999978	down	no		1900	2084	1943	1790	2003	1924
ENSMUSG00000117042	2700054A10Rik	72578	ENSMUST00000138345;ENSMUST00000185626;ENSMUST00000137459	NA	NA	NA	NA	RIKEN cDNA 2700054A10 gene [Source:MGI Symbol;Acc:MGI:1919828]	lincRNA	NA	0.293923	0.185468	0.152789	0.217512	0.216962	0.281107	0.88345	-0.178779	0.620984	0.999978	down	no		114	78	60	78	84	108
ENSMUSG00000024273	2700062C07Rik	68046	ENSMUST00000234303;ENSMUST00000235029;ENSMUST00000234559;ENSMUST00000234955;ENSMUST00000097646	GO:0003674(molecular_function);GO:0005575(cellular_component);GO:0008150(biological_process);GO:0008150(biological_process)	NA	NA	NA	RIKEN cDNA 2700062C07 gene [Source:MGI Symbol;Acc:MGI:1915296]	processed_transcript;nonsense_mediated_decay;retained_intron;protein_coding	NA	9.93091	10.6058	8.96208	8.42849	11.2574	9.90007	0.997055	-0.00425568	0.929039	0.999978	down	no		977	1136	892	772	1117	976
ENSMUSG00000086172	2700068H02Rik	72563	ENSMUST00000137882	NA	NA	NA	NA	RIKEN cDNA 2700068H02 gene [Source:MGI Symbol;Acc:MGI:1919813]	antisense	NA	0	0.025082	0.052506	0.026768	0	0.024821	1.50396	0.58877	0.793272	0.999978	up	no		0	4	8	4	0	4
ENSMUSG00000086224	2700069I18Rik	72608	ENSMUST00000128815;ENSMUST00000177440	NA	NA	NA	NA	RIKEN cDNA 2700069I18 gene [Source:MGI Symbol;Acc:MGI:1919858]	antisense	NA	0.235055	0.340867	0.291946	0.0787048	0.209401	0.0848737	2.32685	1.21838	0.105668	0.869192	up	no		21	31	25	7	18	8
ENSMUSG00000103722	2700078F05Rik	72626	ENSMUST00000194331	NA	NA	NA	NA	RIKEN cDNA 2700078F05 gene [Source:MGI Symbol;Acc:MGI:1919876]	TEC	NA	0	0	0	0.008575	0.015802	0.006329	0.00977008	-6.67741	0.152651	0.969671	down	no		0	0	0	2	4	2
ENSMUSG00000053080	2700081O15Rik		ENSMUST00000159348;ENSMUST00000161907;ENSMUST00000189779;ENSMUST00000160561	GO:0003674(molecular_function);GO:0003676(nucleic acid binding);GO:0005575(cellular_component);GO:0045892(negative regulation of transcription, DNA-templated);GO:0045892(negative regulation of transcription, DNA-templated)	NA	NA	NA	RIKEN cDNA 2700081O15 gene [Source:MGI Symbol;Acc:MGI:1919667]	protein_coding;retained_intron	NA	3.11069	3.12611	3.27642	3.28061	3.38436	3.25603	0.958898	-0.0605508	0.364111	0.999978	down	no		1591	1742	1697	1560	1748	1671
ENSMUSG00000062198	2700097O09Rik	72658	ENSMUST00000021406;ENSMUST00000222572;ENSMUST00000136281;ENSMUST00000156852	GO:0008168(methyltransferase activity);GO:0008168(methyltransferase activity)	NA	NA	NA	RIKEN cDNA 2700097O09 gene [Source:MGI Symbol;Acc:MGI:1919908]	protein_coding;processed_transcript;retained_intron	NA	2.94374	3.38077	3.16896	3.11634	3.33943	2.96467	1.00775	0.01114	0.953042	0.999978	up	no		1076	1346	1172	1059	1232	1086
ENSMUSG00000098090	2700099C18Rik	77022	ENSMUST00000182313;ENSMUST00000182402;ENSMUST00000182475;ENSMUST00000183133	NA	NA	NA	NA	RIKEN cDNA 2700099C18 gene [Source:MGI Symbol;Acc:MGI:1924272]	processed_transcript;transcribed_unprocessed_pseudogene	NA	5.3949	5.43956	4.95129	5.56317	6.06353	5.88203	0.901594	-0.14945	0.128234	0.927018	down	no		861	946	800	825	976	941
ENSMUSG00000087497	2810001G20Rik	66456	ENSMUST00000135037;ENSMUST00000146333	NA	NA	NA	NA	RIKEN cDNA 2810001G20 gene [Source:MGI Symbol;Acc:MGI:1913706]	antisense	NA	0.633884	0.942229	0.798492	0.908208	0.737049	1.16542	0.844852	-0.243229	0.507999	0.999978	down	no		50	80	63	66	58	91
ENSMUSG00000045464	2810002D19Rik	66457	ENSMUST00000152313	NA	NA	NA	NA	RIKEN cDNA 2810002D19 gene [Source:MGI Symbol;Acc:MGI:1913707]	processed_transcript	NA	2.47778	2.82363	2.9375	2.2897	2.70439	2.05576	1.16867	0.224862	0.182314	0.999978	up	no		368	457	441	316	405	306
ENSMUSG00000031984	2810004N23Rik	66523	ENSMUST00000212808;ENSMUST00000034465;ENSMUST00000211971	GO:0005694(chromosome);GO:0008150(biological_process);GO:0008150(biological_process)	NA	NA	NA	RIKEN cDNA 2810004N23 gene [Source:MGI Symbol;Acc:MGI:1913773]	retained_intron;protein_coding;processed_transcript	NA	9.34547	9.59148	9.98629	9.28989	9.60402	9.11051	1.03281	0.0465752	0.420545	0.999978	up	no		4297	4807	4645	3972	4457	4201
ENSMUSG00000047635	2810006K23Rik		ENSMUST00000111477;ENSMUST00000077376	GO:0003747(translation release factor activity);GO:0005739(mitochondrion);GO:0005762(mitochondrial large ribosomal subunit);GO:0006412(translation);GO:0006415(translational termination);GO:0006415(translational termination)	NA	NA	NA	RIKEN cDNA 2810006K23 gene [Source:MGI Symbol;Acc:MGI:1919900]	protein_coding	NA	3.33648	3.40896	3.69771	3.65367	3.61551	3.05491	1.01153	0.0165403	0.93091	0.999978	up	no		698	777	782	711	763	641
ENSMUSG00000099881	2810013P06Rik	100503178	ENSMUST00000186531	NA	NA	NA	NA	RIKEN cDNA 2810013P06 gene [Source:MGI Symbol;Acc:MGI:1914456]	bidirectional_promoter_lncRNA	NA	1.64269	2.06115	1.73929	2.49469	2.44644	2.78982	0.704068	-0.506213	0.00204939	0.0777612	down	no		256	349	274	361	384	435
ENSMUSG00000020491	2810021J22Rik	69944	ENSMUST00000132570;ENSMUST00000073924	GO:0003676(nucleic acid binding);GO:0003700(DNA-binding transcription factor activity);GO:0005634(nucleus);GO:0006355(regulation of transcription, DNA-templated);GO:0043565(sequence-specific DNA binding);GO:0046872(metal ion binding);GO:0046872(metal ion binding)	05168(Herpes simplex virus 1 infection);05168(Herpes simplex virus 1 infection)	K09228	NA	RIKEN cDNA 2810021J22 gene [Source:MGI Symbol;Acc:MGI:1917194]	protein_coding	NA	1.11223	1.14369	1.2023	1.09191	1.18178	1.30971	0.96507	-0.0512941	0.732634	0.999978	down	no		319	356	348	290	341	375
ENSMUSG00000049881	2810025M15Rik	69953	ENSMUST00000061537;ENSMUST00000187761;ENSMUST00000194868;ENSMUST00000189791	NA	NA	NA	NA	RIKEN cDNA 2810025M15 gene [Source:MGI Symbol;Acc:MGI:1917203]	processed_transcript;TEC;transcribed_processed_pseudogene	NA	6.87112	6.43582	6.04239	5.42731	5.70802	5.89809	1.13596	0.183915	0.136571	0.940647	up	no		706	721	629	519	592	608
ENSMUSG00000096995	2810029C07Rik	100504687	ENSMUST00000221597;ENSMUST00000180698	NA	NA	NA	NA	RIKEN cDNA 2810029C07 gene [Source:MGI Symbol;Acc:MGI:1919920]	bidirectional_promoter_lncRNA	NA	1.19083	1.20774	1.07056	1.17713	1.29871	1.00199	0.997499	-0.003612	0.970934	0.999978	down	no		170	188	155	156	187	144
ENSMUSG00000099338	2810030D12Rik	78335	ENSMUST00000190461	NA	NA	NA	NA	RIKEN cDNA 2810030D12 gene [Source:MGI Symbol;Acc:MGI:1925585]	bidirectional_promoter_lncRNA	NA	0.018192	0	0	0	0	0	60.64	5.9222	0.651528	0.999978	up	no		2	0	0	0	0	0
ENSMUSG00000099034	2810039B14Rik	72665	ENSMUST00000184602;ENSMUST00000184938;ENSMUST00000183928;ENSMUST00000184665;ENSMUST00000184801;ENSMUST00000185040	NA	NA	NA	NA	RIKEN cDNA 2810039B14 gene [Source:MGI Symbol;Acc:MGI:1919915]	processed_transcript;retained_intron;transcribed_unitary_pseudogene	NA	0.416899	0.361149	0.507318	0.45924	0.426554	0.273511	1.10874	0.14892	0.59235	0.999978	up	no		196	186	242	202	204	131
ENSMUSG00000092574	2810047C21Rik1	105242405	ENSMUST00000172930;ENSMUST00000210322	NA	NA	NA	NA	RIKEN cDNA 2810047C21 gene 1 [Source:MGI Symbol;Acc:MGI:1919966]	transcribed_unprocessed_pseudogene;processed_transcript	NA	0.944163	1.15292	1.5922	1.41198	1.68788	0.802588	0.945378	-0.0810366	0.814778	0.999978	down	no		81	109	139	113	146	69
ENSMUSG00000099966	2810402E24Rik	100504278	ENSMUST00000190699	NA	NA	NA	NA	RIKEN cDNA 2810402E24 gene [Source:MGI Symbol;Acc:MGI:1913715]	antisense	NA	1.46263	1.34218	1.51151	1.49562	1.35386	1.37052	1.02283	0.0325609	0.866152	0.999978	up	no		324	324	338	308	302	304
ENSMUSG00000086629	2810403D21Rik	69964	ENSMUST00000152089;ENSMUST00000153212;ENSMUST00000131640;ENSMUST00000144421;ENSMUST00000124329;ENSMUST00000145250;ENSMUST00000151166;ENSMUST00000123040;ENSMUST00000207966	NA	NA	NA	NA	RIKEN cDNA 2810403D21 gene [Source:MGI Symbol;Acc:MGI:1917214]	lincRNA;retained_intron	NA	0.144808	0.11897	0.147767	0.184694	0.0764329	0.123149	1.07096	0.0989102	0.822673	0.999978	up	no		91	81	94	107	51	78
ENSMUSG00000103562	2810405F15Rik	69974	ENSMUST00000195368	NA	NA	NA	NA	RIKEN cDNA 2810405F15 gene [Source:MGI Symbol;Acc:MGI:1917224]	TEC	NA	0	0.008848	0	0	0	0	29.4933	4.88232	0.829264	0.999978	up	no		0	1	0	0	0	0
ENSMUSG00000101493	2810405F17Rik	69975	ENSMUST00000189334	NA	NA	NA	NA	RIKEN cDNA 2810405F17 gene [Source:MGI Symbol;Acc:MGI:1917225]	lincRNA	NA	0.573062	0.651974	0.327795	0.407811	0.752787	0.347189	1.02987	0.0424682	0.950868	0.999978	up	no		47	58	27	31	62	29
ENSMUSG00000055972	2810407A14Rik	100039901	ENSMUST00000069809	NA	NA	NA	NA	RIKEN cDNA 2810407A14 gene [Source:MGI Symbol;Acc:MGI:1917461]	lincRNA	NA	0.0303585	0.0525262	0.026979	0.045044	0.0423214	0.0319192	0.921022	-0.118693	0.907322	0.999978	down	no		9	16	8	12	12	9
ENSMUSG00000018570	2810408A11Rik	70419	ENSMUST00000142121;ENSMUST00000137122;ENSMUST00000102580;ENSMUST00000100969;ENSMUST00000129234;ENSMUST00000128046;ENSMUST00000144431;ENSMUST00000018714	GO:0004864(protein phosphatase inhibitor activity);GO:0009966(regulation of signal transduction);GO:0032515(negative regulation of phosphoprotein phosphatase activity);GO:0043666(regulation of phosphoprotein phosphatase activity);GO:0043666(regulation of phosphoprotein phosphatase activity)	NA	NA	NA	RIKEN cDNA 2810408A11 gene [Source:MGI Symbol;Acc:MGI:1917669]	retained_intron;protein_coding;nonsense_mediated_decay	NA	1.72498	1.86177	1.87998	1.79687	1.51487	1.9488	1.0392	0.0554689	0.786194	0.999978	up	no		300	352	329	292	265	339
ENSMUSG00000087213	2810408I11Rik	69941	ENSMUST00000150749;ENSMUST00000186325;ENSMUST00000122813	NA	NA	NA	NA	RIKEN cDNA 2810408I11 gene [Source:MGI Symbol;Acc:MGI:1917191]	antisense;retained_intron	NA	2.21045	2.3517	2.05505	1.7192	1.9066	2.07474	1.1608	0.215124	0.189276	0.999978	up	no		378	438	356	274	329	355
ENSMUSG00000075389	2810410L24Rik	100042332	ENSMUST00000155681;ENSMUST00000145437	NA	NA	NA	NA	RIKEN cDNA 2810410L24 gene [Source:MGI Symbol;Acc:MGI:1923627]	processed_transcript	NA	0.300161	0.370815	0.312332	0.371957	0.501425	0.268715	0.860967	-0.215969	0.521119	0.999978	down	no		67	90	70	77	112	61
ENSMUSG00000100594	2810414N06Rik	102640772	ENSMUST00000186444	NA	NA	NA	NA	RIKEN cDNA 2810414N06 gene [Source:MGI Symbol;Acc:MGI:1919065]	lincRNA	NA	0.312728	0.511083	0.340246	0.288566	0.661528	0.546404	0.777854	-0.362429	0.431657	0.999978	down	no		32	56	35	27	68	56
ENSMUSG00000105981	2810428J06Rik	67058	ENSMUST00000198336	NA	NA	NA	NA	RIKEN cDNA 2810428J06 gene [Source:MGI Symbol;Acc:MGI:1914308]	TEC	NA	0.019531	0.144819	0.179938	0.135668	0.130461	0.186118	0.761283	-0.393495	0.563146	0.999978	down	no		4	31	36	25	26	37
ENSMUSG00000097709	2810429I04Rik	76937	ENSMUST00000188642;ENSMUST00000181708;ENSMUST00000187921;ENSMUST00000221008;ENSMUST00000186183;ENSMUST00000191585;ENSMUST00000180567;ENSMUST00000185835;ENSMUST00000189464;ENSMUST00000186610;ENSMUST00000180836	NA	NA	NA	NA	RIKEN cDNA 2810429I04 gene [Source:MGI Symbol;Acc:MGI:1924187]	lincRNA	NA	0.496853	0.510976	0.540193	0.579075	0.524191	0.414105	1.0202	0.0288526	0.893678	0.999978	up	no		323	360	354	349	342	270
ENSMUSG00000090260	2810442N19Rik	72753	ENSMUST00000161583	NA	NA	NA	NA	RIKEN cDNA 2810442N19 gene [Source:MGI Symbol;Acc:MGI:1920003]	antisense	NA	0	0	0	0.0123302	0	0.070767	0.00361023	-8.11369	0.305962	0.999978	down	no		0	0	0	1	0	5
ENSMUSG00000100876	2810454H06Rik	72813	ENSMUST00000189942	NA	NA	NA	NA	RIKEN cDNA 2810454H06 gene [Source:MGI Symbol;Acc:MGI:1920063]	antisense	NA	0.112111	0.155316	0.085779	0.236831	0.197062	0.178053	0.577185	-0.792895	0.101554	0.862681	down	no		26	39	20	51	46	41
ENSMUSG00000085030	2810455O05Rik	72822	ENSMUST00000138442	NA	NA	NA	NA	RIKEN cDNA 2810455O05 gene [Source:MGI Symbol;Acc:MGI:1920072]	lincRNA	NA	0.498238	0.261849	0.495792	0.255286	0.27549	0.165549	1.80358	0.850865	0.0909892	0.819194	up	no		62	36	62	30	35	21
ENSMUSG00000115410	2810457G06Rik	72824	ENSMUST00000228355	NA	NA	NA	NA	RIKEN cDNA 2810457G06 gene [Source:MGI Symbol;Acc:MGI:1920074]	antisense	NA	0	0	0	0.028093	0	0	0.0106788	-6.5491	0.515451	0.999978	down	no		0	0	0	3	0	0
ENSMUSG00000026227	2810459M11Rik	72792	ENSMUST00000165824;ENSMUST00000027429	GO:0005515(protein binding);GO:0005575(cellular_component);GO:0008150(biological_process);GO:0008150(biological_process)	NA	NA	NA	RIKEN cDNA 2810459M11 gene [Source:MGI Symbol;Acc:MGI:1920042]	protein_coding	NA	0.015532	0	0.0280926	0.016702	0.020354	0.044703	0.533575	-0.906237	0.535983	0.999978	down	no		4	0	8	4	5	12
ENSMUSG00000043833	2900005J15Rik	67261	ENSMUST00000171190	NA	NA	NA	NA	RIKEN cDNA 2900005J15 gene [Source:MGI Symbol;Acc:MGI:1914511]	processed_transcript	NA	0.0530096	0	0	0	0	0	176.699	7.46515	0.137202	0.940714	up	no		12	0	0	0	0	0
ENSMUSG00000102014	2900009J06Rik	100502745	ENSMUST00000188163	NA	NA	NA	NA	RIKEN cDNA 2900009J06 gene [Source:MGI Symbol;Acc:MGI:1920137]	antisense	NA	0.199423	0.22142	0.0764338	0.110603	0.478574	0	0.84402	-0.244651	0.871996	0.999978	down	no		8	9	3	4	18	0
ENSMUSG00000104244	2900018N21Rik	72864	ENSMUST00000195805	NA	NA	NA	NA	RIKEN cDNA 2900018N21 gene [Source:MGI Symbol;Acc:MGI:1920114]	TEC	NA	0.098235	0	0	0	0	0	327.45	8.35513	0.137202	0.940714	up	no		12	0	0	0	0	0
ENSMUSG00000051339	2900026A02Rik	243219	ENSMUST00000212276;ENSMUST00000211733	GO:0003674(molecular_function);GO:0005575(cellular_component);GO:0008150(biological_process);GO:0008150(biological_process)	NA	NA	NA	RIKEN cDNA 2900026A02 gene [Source:MGI Symbol;Acc:MGI:1920194]	protein_coding	NA	9.06077	8.41702	7.82296	7.95569	8.13003	8.51375	1.02851	0.0405522	0.522435	0.999978	up	no		7122	7212	6220	5815	6450	6712
ENSMUSG00000109162	2900027M19Rik	72880	ENSMUST00000207411	NA	NA	NA	NA	RIKEN cDNA 2900027M19 gene [Source:MGI Symbol;Acc:MGI:1920130]	TEC	NA	0	0.002667	0.005728	0.003127	0	0	2.68468	1.42475	0.708133	0.999978	up	no		0	1	2	1	0	0
ENSMUSG00000054418	2900041M22Rik	78403	ENSMUST00000155384	NA	NA	NA	NA	RIKEN cDNA 2900041M22 gene [Source:MGI Symbol;Acc:MGI:1925653]	processed_transcript	NA	0	0.026602	0	0	0.022517	0	1.18142	0.24052	0.929287	0.999978	up	no		0	4	0	0	3	0
ENSMUSG00000103669	2900042K21Rik	72953	ENSMUST00000194444	NA	NA	NA	NA	RIKEN cDNA 2900042K21 gene [Source:MGI Symbol;Acc:MGI:1920203]	sense_overlapping	NA	0	0	0	0	0	0.042301	0.00709203	-7.13959	0.533112	0.999978	down	no		0	0	0	0	0	3
ENSMUSG00000043993	2900052L18Rik	102640779	ENSMUST00000139014	NA	NA	NA	NA	RIKEN cDNA 2900052L18 gene [Source:MGI Symbol;Acc:MGI:1924085]	processed_transcript	NA	0.799137	0.682166	0.882657	0.566876	0.217482	0.424493	1.95554	0.967569	0.0166446	0.349868	up	no		93	86	104	61	26	50
ENSMUSG00000099696	2900052N01Rik	73040	ENSMUST00000191603;ENSMUST00000189828	NA	NA	NA	NA	RIKEN cDNA 2900052N01 gene [Source:MGI Symbol;Acc:MGI:1920290]	lincRNA	NA	0	0.0104563	0	0.014758	0	0	0.708517	-0.497126	0.844847	0.999978	down	no		0	3	0	4	0	0
ENSMUSG00000107722	2900060B14Rik	68204	ENSMUST00000203191	NA	NA	NA	NA	RIKEN cDNA 2900060B14 gene [Source:MGI Symbol;Acc:MGI:1915454]	antisense	NA	0	0.0439	0.150144	0.054445	0.09394	0.072788	0.87734	-0.188791	0.82963	0.999978	down	no		0	3	7	3	5	4
ENSMUSG00000113621	2900060N12Rik	102641621	ENSMUST00000221412;ENSMUST00000223485	NA	NA	NA	NA	RIKEN cDNA 2900060N12 gene [Source:MGI Symbol;Acc:MGI:1920281]	bidirectional_promoter_lncRNA	NA	0	0.00915433	0.0463935	0.0199079	0.00823981	0.00242055	1.81717	0.861694	0.673016	0.999978	up	no		0	3	14	6	3	1
ENSMUSG00000097277	2900076A07Rik	100504421	ENSMUST00000181903;ENSMUST00000181164;ENSMUST00000180879;ENSMUST00000181264;ENSMUST00000180385;ENSMUST00000180705;ENSMUST00000180983;ENSMUST00000181492	NA	NA	NA	NA	RIKEN cDNA 2900076A07 gene [Source:MGI Symbol;Acc:MGI:1920242]	lincRNA	NA	1.50748	1.23436	1.67103	1.06942	1.02091	1.2613	1.31663	0.396854	0.0796557	0.779594	up	no		223	199	249	148	152	186
ENSMUSG00000107015	2900076G11Rik	73052	ENSMUST00000202297	NA	NA	NA	NA	RIKEN cDNA 2900076G11 gene [Source:MGI Symbol;Acc:MGI:1920302]	TEC	NA	0.081992	0.017869	0.041386	0.153202	0.068271	0.073067	0.479551	-1.06024	0.421162	0.999978	down	no		4	1	2	7	4	4
ENSMUSG00000111358	2900078I11Rik	73004	ENSMUST00000214556	NA	NA	NA	NA	RIKEN cDNA 2900078I11 gene [Source:MGI Symbol;Acc:MGI:1920254]	TEC	NA	0.18622	0.047505	0	0.09874	0.116631	0.079837	0.79173	-0.33692	0.785195	0.999978	down	no		14	4	0	7	9	6
ENSMUSG00000087484	2900089D17Rik	67277	ENSMUST00000124015;ENSMUST00000153130	NA	NA	NA	NA	RIKEN cDNA 2900089D17 gene [Source:MGI Symbol;Acc:MGI:1914527]	antisense	NA	0.230912	0.0909533	0.188723	0.127244	0.232788	0.113525	1.0782	0.10862	0.911613	0.999978	up	no		44	19	37	23	46	23
ENSMUSG00000104419	2900092O11Rik	73065	ENSMUST00000191770	NA	NA	NA	NA	RIKEN cDNA 2900092O11 gene [Source:MGI Symbol;Acc:MGI:1920315]	TEC	NA	0	0.062858	0.074942	0.073687	0.063077	0	1.00758	0.0108874	0.977379	0.999978	up	no		0	4	5	4	4	0
ENSMUSG00000099632	2900093K20Rik	108168734	ENSMUST00000190930	NA	NA	NA	NA	RIKEN cDNA 2900093K20 gene [Source:MGI Symbol;Acc:MGI:1915287]	antisense	NA	0.452353	0.851538	1.02925	1.326	0.808503	0.57847	0.859995	-0.2176	0.694695	0.999978	down	no		19	39	43	51	34	24
ENSMUSG00000102869	2900097C17Rik		ENSMUST00000192863;ENSMUST00000192590	NA	NA	NA	NA	RIKEN cDNA 2900097C17 gene [Source:MGI Symbol;Acc:MGI:1914767]	lincRNA	NA	36.7873	34.4755	32.683	33.5304	34.7191	35.7099	0.999869	-0.000189002	0.896091	0.999978	down	no		13142	13426	11812	11140	12519	12794
ENSMUSG00000070282	3000002C10Rik	378954	ENSMUST00000133495;ENSMUST00000144161;ENSMUST00000125451	NA	NA	NA	NA	RIKEN cDNA 3000002C10 gene [Source:MGI Symbol;Acc:MGI:3036226]	transcribed_processed_pseudogene;processed_transcript	NA	0.282641	0.276213	0.262801	0.181682	0.19985	0.343825	1.13276	0.179841	0.6362	0.999978	up	no		83	89	78	50	60	101
ENSMUSG00000084885	3010001F23Rik	75693	ENSMUST00000137460;ENSMUST00000130625	NA	NA	NA	NA	RIKEN cDNA 3010001F23 gene [Source:MGI Symbol;Acc:MGI:1922943]	processed_transcript	NA	0	0	0	0.0279196	0	0.0122182	0.00747426	-7.06385	0.287346	0.999978	down	no		0	0	0	4	0	2
ENSMUSG00000085355	3010003L21Rik	109163	ENSMUST00000047953;ENSMUST00000154673	NA	NA	NA	NA	RIKEN cDNA 3010003L21 gene [Source:MGI Symbol;Acc:MGI:1924094]	antisense	NA	0.532475	0.628666	0.540206	0.784481	0.979129	0.749236	0.67706	-0.562645	0.065395	0.711555	down	no		69	88	70	94	126	97
ENSMUSG00000079737	3110001I22Rik		ENSMUST00000035426;ENSMUST00000225585;ENSMUST00000223666	GO:0003674(molecular_function);GO:0005575(cellular_component);GO:0008150(biological_process);GO:0045892(negative regulation of transcription, DNA-templated);GO:0045892(negative regulation of transcription, DNA-templated)	NA	K15684	NA	RIKEN cDNA 3110001I22 gene [Source:MGI Symbol;Acc:MGI:1913848]	protein_coding;processed_transcript;transcribed_processed_pseudogene	NA	1.36935	1.66854	1.09333	1.4462	0.797936	1.51384	1.09932	0.13661	0.634461	0.999978	up	no		170	228	139	168	101	189
ENSMUSG00000114649	3110006O06Rik	73093	ENSMUST00000225503	NA	NA	NA	NA	RIKEN cDNA 3110006O06 gene [Source:MGI Symbol;Acc:MGI:1920343]	lincRNA	NA	0	0.008237	0.009232	0	0.010321	0	1.69257	0.759214	0.843448	0.999978	up	no		0	3	3	0	4	0
ENSMUSG00000026388	3110009E18Rik	73103	ENSMUST00000153037;ENSMUST00000112644;ENSMUST00000027637;ENSMUST00000187809;ENSMUST00000056038;ENSMUST00000128578	GO:0003674(molecular_function);GO:0005575(cellular_component);GO:0008150(biological_process);GO:0008150(biological_process)	NA	NA	NA	RIKEN cDNA 3110009E18 gene [Source:MGI Symbol;Acc:MGI:1920353]	protein_coding;processed_transcript	NA	0.645879	0.657671	1.03888	0.802374	0.680258	0.541581	1.15721	0.210647	0.519012	0.999978	up	no		115	128	188	134	124	99
ENSMUSG00000094958	3110021N24Rik		ENSMUST00000178992	GO:0003674(molecular_function);GO:0005575(cellular_component);GO:0008150(biological_process)	NA	NA	NA	RIKEN cDNA 3110021N24 gene [Source:MGI Symbol;Acc:MGI:1920383]	protein_coding	NA	0.030714	0.008511	0.057322	0.061079	0.040613	0	0.949406	-0.0749029	0.992657	0.999978	down	no		5	2	8	8	6	0
ENSMUSG00000114582	3110040M04Rik	73176	ENSMUST00000224012	GO:0003674(molecular_function);GO:0005575(cellular_component);GO:0008150(biological_process)	NA	NA	NA	RIKEN cDNA 3110040M04 gene [Source:MGI Symbol;Acc:MGI:1920426]	protein_coding	NA	0.067821	0.041672	0.03011	0	0.063071	0.079909	0.976381	-0.0344834	0.959407	0.999978	down	no		5	4	3	0	5	6
ENSMUSG00000025102	3110040N11Rik	67290	ENSMUST00000141075;ENSMUST00000142557;ENSMUST00000154937;ENSMUST00000026092;ENSMUST00000152620	GO:0003674(molecular_function);GO:0005737(cytoplasm);GO:0008150(biological_process);GO:0008150(biological_process)	NA	K09131	NA	RIKEN cDNA 3110040N11 gene [Source:MGI Symbol;Acc:MGI:1914540]	processed_transcript;protein_coding;nonsense_mediated_decay	NA	8.44007	9.36645	8.60949	8.5914	9.61331	9.17426	0.964828	-0.0516556	0.584395	0.999978	down	no		757	915	782	717	871	826
ENSMUSG00000097503	3110045C21Rik	67303	ENSMUST00000193930;ENSMUST00000180638	NA	NA	NA	NA	RIKEN cDNA 3110045C21 gene [Source:MGI Symbol;Acc:MGI:1914553]	antisense	NA	0.965968	1.31953	0.908165	1.09049	0.714135	1.22631	1.05369	0.0754495	0.842945	0.999978	up	no		80	119	76	84	60	102
ENSMUSG00000111683	Gm49367		ENSMUST00000216487	NA	NA	NA	NA	predicted gene, 49367 [Source:MGI Symbol;Acc:MGI:6121581]	processed_transcript	NA	2.3194	2.5166	0.006517	0	0	0	16141.7	13.9785	0.000807585	0.0380594	up	yes		112	187	184	44	39	109
ENSMUSG00000085622	3110056K07Rik	73204	ENSMUST00000136690;ENSMUST00000127129;ENSMUST00000222159	NA	NA	NA	NA	RIKEN cDNA 3110056K07 gene [Source:MGI Symbol;Acc:MGI:1920454]	antisense;retained_intron	NA	0.562828	0.41777	0.546483	0.464245	0.690009	0.540298	0.901171	-0.150128	0.580847	0.999978	down	no		131	106	129	101	161	126
ENSMUSG00000103634	3110062G12Rik	73188	ENSMUST00000192113	NA	NA	NA	NA	RIKEN cDNA 3110062G12 gene [Source:MGI Symbol;Acc:MGI:1920438]	TEC	NA	0.030642	0	0	0	0	0	102.14	6.6744	0.476804	0.999978	up	no		4	0	0	0	0	0
ENSMUSG00000081187	3110067C02Rik	100417581	ENSMUST00000120793	NA	NA	NA	NA	RIKEN cDNA 3110067C02 gene [Source:MGI Symbol;Acc:MGI:1920452]	processed_pseudogene	NA	0.151573	0.087444	0.048486	0	0.120292	0.06956	1.51435	0.598702	0.55703	0.999978	up	no		24	15	8	0	19	11
ENSMUSG00000074635	3110070M22Rik	67304	ENSMUST00000099148;ENSMUST00000238285	NA	NA	NA	NA	RIKEN cDNA 3110070M22 gene [Source:MGI Symbol;Acc:MGI:1914554]	antisense	NA	0.119791	0.226533	0.379938	0.2782	0.119883	0.0444552	1.64113	0.714686	0.378552	0.999978	up	no		11	22	32	22	10	5
ENSMUSG00000053553	3110082I17Rik	73212	ENSMUST00000198474;ENSMUST00000066052;ENSMUST00000196267;ENSMUST00000197512	GO:0005575(cellular_component);GO:0008150(biological_process);GO:0008150(biological_process)	NA	NA	NA	RIKEN cDNA 3110082I17 gene [Source:MGI Symbol;Acc:MGI:1920462]	protein_coding;retained_intron;processed_transcript	NA	9.5773	10.9662	11.1205	10.4842	11.7117	11.942	0.927532	-0.108531	0.140567	0.950505	down	no		2010	2508	2361	2047	2480	2513
ENSMUSG00000097303	3110083C13Rik	73208	ENSMUST00000224786;ENSMUST00000180534	NA	NA	NA	NA	RIKEN cDNA 3110083C13 gene [Source:MGI Symbol;Acc:MGI:1920458]	bidirectional_promoter_lncRNA	NA	0.147265	0.227225	0.134514	0.0868202	0.138767	0.183874	1.24311	0.31395	0.727475	0.999978	up	no		11	18	10	6	10	14
ENSMUSG00000085582	3110099E03Rik	100043232	ENSMUST00000134580	NA	NA	NA	NA	RIKEN cDNA 3110099E03 gene [Source:MGI Symbol;Acc:MGI:1925761]	lincRNA	NA	0.0248788	0	0	0.0328018	0	0	0.758459	-0.398857	0.899359	0.999978	down	no		6	0	0	7	0	0
ENSMUSG00000113434	3200001D21Rik	71818	ENSMUST00000221603	NA	NA	NA	NA	RIKEN cDNA 3200001D21 gene [Source:MGI Symbol;Acc:MGI:1919068]	antisense	NA	0	0.024335	0	0	0	0	81.1167	6.34193	0.445797	0.999978	up	no		0	5	0	0	0	0
ENSMUSG00000073590	3222401L13Rik	105246409	ENSMUST00000192137;ENSMUST00000097608	NA	NA	NA	NA	RIKEN cDNA 3222401L13 gene [Source:MGI Symbol;Acc:MGI:2444186]	lincRNA	NA	0.0482871	0.0647538	0.045655	0.035337	0.042871	0.0300621	1.46574	0.55163	0.399819	0.999978	up	no		23	33	23	16	21	15
ENSMUSG00000063364	3300002I08Rik	69277	ENSMUST00000138130;ENSMUST00000152036;ENSMUST00000051153	GO:0003674(molecular_function);GO:0003676(nucleic acid binding);GO:0005575(cellular_component);GO:0006355(regulation of transcription, DNA-templated);GO:0008150(biological_process);GO:0008150(biological_process)	NA	NA	NA	RIKEN cDNA 3300002I08 gene [Source:MGI Symbol;Acc:MGI:1916527]	processed_transcript;protein_coding	NA	0.943657	0.880491	0.719549	0.955332	0.927919	0.635759	1.0098	0.0140706	0.997649	0.999978	up	no		146	148	114	139	146	99
ENSMUSG00000107585	3300002P13Rik	70230	ENSMUST00000204020	NA	NA	NA	NA	RIKEN cDNA 3300002P13 gene [Source:MGI Symbol;Acc:MGI:1917480]	lincRNA	NA	0	0.041456	0	0	0	0	138.187	7.11047	0.497064	0.999978	up	no		0	4	0	0	0	0
ENSMUSG00000096965	3300005D01Rik	78512	ENSMUST00000181484;ENSMUST00000180924;ENSMUST00000180902	NA	NA	NA	NA	RIKEN cDNA 3300005D01 gene [Source:MGI Symbol;Acc:MGI:1925762]	lincRNA	NA	0.277325	0.579623	0.149023	0.269476	0.223655	0.175241	1.5051	0.589864	0.374208	0.999978	up	no		28	65	16	27	23	19
ENSMUSG00000071540	3425401B19Rik	100504518	ENSMUST00000096038	GO:0003674(molecular_function);GO:0005737(cytoplasm);GO:0030018(Z disc);GO:0070886(positive regulation of calcineurin-NFAT signaling cascade)	NA	NA	NA	RIKEN cDNA 3425401B19 gene [Source:MGI Symbol;Acc:MGI:3588196]	protein_coding	NA	0.00691484	0	0.00917863	0	0.0347096	0	0.463661	-1.10886	0.583768	0.999978	down	no		3	0	4	0	15	0
ENSMUSG00000031125	3830403N18Rik	70691	ENSMUST00000033458	GO:0000795(synaptonemal complex);GO:0002244(hematopoietic progenitor cell differentiation);GO:0003674(molecular_function);GO:0007283(spermatogenesis);GO:0007286(spermatid development);GO:0051321(meiotic cell cycle)	NA	NA	NA	RIKEN cDNA 3830403N18 gene [Source:MGI Symbol;Acc:MGI:1917941]	protein_coding	NA	5.04135	6.58061	5.10204	5.83913	5.90509	5.62043	0.963106	-0.0542339	0.702653	0.999978	down	no		375	533	384	404	443	419
ENSMUSG00000033111	3830406C13Rik	218734	ENSMUST00000223697;ENSMUST00000224994;ENSMUST00000223631;ENSMUST00000225052;ENSMUST00000225294;ENSMUST00000225971;ENSMUST00000225739;ENSMUST00000225383;ENSMUST00000224223;ENSMUST00000163392;ENSMUST00000223927;ENSMUST00000223702;ENSMUST00000112669;ENSMUST00000223762;ENSMUST00000224389	GO:0003674(molecular_function);GO:0005575(cellular_component);GO:0008150(biological_process);GO:0008150(biological_process)	NA	NA	NA	RIKEN cDNA 3830406C13 gene [Source:MGI Symbol;Acc:MGI:1917937]	retained_intron;processed_transcript;protein_coding	NA	2.12041	1.90991	1.62502	1.89427	1.77916	1.80366	1.03254	0.0462033	0.757985	0.999978	up	no		718	705	557	598	609	611
ENSMUSG00000071181	3830408C21Rik	100040322	ENSMUST00000224293;ENSMUST00000225489;ENSMUST00000225426;ENSMUST00000095459;ENSMUST00000223895;ENSMUST00000224838	NA	NA	NA	NA	RIKEN cDNA 3830408C21 gene [Source:MGI Symbol;Acc:MGI:1917940]	lincRNA;retained_intron	NA	0.154011	0.188779	0.187937	0.163411	0.163768	0.11653	1.19611	0.258354	0.477701	0.999978	up	no		56	75	69	55	59	42
ENSMUSG00000106485	3830422I06Rik	70708	ENSMUST00000200199	NA	NA	NA	NA	RIKEN cDNA 3830422I06 gene [Source:MGI Symbol;Acc:MGI:1917958]	TEC	NA	0	0	0	0	0	0.04368	0.00686813	-7.18587	0.464795	0.999978	down	no		0	0	0	0	0	4
ENSMUSG00000101731	3830432H09Rik	320069	ENSMUST00000186206;ENSMUST00000188909	NA	NA	NA	NA	RIKEN cDNA 3830432H09 gene [Source:MGI Symbol;Acc:MGI:2443278]	lincRNA	NA	0.0392392	0.0534806	0.0349357	0.0570077	0.0366711	0	1.36269	0.446461	0.710167	0.999978	up	no		8	13	7	11	8	0
ENSMUSG00000038917	3930402G23Rik	665306	ENSMUST00000208615;ENSMUST00000040608	NA	NA	NA	NA	RIKEN cDNA 3930402G23 gene [Source:MGI Symbol;Acc:MGI:1921277]	lincRNA	NA	0.0505181	0.039452	0.0156631	0.0151988	0.0326013	0.0435996	1.15573	0.208803	0.831603	0.999978	up	no		13	11	4	4	8	11
ENSMUSG00000064202	4430402I18Rik		ENSMUST00000025872;ENSMUST00000175647;ENSMUST00000161813;ENSMUST00000162110;ENSMUST00000179171;ENSMUST00000164777	GO:0003674(molecular_function);GO:0005575(cellular_component);GO:0007283(spermatogenesis);GO:0008150(biological_process);GO:0016020(membrane);GO:0016021(integral component of membrane);GO:0032027(myosin light chain binding);GO:0097224(sperm connecting piece);GO:0097224(sperm connecting piece)	NA	NA	NA	RIKEN cDNA 4430402I18 gene [Source:MGI Symbol;Acc:MGI:1918036]	protein_coding;nonsense_mediated_decay	NA	0.0354709	0.04414	0.0376141	0.0366073	0.0452282	0.0720685	0.761676	-0.392751	0.675971	0.999978	down	no		15	22	18	14	19	30
ENSMUSG00000075027	4631405J19Rik	433456	ENSMUST00000145926	NA	NA	NA	NA	RIKEN cDNA 4631405J19 gene [Source:MGI Symbol;Acc:MGI:3045383]	antisense	NA	0	0	0	0	0.0135022	0	0.0222186	-5.49209	0.465337	0.999978	down	no		0	0	0	0	4	0
ENSMUSG00000042579	4632404H12Rik	74034	ENSMUST00000195940;ENSMUST00000038450	NA	NA	NA	NA	RIKEN cDNA 4632404H12 gene [Source:MGI Symbol;Acc:MGI:1921284]	lincRNA	NA	0.692269	0.904151	0.750184	1.01148	0.971877	1.01732	0.782027	-0.35471	0.0250937	0.44498	down	no		290	412	317	393	410	426
ENSMUSG00000106296	4632404M16Rik	74348	ENSMUST00000197326	NA	NA	NA	NA	RIKEN cDNA 4632404M16 gene [Source:MGI Symbol;Acc:MGI:1921598]	sense_intronic	NA	0.074163	0.090626	0.066764	0.100626	0.098327	0.078326	0.83509	-0.259996	0.706453	0.999978	down	no		16	21	15	20	21	17
ENSMUSG00000097561	4632411P08Rik	78263	ENSMUST00000181005	NA	NA	NA	NA	RIKEN cDNA 4632411P08 gene [Source:MGI Symbol;Acc:MGI:1925513]	lincRNA	NA	0.148779	0.203954	0.076922	0.247563	0.176322	0.153148	0.744593	-0.425475	0.394591	0.999978	down	no		35	53	19	55	42	37
ENSMUSG00000048106	4632415L05Rik	70808	ENSMUST00000059704;ENSMUST00000198527	NA	NA	NA	NA	RIKEN cDNA 4632415L05 gene [Source:MGI Symbol;Acc:MGI:1918058]	transcribed_unprocessed_pseudogene;processed_transcript	NA	2.26168	2.37883	2.26679	2.20945	2.31011	2.43542	0.993146	-0.00992278	0.870386	0.999978	down	no		1012	1160	1026	919	1043	1092
ENSMUSG00000111605	4632418H02Rik	78265	ENSMUST00000217287	NA	NA	NA	NA	RIKEN cDNA 4632418H02 gene [Source:MGI Symbol;Acc:MGI:1925515]	TEC	NA	0.019014	0.017441	0.015796	0.042705	0.064531	0	0.487252	-1.03726	0.516693	0.999978	down	no		4	4	4	8	13	0
ENSMUSG00000074024	4632427E13Rik	666737	ENSMUST00000098305;ENSMUST00000147198;ENSMUST00000182408;ENSMUST00000182578	NA	NA	NA	NA	RIKEN cDNA 4632427E13 gene [Source:MGI Symbol;Acc:MGI:1915436]	bidirectional_promoter_lncRNA	NA	0.283225	0.383888	0.340327	0.369847	0.435519	0.244774	0.959338	-0.0598885	0.80444	0.999978	down	no		152	224	185	184	235	132
ENSMUSG00000097184	4632428C04Rik	100043102	ENSMUST00000181485	NA	NA	NA	NA	RIKEN cDNA 4632428C04 gene [Source:MGI Symbol;Acc:MGI:1921600]	lincRNA	NA	0.042617	0.24675	0.087986	0.06159	0.088639	0.049047	1.89362	0.921147	0.265288	0.999978	up	no		8	48	16	11	16	9
ENSMUSG00000102705	4632432E15Rik	74046	ENSMUST00000191824	NA	NA	NA	NA	RIKEN cDNA 4632432E15 gene [Source:MGI Symbol;Acc:MGI:1921296]	TEC	NA	0.039953	0	0.029913	0.002281	0.018617	0.014344	1.98246	0.987295	0.632392	0.999978	up	no		8	0	6	1	4	3
ENSMUSG00000116184	4632433K11Rik	77043	ENSMUST00000076791	GO:0003674(molecular_function);GO:0005575(cellular_component);GO:0008150(biological_process)	NA	NA	NA	RIKEN cDNA 4632433K11 gene [Source:MGI Symbol;Acc:MGI:1924293]	protein_coding	NA	0.017249	0.013056	0.010922	0.028068	0.030837	0.003141	0.664459	-0.589749	0.758115	0.999978	down	no		2	2	1	3	3	1
ENSMUSG00000105597	4633401B06Rik	70828	ENSMUST00000198169	NA	NA	NA	NA	RIKEN cDNA 4633401B06 gene [Source:MGI Symbol;Acc:MGI:1918078]	TEC	NA	0.052492	0.098025	0.047662	0.107742	0.208535	0.039382	0.557216	-0.843691	0.46178	0.999978	down	no		5	9	4	8	17	4
ENSMUSG00000097004	4731419I09Rik	100048897	ENSMUST00000180791	NA	NA	NA	NA	RIKEN cDNA 4731419I09 gene [Source:MGI Symbol;Acc:MGI:3704222]	antisense	NA	0.168871	0.309279	0.312182	0.312841	0.231926	0.189204	1.07679	0.106736	0.798817	0.999978	up	no		35	70	65	60	48	39
ENSMUSG00000086943	4732414G09Rik	100043309	ENSMUST00000156243;ENSMUST00000180695	NA	NA	NA	NA	RIKEN cDNA 4732414G09 gene [Source:MGI Symbol;Acc:MGI:3045381]	lincRNA	NA	0.02977	0.051487	0	0.036573	0.0487071	0.058157	0.566499	-0.819854	0.514524	0.999978	down	no		6	10	0	6	9	11
ENSMUSG00000107402	4732416N19Rik	320737	ENSMUST00000203932	NA	NA	NA	NA	RIKEN cDNA 4732416N19 gene [Source:MGI Symbol;Acc:MGI:2444634]	TEC	NA	0.203388	0.263014	0.1654	0.265081	0.234304	0.202507	0.900141	-0.151777	0.696514	0.999978	down	no		52	73	43	63	60	52
ENSMUSG00000097203	4732419C18Rik	100042484	ENSMUST00000181805	NA	NA	NA	NA	RIKEN cDNA 4732419C18 gene [Source:MGI Symbol;Acc:MGI:3045379]	lincRNA	NA	0	0	0	0	0.012365	0	0.024262	-5.36516	0.465337	0.999978	down	no		0	0	0	0	4	0
ENSMUSG00000090031	4732440D04Rik	654788	ENSMUST00000191825;ENSMUST00000097832	NA	NA	NA	NA	RIKEN cDNA 4732440D04 gene [Source:MGI Symbol;Acc:MGI:3604103]	antisense	NA	0.359991	0.338978	0.256942	0.327738	0.29577	0.229569	1.12054	0.1642	0.593954	0.999978	up	no		143	147	103	122	119	92
ENSMUSG00000101517	4732465J04Rik	414105	ENSMUST00000185499;ENSMUST00000187483	NA	NA	NA	NA	RIKEN cDNA 4732465J04 gene [Source:MGI Symbol;Acc:MGI:3041208]	lincRNA	NA	0.102012	0.0654912	0.0716174	0.0433167	0.170099	0.0824344	0.808249	-0.307129	0.614238	0.999978	down	no		25	18	18	11	42	21
ENSMUSG00000053714	4732471J01Rik	654804	ENSMUST00000205787;ENSMUST00000206436;ENSMUST00000206300	NA	NA	NA	NA	RIKEN cDNA 4732471J01 gene [Source:MGI Symbol;Acc:MGI:3603586]	antisense	NA	0.139185	0.165561	0.112505	0.176848	0.142029	0.190634	0.818925	-0.288196	0.494636	0.999978	down	no		45	58	37	53	46	61
ENSMUSG00000097488	4732487G21Rik		ENSMUST00000181495	NA	NA	NA	NA	RIKEN cDNA 4732487G21 gene [Source:MGI Symbol;Acc:MGI:2441820]	lincRNA	NA	0.503355	0.41323	0.325015	0.480056	0.420397	0.560655	0.849766	-0.234862	0.460686	0.999978	down	no		98	88	64	87	83	109
ENSMUSG00000085421	4732490B19Rik	319871	ENSMUST00000130373	NA	NA	NA	NA	RIKEN cDNA 4732490B19 gene [Source:MGI Symbol;Acc:MGI:2442884]	lincRNA	NA	0.999758	0.919606	1.1962	0.871317	0.703816	0.80456	1.30923	0.388719	0.106155	0.87061	up	no		178	179	216	145	127	144
ENSMUSG00000097350	4732491K20Rik	224523	ENSMUST00000181774	NA	NA	NA	NA	RIKEN cDNA 4732491K20 gene [Source:MGI Symbol;Acc:MGI:3026975]	bidirectional_promoter_lncRNA	NA	0.244042	0.182817	0.100846	0.267083	0.10062	0.208346	0.916077	-0.12646	0.789235	0.999978	down	no		57	46	24	58	24	49
ENSMUSG00000108456	4732496C06Rik	319685	ENSMUST00000206533	NA	NA	NA	NA	RIKEN cDNA 4732496C06 gene [Source:MGI Symbol;Acc:MGI:2442534]	lincRNA	NA	0.159028	0.338396	0.385406	0.299554	0.200091	0.337249	1.05489	0.0770908	0.87675	0.999978	up	no		29	68	71	51	37	62
ENSMUSG00000107481	4833403J16Rik	73903	ENSMUST00000204490	NA	NA	NA	NA	RIKEN cDNA 4833403J16 gene [Source:MGI Symbol;Acc:MGI:1921153]	lincRNA	NA	0	0	0	0	0	0.043648	0.00687317	-7.18481	0.464795	0.999978	down	no		0	0	0	0	0	4
ENSMUSG00000097779	4833407H14Rik	73899	ENSMUST00000180442	NA	NA	NA	NA	RIKEN cDNA 4833407H14 gene [Source:MGI Symbol;Acc:MGI:1921149]	lincRNA	NA	0.406141	0.837025	0.383544	1.00371	0.764812	0.426294	0.74116	-0.432144	0.329858	0.999978	down	no		45	100	43	102	84	47
ENSMUSG00000118132	4833408A19Rik	73788	ENSMUST00000235840	NA	NA	NA	NA	RIKEN cDNA 4833408A19 gene [Source:MGI Symbol;Acc:MGI:1921038]	bidirectional_promoter_lncRNA	NA	0.429069	0.358566	0.374184	0.63289	0.290648	0.470101	0.833659	-0.262472	0.625236	0.999978	down	no		32	29	28	43	22	35
ENSMUSG00000097697	4833412C05Rik	73904	ENSMUST00000181235	NA	NA	NA	NA	RIKEN cDNA 4833412C05 gene [Source:MGI Symbol;Acc:MGI:1921154]	lincRNA	NA	0	0	0.0365301	0	0	0	121.767	6.92798	0.480402	0.999978	up	no		0	0	4	0	0	0
ENSMUSG00000116298	4833412C15Rik	74613	ENSMUST00000230697	NA	NA	NA	NA	RIKEN cDNA 4833412C15 gene [Source:MGI Symbol;Acc:MGI:1921863]	TEC	NA	0	0	0.024694	0	0.024751	0.031975	0.435321	-1.19985	0.611402	0.999978	down	no		0	0	4	0	4	5
ENSMUSG00000104018	4833412K13Rik	74607	ENSMUST00000195509	NA	NA	NA	NA	RIKEN cDNA 4833412K13 gene [Source:MGI Symbol;Acc:MGI:1921857]	TEC	NA	0.221051	0.154521	0.111214	0.124052	0.290412	0.304388	0.677171	-0.562407	0.402176	0.999978	down	no		24	19	13	13	32	33
ENSMUSG00000013562	4833413E03Rik	78104	ENSMUST00000162059;ENSMUST00000160270	NA	NA	NA	NA	RIKEN cDNA 4833413E03 gene [Source:MGI Symbol;Acc:MGI:1925354]	lincRNA	NA	0	0.0197337	0	0	0.0268745	0	0.734291	-0.445577	0.973342	0.999978	down	no		0	3	0	0	3	0
ENSMUSG00000104950	4833413G10Rik	74584	ENSMUST00000199632	NA	NA	NA	NA	RIKEN cDNA 4833413G10 gene [Source:MGI Symbol;Acc:MGI:1921834]	antisense	NA	0.864289	0.460105	0.595866	0.581928	0.607035	0.679008	1.02799	0.0398296	0.921067	0.999978	up	no		123	71	86	77	87	97
ENSMUSG00000115936	4833415N18Rik	73761	ENSMUST00000229695	NA	NA	NA	NA	RIKEN cDNA 4833415N18 gene [Source:MGI Symbol;Acc:MGI:1921011]	lincRNA	NA	0	0	0	0.045098	0	0	0.00665218	-7.23196	0.448009	0.999978	down	no		0	0	0	4	0	0
ENSMUSG00000086015	4833417C18Rik	73906	ENSMUST00000146868	NA	NA	NA	NA	RIKEN cDNA 4833417C18 gene [Source:MGI Symbol;Acc:MGI:1921156]	processed_transcript	NA	0.674146	0.598904	0.201769	0.604387	0.436997	0.487524	0.964622	-0.0519637	0.917315	0.999978	down	no		63	61	19	52	41	46
ENSMUSG00000085287	4833418N02Rik	74597	ENSMUST00000137539;ENSMUST00000161759;ENSMUST00000146560	NA	NA	NA	NA	RIKEN cDNA 4833418N02 gene [Source:MGI Symbol;Acc:MGI:1921847]	lincRNA;bidirectional_promoter_lncRNA	NA	0.471948	0.374599	0.158436	0.250424	0.33899	0.18644	1.29532	0.373314	0.414836	0.999978	up	no		96	83	33	47	69	39
ENSMUSG00000052779	4833418N17Rik	73907	ENSMUST00000064826	NA	NA	NA	NA	RIKEN cDNA 4833418N17 gene [Source:MGI Symbol;Acc:MGI:1921157]	pseudogene	NA	0	0.026457	0	0	0	0	88.19	6.46254	0.673245	0.999978	up	no		0	2	0	0	0	0
ENSMUSG00000117401	4833419F23Rik	73915	ENSMUST00000235048;ENSMUST00000234768	NA	NA	NA	NA	RIKEN cDNA 4833419F23 gene [Source:MGI Symbol;Acc:MGI:1921165]	lincRNA	NA	0.681945	0.62952	0.630332	0.56759	0.462722	0.489186	1.27792	0.353797	0.465934	0.999978	up	no		44	45	42	35	31	32
ENSMUSG00000062822	4833420G17Rik	67392	ENSMUST00000224081;ENSMUST00000225726;ENSMUST00000026519;ENSMUST00000225292;ENSMUST00000224312	GO:0003674(molecular_function);GO:0005575(cellular_component);GO:0008150(biological_process);GO:0008150(biological_process)	NA	NA	NA	RIKEN cDNA 4833420G17 gene [Source:MGI Symbol;Acc:MGI:1914642]	protein_coding;nonsense_mediated_decay;retained_intron	NA	6.04681	6.12019	6.09148	6.06022	6.35683	5.8739	0.998224	-0.00256443	0.901223	0.999978	down	no		2148	2370	2189	2002	2278	2093
ENSMUSG00000074782	4833422C13Rik	373852	ENSMUST00000160385;ENSMUST00000099331;ENSMUST00000161491	NA	NA	NA	NA	RIKEN cDNA 4833422C13 gene [Source:MGI Symbol;Acc:MGI:3603826]	antisense	NA	0.0151916	0.0127521	0.0308436	0.0129591	0.016813	0.00539926	1.67145	0.741104	0.578721	0.999978	up	no		7	6	14	6	8	3
ENSMUSG00000097619	4833422M21Rik	75768	ENSMUST00000181252	NA	NA	NA	NA	RIKEN cDNA 4833422M21 gene [Source:MGI Symbol;Acc:MGI:1923018]	lincRNA	NA	0	0	0	0	0.00759487	0.00706779	0.0204601	-5.61104	0.247794	0.999978	down	no		0	0	0	0	4	3
ENSMUSG00000092171	4833427F10Rik	74601	ENSMUST00000172874	NA	NA	NA	NA	RIKEN cDNA 4833427F10 gene [Source:MGI Symbol;Acc:MGI:1921851]	lincRNA	NA	0.132344	0.054309	0.09504	0.078779	0.125451	0.125384	0.854615	-0.226654	0.829019	0.999978	down	no		15	7	11	8	14	14
ENSMUSG00000032057	4833427G06Rik		ENSMUST00000170947	GO:0003674(molecular_function);GO:0005737(cytoplasm);GO:0005929(cilium);GO:0007283(spermatogenesis);GO:0030030(cell projection organization);GO:0030317(flagellated sperm motility);GO:0035082(axoneme assembly);GO:0042995(cell projection);GO:0060271(cilium assembly)	NA	NA	NA	RIKEN cDNA 4833427G06 gene [Source:MGI Symbol;Acc:MGI:1921013]	protein_coding	NA	0	0	0	0	0	0.082723	0.00362656	-8.10718	0.359092	0.999978	down	no		0	0	0	0	0	6
ENSMUSG00000118087	4833438C02Rik	100503392	ENSMUST00000235942;ENSMUST00000236655	NA	NA	NA	NA	RIKEN cDNA 4833438C02 gene [Source:MGI Symbol;Acc:MGI:2147599]	bidirectional_promoter_lncRNA	NA	0.985307	1.30273	1.22215	1.49229	1.67629	1.56378	0.741741	-0.431012	0.0513814	0.635737	down	no		127	183	159	179	217	202
ENSMUSG00000025871	4833439L19Rik	97820	ENSMUST00000143144;ENSMUST00000150938;ENSMUST00000143173;ENSMUST00000153708;ENSMUST00000126295;ENSMUST00000147318;ENSMUST00000132136;ENSMUST00000026989;ENSMUST00000153065	GO:0003674(molecular_function);GO:0005737(cytoplasm);GO:0008150(biological_process);GO:0016491(oxidoreductase activity);GO:0055114(oxidation-reduction process);GO:0055114(oxidation-reduction process)	NA	NA	NA	RIKEN cDNA 4833439L19 gene [Source:MGI Symbol;Acc:MGI:1921162]	protein_coding;retained_intron;processed_transcript	NA	28.5282	28.429	27.4159	29.697	27.3651	29.1387	0.978798	-0.0309173	0.421072	0.999978	down	no		6611	7183	6428	6400	6403	6773
ENSMUSG00000103103	4833445I07Rik	102731	ENSMUST00000194104;ENSMUST00000193193	NA	NA	NA	NA	RIKEN cDNA 4833445I07 gene [Source:MGI Symbol;Acc:MGI:2143268]	lincRNA	NA	0.354913	0.229764	0.273754	0.447217	0.274104	0.2012	0.930527	-0.10388	0.841386	0.999978	down	no		43	31	34	50	34	25
ENSMUSG00000097650	4921507G05Rik	66709	ENSMUST00000181348	NA	NA	NA	NA	RIKEN cDNA 4921507G05 gene [Source:MGI Symbol;Acc:MGI:1913959]	bidirectional_promoter_lncRNA	NA	0.089457	0.029117	0.014851	0	0	0	444.75	8.79685	0.0243407	0.437393	up	no		11	4	2	0	0	0
ENSMUSG00000029828	4921507P07Rik	70821	ENSMUST00000031852	GO:0003674(molecular_function);GO:0005737(cytoplasm);GO:0005813(centrosome);GO:0005815(microtubule organizing center);GO:0005856(cytoskeleton);GO:0008150(biological_process)	NA	NA	NA	RIKEN cDNA 4921507P07 gene [Source:MGI Symbol;Acc:MGI:1918071]	protein_coding	NA	0.539055	0.733736	0.934131	0.543978	0.660957	0.658422	1.18438	0.244132	0.41978	0.999978	up	no		94	139	164	88	116	115
ENSMUSG00000104585	4921511C10Rik	70924	ENSMUST00000200412	NA	NA	NA	NA	RIKEN cDNA 4921511C10 gene [Source:MGI Symbol;Acc:MGI:1918174]	antisense	NA	0.005016	0	0	0	0	0	16.72	4.0635	0.829264	0.999978	up	no		1	0	0	0	0	0
ENSMUSG00000044544	4921513I03Rik	70874	ENSMUST00000219219;ENSMUST00000056994	NA	NA	NA	NA	RIKEN cDNA 4921513I03 gene [Source:MGI Symbol;Acc:MGI:1918124]	lincRNA	NA	0.0295772	0.0544551	0	0.0319183	0	0	2.63273	1.39656	0.523338	0.999978	up	no		4	8	0	4	0	0
ENSMUSG00000097620	4921514A10Rik	100038750	ENSMUST00000187076	NA	NA	NA	NA	RIKEN cDNA 4921514A10 gene [Source:MGI Symbol;Acc:MGI:3704238]	antisense	NA	0.221613	0.308034	0.315759	0.217954	0.320449	0.314608	0.991085	-0.01292	0.974284	0.999978	down	no		35	52	50	32	50	49
ENSMUSG00000112406	4921515L22Rik	70868	ENSMUST00000218993	NA	NA	NA	NA	RIKEN cDNA 4921515L22 gene [Source:MGI Symbol;Acc:MGI:1918118]	antisense	NA	0.269767	0.148909	0.130497	0.217563	0.057121	0.112471	1.41848	0.504349	0.497461	0.999978	up	no		31	19	15	23	7	13
ENSMUSG00000112652	4921516A02Rik	100037263	ENSMUST00000218544	NA	NA	NA	NA	RIKEN cDNA 4921516A02 gene [Source:MGI Symbol;Acc:MGI:3696861]	antisense	NA	0	0.020281	0	0	0.014815	0	1.36895	0.45307	0.834762	0.999978	up	no		0	8	0	0	5	0
ENSMUSG00000116877	4921517D16Rik	70876	ENSMUST00000231497	NA	NA	NA	NA	RIKEN cDNA 4921517D16 gene [Source:MGI Symbol;Acc:MGI:1918126]	antisense	NA	0	0	0	0	0	0.024929	0.0120342	-6.37672	0.464795	0.999978	down	no		0	0	0	0	0	4
ENSMUSG00000040467	4921522P10Rik	66719	ENSMUST00000048606	NA	NA	NA	NA	RIKEN cDNA 4921522P10 gene [Source:MGI Symbol;Acc:MGI:1913969]	lincRNA	NA	0.02218	0.022588	0	0	0	0.024553	1.82332	0.866569	0.700298	0.999978	up	no		4	4	0	0	0	4
ENSMUSG00000093749	4921523L03Rik	70913	ENSMUST00000175729	NA	NA	NA	NA	RIKEN cDNA 4921523L03 gene [Source:MGI Symbol;Acc:MGI:1918163]	antisense	NA	0.05306	0.005962	0	0	0	0.074961	0.787369	-0.344887	0.919414	0.999978	down	no		5	1	0	0	0	7
ENSMUSG00000036934	4921524J17Rik	66714	ENSMUST00000209355;ENSMUST00000047749	GO:0003674(molecular_function);GO:0005575(cellular_component);GO:0008150(biological_process);GO:0008150(biological_process)	NA	NA	NA	RIKEN cDNA 4921524J17 gene [Source:MGI Symbol;Acc:MGI:1913964]	nonsense_mediated_decay;protein_coding	NA	7.43275	7.87415	8.52424	9.10951	7.81146	7.88082	0.960863	-0.0575968	0.546043	0.999978	down	no		907	1049	1053	1035	963	965
ENSMUSG00000113211	4921525O09Rik	74050	ENSMUST00000220691	NA	NA	NA	NA	RIKEN cDNA 4921525O09 gene [Source:MGI Symbol;Acc:MGI:1921300]	lincRNA	NA	0.00778534	0.0114079	0	0	0	0	63.9775	5.99949	0.275681	0.999978	up	no		3	4	0	0	0	0
ENSMUSG00000064299	4921528I07Rik	77049	ENSMUST00000213446	NA	NA	NA	NA	RIKEN cDNA 4921528I07 gene [Source:MGI Symbol;Acc:MGI:1924299]	lincRNA	NA	0	0.0387523	0.00490743	0.0047403	0	0	9.21033	3.20325	0.234474	0.999978	up	no		0	13	2	2	0	0
ENSMUSG00000108060	4921529L05Rik	320178	ENSMUST00000203047	NA	NA	NA	NA	RIKEN cDNA 4921529L05 gene [Source:MGI Symbol;Acc:MGI:2443531]	processed_transcript	NA	0	0	0	0.0368454	0	0.0189656	0.00537528	-7.53944	0.097783	0.847522	down	no		0	0	0	7	0	4
ENSMUSG00000085704	4921531C22Rik	66730	ENSMUST00000150145;ENSMUST00000153188	NA	NA	NA	NA	RIKEN cDNA 4921531C22 gene [Source:MGI Symbol;Acc:MGI:1913980]	processed_transcript	NA	0.414977	0.354375	0.500443	0.287966	0.44532	0.332193	1.19176	0.253093	0.525545	0.999978	up	no		61	56	73	39	65	48
ENSMUSG00000110910	4921534A09Rik	320674	ENSMUST00000213976	NA	NA	NA	NA	RIKEN cDNA 4921534A09 gene [Source:MGI Symbol;Acc:MGI:2444504]	TEC	NA	0.044708	0.137667	0.060329	0.064364	0.070813	0.091208	1.07209	0.10042	0.840059	0.999978	up	no		9	28	12	11	13	17
ENSMUSG00000020434	4921536K21Rik	67430	ENSMUST00000020712	GO:0003674(molecular_function);GO:0005575(cellular_component);GO:0008150(biological_process)	NA	NA	NA	RIKEN cDNA 4921536K21 gene [Source:MGI Symbol;Acc:MGI:1914680]	protein_coding	NA	2.31737	2.63487	2.229	2.75586	2.45781	2.7075	0.906588	-0.141481	0.294463	0.999978	down	no		437	541	425	483	467	512
ENSMUSG00000104586	4921539H07Rik	78256	ENSMUST00000200072;ENSMUST00000197200	NA	NA	NA	NA	RIKEN cDNA 4921539H07 gene [Source:MGI Symbol;Acc:MGI:1925506]	lincRNA	NA	0.0804715	0.041868	0.0213429	0.00957892	0.0237454	0.0435644	1.8687	0.902039	0.315968	0.999978	up	no		27	15	7	3	8	14
ENSMUSG00000112444	4930401C15Rik	73803	ENSMUST00000218300	NA	NA	NA	NA	RIKEN cDNA 4930401C15 gene [Source:MGI Symbol;Acc:MGI:1921053]	lincRNA	NA	0	0	0	0.00707	0.003152	0.006556	0.0178806	-5.80546	0.52726	0.999978	down	no		0	0	0	1	1	1
ENSMUSG00000079421	4930402F06Rik	74854	ENSMUST00000113010	GO:0005794(Golgi apparatus);GO:0005975(carbohydrate metabolic process);GO:0016020(membrane);GO:0016757(transferase activity, transferring glycosyl groups);GO:0016758(transferase activity, transferring hexosyl groups);GO:0030259(lipid glycosylation);GO:0031982(vesicle)	NA	NA	NA	RIKEN cDNA 4930402F06 gene [Source:MGI Symbol;Acc:MGI:1922104]	protein_coding	NA	0	0	0.035424	0	0	0	118.08	6.88362	0.480402	0.999978	up	no		0	0	4	0	0	0
ENSMUSG00000107397	4930402H05Rik	78794	ENSMUST00000203115	NA	NA	NA	NA	RIKEN cDNA 4930402H05 gene [Source:MGI Symbol;Acc:MGI:1926044]	TEC	NA	0	0	0	0	0.015999	0	0.0187512	-5.73688	0.465337	0.999978	down	no		0	0	0	0	4	0
ENSMUSG00000027309	4930402H24Rik		ENSMUST00000119422;ENSMUST00000123049;ENSMUST00000148924;ENSMUST00000044766;ENSMUST00000142128;ENSMUST00000138990;ENSMUST00000133132;ENSMUST00000138758;ENSMUST00000120316;ENSMUST00000144014;ENSMUST00000144717;ENSMUST00000110243;ENSMUST00000151673;ENSMUST00000148932;ENSMUST00000145851	GO:0003674(molecular_function);GO:0005575(cellular_component);GO:0008150(biological_process);GO:0008150(biological_process)	NA	NA	NA	RIKEN cDNA 4930402H24 gene [Source:MGI Symbol;Acc:MGI:1923029]	protein_coding;processed_transcript;retained_intron	NA	5.83097	5.82776	5.41823	6.16768	5.93637	5.63173	0.962853	-0.0546118	0.273325	0.999978	down	no		4522	4926	4250	4448	4646	4379
ENSMUSG00000102762	4930403P22Rik	73807	ENSMUST00000192234	NA	NA	NA	NA	RIKEN cDNA 4930403P22 gene [Source:MGI Symbol;Acc:MGI:1921057]	lincRNA	NA	0	0	0	0	0.035946	0	0.00834585	-6.90472	0.637461	0.999978	down	no		0	0	0	0	2	0
ENSMUSG00000087354	4930404I05Rik	67394	ENSMUST00000154854;ENSMUST00000125902	NA	NA	NA	NA	RIKEN cDNA 4930404I05 gene [Source:MGI Symbol;Acc:MGI:1914644]	processed_transcript;antisense	NA	0.295431	0.106706	0.179275	0.38908	0.127648	0.122524	0.909517	-0.136828	0.7927	0.999978	down	no		59	24	37	73	27	25
ENSMUSG00000020234	4930404N11Rik	432479	ENSMUST00000131736;ENSMUST00000124512;ENSMUST00000020456;ENSMUST00000130762	GO:0003674(molecular_function);GO:0005575(cellular_component);GO:0008150(biological_process);GO:0008150(biological_process)	NA	NA	NA	RIKEN cDNA 4930404N11 gene [Source:MGI Symbol;Acc:MGI:1921072]	protein_coding;retained_intron	NA	0.0668758	0.0959387	0.112206	0.222353	0.216848	0.00796674	0.615028	-0.701276	0.450258	0.999978	down	no		9	15	16	27	28	3
ENSMUSG00000086638	4930405A21Rik	74846	ENSMUST00000139042;ENSMUST00000130089	NA	NA	NA	NA	RIKEN cDNA 4930405A21 gene [Source:MGI Symbol;Acc:MGI:1922096]	processed_transcript;retained_intron	NA	0.231388	0.44448	0.777531	0.558551	0.652255	0.733165	0.747644	-0.419576	0.385586	0.999978	down	no		20	41	66	44	55	62
ENSMUSG00000109453	4930405G09Rik	73793	ENSMUST00000207912	NA	NA	NA	NA	RIKEN cDNA 4930405G09 gene [Source:MGI Symbol;Acc:MGI:1921043]	TEC	NA	0	0	0	0.047459	0	0	0.00632125	-7.30558	0.448009	0.999978	down	no		0	0	0	4	0	0
ENSMUSG00000110754	4930405J17Rik	73811	ENSMUST00000214323	NA	NA	NA	NA	RIKEN cDNA 4930405J17 gene [Source:MGI Symbol;Acc:MGI:1921061]	antisense	NA	0	0	0	0.057276	0	0.038946	0.00311779	-8.32526	0.360393	0.999978	down	no		0	0	0	3	0	2
ENSMUSG00000104705	4930405N21Rik	73797	ENSMUST00000199950	NA	NA	NA	NA	RIKEN cDNA 4930405N21 gene [Source:MGI Symbol;Acc:MGI:1921047]	TEC	NA	0	0.044176	0	0.146646	0	0.051678	0.222747	-2.16652	0.319639	0.999978	down	no		0	5	0	12	0	5
ENSMUSG00000090565	4930405O22Rik	414079	ENSMUST00000164605	NA	NA	NA	NA	RIKEN cDNA 4930405O22 gene [Source:MGI Symbol;Acc:MGI:3041158]	sense_intronic	NA	0	0.0545449	0	0	0.0506506	0	1.07688	0.106863	0.946682	0.999978	up	no		0	5	0	0	4	0
ENSMUSG00000021101	4930408O17Rik	73928	ENSMUST00000222624	NA	NA	NA	NA	RIKEN cDNA 4930408O17 gene [Source:MGI Symbol;Acc:MGI:1921178]	lincRNA	NA	0	0	0	0	0.0694054	0	0.00432243	-7.85394	0.301806	0.999978	down	no		0	0	0	0	7	0
ENSMUSG00000085558	4930412C18Rik	320152	ENSMUST00000144703;ENSMUST00000138390	NA	NA	NA	NA	RIKEN cDNA 4930412C18 gene [Source:MGI Symbol;Acc:MGI:2443490]	processed_transcript	NA	0.0148609	0.00594021	0	0	0	0	69.3371	6.11556	0.148653	0.967425	up	no		7	3	0	0	0	0
ENSMUSG00000085321	4930412F09Rik	102633576	ENSMUST00000139006	NA	NA	NA	NA	RIKEN cDNA 4930412F09 gene [Source:MGI Symbol;Acc:MGI:1921177]	lincRNA	NA	0	0	0	0	0	0.065473	0.00458204	-7.76979	0.415304	0.999978	down	no		0	0	0	0	0	5
ENSMUSG00000110289	4930412F12Rik	74849	ENSMUST00000211700	NA	NA	NA	NA	RIKEN cDNA 4930412F12 gene [Source:MGI Symbol;Acc:MGI:1922099]	TEC	NA	0	0	0.034772	0	0.026831	0	1.29596	0.374025	0.904252	0.999978	up	no		0	0	4	0	3	0
ENSMUSG00000051008	4930412M03Rik	100504140	ENSMUST00000130746	NA	NA	NA	NA	RIKEN cDNA 4930412M03 gene [Source:MGI Symbol;Acc:MGI:2443570]	lincRNA	NA	0.546102	0.219943	0.230647	0.370415	0.502769	0.560808	0.695047	-0.524817	0.353603	0.999978	down	no		45	20	19	28	41	46
ENSMUSG00000025783	4930412O13Rik	381347	ENSMUST00000026889	GO:0003674(molecular_function);GO:0005575(cellular_component);GO:0008150(biological_process)	NA	NA	NA	RIKEN cDNA 4930412O13 gene [Source:MGI Symbol;Acc:MGI:1921185]	protein_coding	NA	0	0	0.0271832	0	0	0.0213265	1.27463	0.350073	0.994555	0.999978	up	no		0	0	3	0	0	3
ENSMUSG00000108452	4930413G21Rik	73951	ENSMUST00000205998	NA	NA	NA	NA	RIKEN cDNA 4930413G21 gene [Source:MGI Symbol;Acc:MGI:1921201]	TEC	NA	0.401692	0.406742	0.456207	0.407876	0.649462	0.61199	0.757575	-0.40054	0.398398	0.999978	down	no		29	33	34	28	48	45
ENSMUSG00000118204	4930414N06Rik	73894	ENSMUST00000236202;ENSMUST00000235330	NA	NA	NA	NA	RIKEN cDNA 4930414N06 gene [Source:MGI Symbol;Acc:MGI:1921144]	antisense	NA	0.0280151	0.00496204	0.0514097	0.020447	0	0	4.12709	2.04513	0.377564	0.999978	up	no		3	1	5	2	0	0
ENSMUSG00000022993	4930415O20Rik		ENSMUST00000023728	GO:0003674(molecular_function);GO:0005575(cellular_component);GO:0008150(biological_process)	NA	NA	NA	RIKEN cDNA 4930415O20 gene [Source:MGI Symbol;Acc:MGI:1921113]	protein_coding	NA	0.591823	0.601378	0.537552	0.611292	0.308486	0.743192	1.04076	0.0576377	0.954374	0.999978	up	no		24	27	23	24	13	31
ENSMUSG00000087017	4930417H01Rik	414106	ENSMUST00000134411;ENSMUST00000148977	NA	NA	NA	NA	RIKEN cDNA 4930417H01 gene [Source:MGI Symbol;Acc:MGI:3041209]	processed_transcript	NA	0	0.0220284	0.0160496	0	0	0	126.927	6.98785	0.278308	0.999978	up	no		0	4	3	0	0	0
ENSMUSG00000108129	4930417O13Rik	73870	ENSMUST00000204911	NA	NA	NA	NA	RIKEN cDNA 4930417O13 gene [Source:MGI Symbol;Acc:MGI:1921120]	antisense	NA	0	0	0	0	0.0115316	0	0.0260155	-5.26449	0.465337	0.999978	down	no		0	0	0	0	4	0
ENSMUSG00000087625	4930419G24Rik	73874	ENSMUST00000125494	NA	NA	NA	NA	RIKEN cDNA 4930419G24 gene [Source:MGI Symbol;Acc:MGI:1921124]	antisense	NA	0	0	0	0	0.03333	0	0.0090009	-6.79572	0.533681	0.999978	down	no		0	0	0	0	3	0
ENSMUSG00000106851	4930421C12Rik	78788	ENSMUST00000200814	NA	NA	NA	NA	RIKEN cDNA 4930421C12 gene [Source:MGI Symbol;Acc:MGI:1926038]	TEC	NA	0	0	0.016246	0	0	0.006624	2.4526	1.29431	0.835276	0.999978	up	no		0	0	2	0	0	1
ENSMUSG00000086422	4930421P07Rik	117981784	ENSMUST00000147322	NA	NA	NA	NA	RIKEN cDNA 4930421P07 gene [Source:MGI Symbol;Acc:MGI:1921025]	processed_pseudogene	NA	0	0	0	0	0.071979	0.130205	0.0014838	-9.39649	0.247671	0.999978	down	no		0	0	0	0	3	4
ENSMUSG00000100281	4930422M22Rik	73774	ENSMUST00000191492	NA	NA	NA	NA	RIKEN cDNA 4930422M22 gene [Source:MGI Symbol;Acc:MGI:1921024]	antisense	NA	0	0	0.062383	0	0.203966	0.098017	0.206578	-2.27524	0.243877	0.999978	down	no		0	0	5	0	15	7
ENSMUSG00000113303	4930423D22Rik	74634	ENSMUST00000221909	NA	NA	NA	NA	RIKEN cDNA 4930423D22 gene [Source:MGI Symbol;Acc:MGI:1921884]	bidirectional_promoter_lncRNA	NA	0.443977	0.289329	0.442543	0.458322	0.27754	0.500597	0.950981	-0.0725116	0.861172	0.999978	down	no		55	39	55	52	35	62
ENSMUSG00000113605	4930425K24Rik	78916	ENSMUST00000222054	NA	NA	NA	NA	RIKEN cDNA 4930425K24 gene [Source:MGI Symbol;Acc:MGI:1926166]	TEC	NA	0.020718	0	0	0	0	0	69.06	6.10978	0.476804	0.999978	up	no		4	0	0	0	0	0
ENSMUSG00000043168	4930426D05Rik	74644	ENSMUST00000139804;ENSMUST00000143378	NA	NA	NA	NA	RIKEN cDNA 4930426D05 gene [Source:MGI Symbol;Acc:MGI:1921894]	antisense	NA	0.0226808	0.0164307	0	0.0162373	0.0694127	0.0710747	0.249555	-2.00257	0.0827768	0.795668	down	no		5	4	0	4	16	17
ENSMUSG00000097323	4930426I24Rik	100504512	ENSMUST00000217797	NA	NA	NA	NA	RIKEN cDNA 4930426I24 gene [Source:MGI Symbol;Acc:MGI:1921125]	lincRNA	NA	0.189571	0.288565	0.115699	0.166057	0.177195	0.037417	1.55998	0.641525	0.460542	0.999978	up	no		17	29	11	14	17	4
ENSMUSG00000104956	4930429D17Rik	74624	ENSMUST00000198193	NA	NA	NA	NA	RIKEN cDNA 4930429D17 gene [Source:MGI Symbol;Acc:MGI:1921874]	lincRNA	NA	0.120653	0	0	0	0.067716	0.045845	1.06245	0.0873963	0.998936	0.999978	up	no		15	0	0	0	9	6
ENSMUSG00000086918	4930429F24Rik	74633	ENSMUST00000151676	NA	NA	NA	NA	RIKEN cDNA 4930429F24 gene [Source:MGI Symbol;Acc:MGI:1921883]	lincRNA	NA	0.025709	0	0	0	0.02595	0	0.990713	-0.013461	0.999832	0.999978	down	no		3	0	0	0	3	0
ENSMUSG00000085295	4930430E12Rik	71639	ENSMUST00000145448;ENSMUST00000139214	NA	NA	NA	NA	RIKEN cDNA 4930430E12 gene [Source:MGI Symbol;Acc:MGI:1918889]	antisense	NA	0	0.192607	0.183587	0.0867349	0.0160148	0.112336	1.74904	0.806566	0.530409	0.999978	up	no		0	19	16	7	2	10
ENSMUSG00000046567	4930430F08Rik	68281	ENSMUST00000219995;ENSMUST00000219698;ENSMUST00000054471	GO:0002244(hematopoietic progenitor cell differentiation);GO:0003674(molecular_function);GO:0005575(cellular_component);GO:0005575(cellular_component)	NA	NA	NA	RIKEN cDNA 4930430F08 gene [Source:MGI Symbol;Acc:MGI:1921197]	retained_intron;protein_coding	NA	1.58997	1.5844	1.57789	1.55397	1.55746	1.56182	1.01691	0.0241851	0.866014	0.999978	up	no		727	789	729	661	718	716
ENSMUSG00000109147	4930431P19Rik	73886	ENSMUST00000207761	NA	NA	NA	NA	RIKEN cDNA 4930431P19 gene [Source:MGI Symbol;Acc:MGI:1921136]	processed_transcript	NA	0.076821	0.133085	0.203966	0.110809	0.111863	0.130477	1.17195	0.228908	0.719104	0.999978	up	no		17	32	45	23	25	29
ENSMUSG00000115709	4930431P22Rik	73883	ENSMUST00000228541	NA	NA	NA	NA	RIKEN cDNA 4930431P22 gene [Source:MGI Symbol;Acc:MGI:1921133]	lincRNA	NA	0.051576	0.062844	0.034495	0.045251	0.043218	0.133807	0.669955	-0.577863	0.669917	0.999978	down	no		3	4	2	3	3	7
ENSMUSG00000097007	4930432B10Rik	74619	ENSMUST00000181688	NA	NA	NA	NA	RIKEN cDNA 4930432B10 gene [Source:MGI Symbol;Acc:MGI:1921869]	bidirectional_promoter_lncRNA	NA	0	0	0	0	0.00725275	0	0.0413636	-4.59549	0.637461	0.999978	down	no		0	0	0	0	2	0
ENSMUSG00000046958	4930432E11Rik	243900	ENSMUST00000063585	NA	NA	NA	NA	RIKEN cDNA 4930432E11 gene [Source:MGI Symbol;Acc:MGI:3045259]	transcribed_unitary_pseudogene	NA	0.020659	0.017836	0.010214	0.007619	0.023236	0.02098	0.939693	-0.0897382	0.934736	0.999978	down	no		17	16	9	6	19	17
ENSMUSG00000008129	4930432K21Rik		ENSMUST00000093375;ENSMUST00000143833;ENSMUST00000118856	NA	NA	NA	NA	RIKEN cDNA 4930432K21 gene [Source:MGI Symbol;Acc:MGI:1921916]	protein_coding	NA	0.353929	0.488571	0.456166	0.386201	0.279453	0.504463	1.10986	0.150379	0.695305	0.999978	up	no		63	94	81	63	50	90
ENSMUSG00000074248	4930432M17Rik	619318	ENSMUST00000196899	GO:0003674(molecular_function);GO:0005575(cellular_component);GO:0008150(biological_process)	NA	NA	NA	RIKEN cDNA 4930432M17 gene [Source:MGI Symbol;Acc:MGI:3588188]	protein_coding	NA	0	0	0	0	0.035935	0	0.00834841	-6.90428	0.533681	0.999978	down	no		0	0	0	0	3	0
ENSMUSG00000069873	4930438A08Rik	73988	ENSMUST00000108834	GO:0001716(L-amino-acid oxidase activity);GO:0005575(cellular_component);GO:0009063(cellular amino acid catabolic process);GO:0016491(oxidoreductase activity);GO:0046592(polyamine oxidase activity);GO:0055114(oxidation-reduction process)	00250(Alanine, aspartate and glutamate metabolism);00270(Cysteine and methionine metabolism);00280(Valine, leucine and isoleucine degradation);00350(Tyrosine metabolism);00360(Phenylalanine metabolism);00380(Tryptophan metabolism);00400(Phenylalanine, tyrosine and tryptophan biosynthesis)	K03334	EC:1.4.3.2	RIKEN cDNA 4930438A08 gene [Source:MGI Symbol;Acc:MGI:1921238]	protein_coding	NA	0	0	0.017589	0.045527	0	0.040991	0.203299	-2.29833	0.27986	0.999978	down	no		0	0	3	7	0	7
ENSMUSG00000101905	4930439D14Rik	78167	ENSMUST00000186765	NA	NA	NA	NA	RIKEN cDNA 4930439D14 gene [Source:MGI Symbol;Acc:MGI:1925417]	antisense	NA	0.040373	0.223605	0	0	0	0	879.927	9.78124	0.195693	0.999978	up	no		2	7	0	0	0	0
ENSMUSG00000108669	4930441H08Rik	78156	ENSMUST00000205699	NA	NA	NA	NA	RIKEN cDNA 4930441H08 gene [Source:MGI Symbol;Acc:MGI:1925406]	lincRNA	NA	0	0	0.082893	0	0	0	276.31	8.11014	0.480402	0.999978	up	no		0	0	4	0	0	0
ENSMUSG00000053603	4930442H23Rik	74894	ENSMUST00000056086	NA	NA	NA	NA	RIKEN cDNA 4930442H23 gene [Source:MGI Symbol;Acc:MGI:1922144]	TEC	NA	0.109395	0.110428	0.072388	0	0	0.055388	5.27571	2.39937	0.145445	0.959988	up	no		10	11	7	0	0	6
ENSMUSG00000086969	4930443O20Rik	74687	ENSMUST00000135659	NA	NA	NA	NA	RIKEN cDNA 4930443O20 gene [Source:MGI Symbol;Acc:MGI:1921937]	processed_transcript	NA	0.097391	0.090617	0.050773	0.048398	0.124706	0.027763	1.18875	0.249447	0.79166	0.999978	up	no		11	11	6	5	14	3
ENSMUSG00000110737	4930444F02Rik	73968	ENSMUST00000215429	NA	NA	NA	NA	RIKEN cDNA 4930444F02 gene [Source:MGI Symbol;Acc:MGI:1921218]	lincRNA	NA	0	0.013422	0.014886	0	0	0.013418	2.1097	1.07704	0.568148	0.999978	up	no		0	8	8	0	0	7
ENSMUSG00000067795	4930444P10Rik	75799	ENSMUST00000145070	GO:0003674(molecular_function);GO:0005575(cellular_component);GO:0008150(biological_process)	NA	NA	NA	RIKEN cDNA 4930444P10 gene [Source:MGI Symbol;Acc:MGI:1923049]	protein_coding	NA	0	0.018844	0.022768	0	0	0	138.707	7.11589	0.227002	0.999978	up	no		0	4	4	0	0	0
ENSMUSG00000115355	4930445E18Rik	78115	ENSMUST00000228450;ENSMUST00000226199	NA	NA	NA	NA	RIKEN cDNA 4930445E18 gene [Source:MGI Symbol;Acc:MGI:1925365]	lincRNA	NA	0.321724	0.21276	0.326995	0.279171	0.33408	0.134591	1.15195	0.204083	0.701298	0.999978	up	no		41	30	43	33	43	18
ENSMUSG00000097738	4930445N18Rik	73985	ENSMUST00000235556;ENSMUST00000181345	NA	NA	NA	NA	RIKEN cDNA 4930445N18 gene [Source:MGI Symbol;Acc:MGI:1921235]	lincRNA	NA	0.0260591	0.073375	0.0218902	0	0.0264802	0.0253168	2.3423	1.22793	0.394461	0.999978	up	no		4	12	4	0	4	4
ENSMUSG00000022288	4930447A16Rik	74892	ENSMUST00000022897	GO:0003674(molecular_function);GO:0005575(cellular_component);GO:0008150(biological_process)	NA	NA	NA	RIKEN cDNA 4930447A16 gene [Source:MGI Symbol;Acc:MGI:1922142]	protein_coding	NA	0	0	0	0.022518	0	0	0.0133227	-6.22997	0.798137	0.999978	down	no		0	0	0	1	0	0
ENSMUSG00000021098	4930447C04Rik	75801	ENSMUST00000131033	GO:0000801(central element);GO:0003674(molecular_function);GO:0005694(chromosome);GO:0006310(DNA recombination);GO:0007129(synapsis);GO:0007275(multicellular organism development);GO:0007283(spermatogenesis);GO:0010705(meiotic DNA double-strand break processing involved in reciprocal meiotic recombination);GO:0048477(oogenesis);GO:0051090(regulation of DNA-binding transcription factor activity);G…	NA	NA	NA	RIKEN cDNA 4930447C04 gene [Source:MGI Symbol;Acc:MGI:1923051]	nonsense_mediated_decay	NA	0	0	0.00833825	0	0	0	27.7942	4.79671	0.480402	0.999978	up	no		0	0	4	0	0	0
ENSMUSG00000102224	4930447F24Rik	76873	ENSMUST00000194140;ENSMUST00000195536	NA	NA	NA	NA	RIKEN cDNA 4930447F24 gene [Source:MGI Symbol;Acc:MGI:1924123]	antisense;retained_intron	NA	0	0	0.0340263	0	0	0	113.421	6.82554	0.429898	0.999978	up	no		0	0	5	0	0	0
ENSMUSG00000113591	4930447K03Rik	432745	ENSMUST00000222745	NA	NA	NA	NA	RIKEN cDNA 4930447K03 gene [Source:MGI Symbol;Acc:MGI:1921231]	processed_transcript	NA	0	0.085041	0	0.215425	0.112968	0.206836	0.158887	-2.65393	0.03781	0.54881	down	no		0	7	0	16	9	16
ENSMUSG00000087674	4930447M23Rik	108871	ENSMUST00000141289	NA	NA	NA	NA	RIKEN cDNA 4930447M23 gene [Source:MGI Symbol;Acc:MGI:1918902]	lincRNA	NA	0	0	0	0	0.023642	0	0.0126893	-6.30025	0.465337	0.999978	down	no		0	0	0	0	4	0
ENSMUSG00000108382	4930448A20Rik	73993	ENSMUST00000205988	NA	NA	NA	NA	RIKEN cDNA 4930448A20 gene [Source:MGI Symbol;Acc:MGI:1921243]	lincRNA	NA	0	0.05729	0.057527	0	0	0	382.723	8.58016	0.154257	0.971812	up	no		0	5	5	0	0	0
ENSMUSG00000086824	4930448D08Rik	74671	ENSMUST00000149958	NA	NA	NA	NA	RIKEN cDNA 4930448D08 gene [Source:MGI Symbol;Acc:MGI:1921921]	antisense	NA	0	0	0	0	0	0.037994	0.00789598	-6.98467	0.464795	0.999978	down	no		0	0	0	0	0	4
ENSMUSG00000022116	4930449E01Rik	74864	ENSMUST00000193202	NA	NA	NA	NA	RIKEN cDNA 4930449E01 gene [Source:MGI Symbol;Acc:MGI:1922114]	TEC	NA	0.00556907	0	0	0	0	0	18.5636	4.2144	0.829264	0.999978	up	no		1	0	0	0	0	0
ENSMUSG00000105459	4930449I04Rik	73955	ENSMUST00000198191	NA	NA	NA	NA	RIKEN cDNA 4930449I04 gene [Source:MGI Symbol;Acc:MGI:1921205]	TEC	NA	0.023035	0	0	0	0	0	76.7833	6.26272	0.651528	0.999978	up	no		2	0	0	0	0	0
ENSMUSG00000069223	4930451E10Rik	78111	ENSMUST00000130840	NA	NA	NA	NA	RIKEN cDNA 4930451E10 gene [Source:MGI Symbol;Acc:MGI:1925361]	antisense	NA	0	0.035528	0	0	0	0	118.427	6.88785	0.567387	0.999978	up	no		0	3	0	0	0	0
ENSMUSG00000022543	4930451G09Rik		ENSMUST00000231077;ENSMUST00000231040;ENSMUST00000090457;ENSMUST00000229605	NA	NA	NA	NA	RIKEN cDNA 4930451G09 gene [Source:MGI Symbol;Acc:MGI:1921934]	processed_transcript;retained_intron	NA	0.147507	0.0536534	0.0920445	0.138567	0.09479	0.0670316	0.976086	-0.0349193	0.97354	0.999978	down	no		38	15	25	34	24	17
ENSMUSG00000021747	4930452B06Rik		ENSMUST00000102996	GO:0003674(molecular_function);GO:0005575(cellular_component);GO:0008150(biological_process)	NA	NA	NA	RIKEN cDNA 4930452B06 gene [Source:MGI Symbol;Acc:MGI:1926154]	protein_coding	NA	0.0152185	0.0909962	0	0.0495163	0.0710665	0.0441282	0.644855	-0.632954	0.56185	0.999978	down	no		4	24	0	11	18	11
ENSMUSG00000109215	4930453L07Rik	74688	ENSMUST00000209053	NA	NA	NA	NA	RIKEN cDNA 4930453L07 gene [Source:MGI Symbol;Acc:MGI:1921938]	lincRNA	NA	0.035571	0.063269	0	0	0	0	329.467	8.36399	0.10818	0.877177	up	no		4	8	0	0	0	0
ENSMUSG00000059920	4930453N24Rik	67609	ENSMUST00000076991;ENSMUST00000162732	GO:0003674(molecular_function);GO:0005634(nucleus);GO:0006915(apoptotic process);GO:0043065(positive regulation of apoptotic process);GO:0043065(positive regulation of apoptotic process)	NA	NA	NA	RIKEN cDNA 4930453N24 gene [Source:MGI Symbol;Acc:MGI:1914859]	protein_coding;processed_transcript	NA	6.26777	6.2423	6.3573	6.27114	6.56535	6.09726	0.996494	-0.00506673	0.854898	0.999978	down	no		2710	2942	2782	2522	2866	2644
ENSMUSG00000112654	4930455C13Rik	73990	ENSMUST00000218108	NA	NA	NA	NA	RIKEN cDNA 4930455C13 gene [Source:MGI Symbol;Acc:MGI:1921240]	antisense	NA	0.125841	0.247506	0.061517	0.188526	0.220044	0.204737	0.709048	-0.496045	0.544231	0.999978	down	no		10	20	5	13	17	16
ENSMUSG00000085761	4930455G09Rik	78917	ENSMUST00000126231	NA	NA	NA	NA	RIKEN cDNA 4930455G09 gene [Source:MGI Symbol;Acc:MGI:1926167]	antisense	NA	0.435366	0.991038	0.622349	0.684225	0.841042	0.464002	1.0299	0.0425077	0.968798	0.999978	up	no		20	50	29	30	39	22
ENSMUSG00000087611	4930458D05Rik	75802	ENSMUST00000142871	NA	NA	NA	NA	RIKEN cDNA 4930458D05 gene [Source:MGI Symbol;Acc:MGI:1923052]	antisense	NA	0.234575	0.368462	0.431407	0.369611	0.347297	0.295602	1.02166	0.0309194	0.933459	0.999978	up	no		53	90	97	77	78	66
ENSMUSG00000112762	4930459C07Rik	74881	ENSMUST00000219638	NA	NA	NA	NA	RIKEN cDNA 4930459C07 gene [Source:MGI Symbol;Acc:MGI:1922131]	lincRNA	NA	0	0.007925	0.066311	0.055632	0	0.02858	0.881537	-0.181907	0.952805	0.999978	down	no		0	2	9	7	0	4
ENSMUSG00000097651	4930461G14Rik	74879	ENSMUST00000181967	NA	NA	NA	NA	RIKEN cDNA 4930461G14 gene [Source:MGI Symbol;Acc:MGI:1922129]	lincRNA	NA	18.8614	18.6421	22.3856	16.2361	16.8477	20.6083	1.11542	0.157587	0.177778	0.999978	up	no		1156	1246	1388	926	1042	1267
ENSMUSG00000056682	4930465K10Rik	67640	ENSMUST00000056675	NA	NA	NA	NA	RIKEN cDNA 4930465K10 gene [Source:MGI Symbol;Acc:MGI:1914890]	pseudogene	NA	0.029829	0.044796	0	0	0.021668	0	3.44402	1.78409	0.469069	0.999978	up	no		3	5	0	0	2	0
ENSMUSG00000112332	4930466K18Rik	74969	ENSMUST00000219458	NA	NA	NA	NA	RIKEN cDNA 4930466K18 gene [Source:MGI Symbol;Acc:MGI:1922219]	TEC	NA	0.341011	0.641209	0.236997	0.407848	0.336654	0.310334	1.15584	0.208936	0.727095	0.999978	up	no		23	47	16	25	23	21
ENSMUSG00000096265	4930467E23Rik		ENSMUST00000098909	GO:0003674(molecular_function);GO:0005515(protein binding);GO:0005575(cellular_component);GO:0008150(biological_process)	NA	K17299	NA	RIKEN cDNA 4930467E23 gene [Source:MGI Symbol;Acc:MGI:1923056]	protein_coding	NA	0.020645	0	0.015601	0.007031	0.00525	0	2.95139	1.56139	0.628907	0.999978	up	no		4	0	3	2	1	0
ENSMUSG00000114879	4930467J12Rik	74909	ENSMUST00000224961	NA	NA	NA	NA	RIKEN cDNA 4930467J12 gene [Source:MGI Symbol;Acc:MGI:1922159]	lincRNA	NA	0	0.074375	0	0	0	0	247.917	7.95371	0.497064	0.999978	up	no		0	4	0	0	0	0
ENSMUSG00000068776	4930469B13Rik	78009	ENSMUST00000224808	NA	NA	NA	NA	RIKEN cDNA 4930469B13 gene [Source:MGI Symbol;Acc:MGI:1925259]	lincRNA	NA	0	0	0	0	0	0.0231343	0.0129678	-6.26892	0.798137	0.999978	down	no		0	0	0	0	0	1
ENSMUSG00000085788	4930470G03Rik	105245359	ENSMUST00000122926	NA	NA	NA	NA	RIKEN cDNA 4930470G03 gene [Source:MGI Symbol;Acc:MGI:1922171]	bidirectional_promoter_lncRNA	NA	0.107422	0	0.018615	0.039183	0.024667	0.074309	0.912261	-0.132482	0.904864	0.999978	down	no		20	0	4	7	5	14
ENSMUSG00000112716	4930471E19Rik	74912	ENSMUST00000219150;ENSMUST00000219022	NA	NA	NA	NA	RIKEN cDNA 4930471E19 gene [Source:MGI Symbol;Acc:MGI:1922162]	lincRNA	NA	0	0.024679	0.0854418	0	0.0403615	0	2.72836	1.44803	0.460509	0.999978	up	no		0	4	13	0	6	0
ENSMUSG00000097693	4930471M09Rik	75787	ENSMUST00000206475	NA	NA	NA	NA	RIKEN cDNA 4930471M09 gene [Source:MGI Symbol;Acc:MGI:1922150]	processed_transcript	NA	0	0.0257543	0.00961257	0	0	0.0119905	2.94958	1.56051	0.550519	0.999978	up	no		0	8	3	0	0	4
ENSMUSG00000060029	4930473A02Rik	321014	ENSMUST00000136793	NA	NA	NA	NA	RIKEN cDNA 4930473A02 gene [Source:MGI Symbol;Acc:MGI:2447823]	antisense	NA	0.13132	0.107369	0.139149	0.112283	0.243323	0.157224	0.73677	-0.440713	0.525634	0.999978	down	no		14	12	15	11	26	17
ENSMUSG00000104999	4930477O15Rik	74983	ENSMUST00000196484	NA	NA	NA	NA	RIKEN cDNA 4930477O15 gene [Source:MGI Symbol;Acc:MGI:1922233]	TEC	NA	0	0	0.023481	0	0	0.04737	0.495693	-1.01248	0.768967	0.999978	down	no		0	0	2	0	0	4
ENSMUSG00000097847	4930478K11Rik	78011	ENSMUST00000181875	NA	NA	NA	NA	RIKEN cDNA 4930478K11 gene [Source:MGI Symbol;Acc:MGI:1925261]	antisense	NA	0.095731	0	0	0	0	0	319.103	8.31788	0.426471	0.999978	up	no		5	0	0	0	0	0
ENSMUSG00000116311	4930478M13Rik	74984	ENSMUST00000229204	NA	NA	NA	NA	RIKEN cDNA 4930478M13 gene [Source:MGI Symbol;Acc:MGI:1922234]	antisense	NA	1.61226	1.02873	0.671775	0.827428	0.776313	0.613206	1.49429	0.579461	0.31082	0.999978	up	no		52	37	22	25	26	20
ENSMUSG00000085238	4930479D17Rik	74925	ENSMUST00000146754	NA	NA	NA	NA	RIKEN cDNA 4930479D17 gene [Source:MGI Symbol;Acc:MGI:1922175]	lincRNA	NA	0	0	0	0.065316	0	0.044002	0.00274429	-8.50935	0.231907	0.999978	down	no		0	0	0	4	0	3
ENSMUSG00000106768	4930480C01Rik	102635219	ENSMUST00000200913	NA	NA	NA	NA	RIKEN cDNA 4930480C01 gene [Source:MGI Symbol;Acc:MGI:1922236]	TEC	NA	0.049888	0.050057	0.224625	0	0	0.028627	11.3379	3.50308	0.0535945	0.648386	up	no		4	4	15	0	0	2
ENSMUSG00000086332	4930480G23Rik	74988	ENSMUST00000239390	NA	NA	NA	NA	RIKEN cDNA 4930480G23 gene [Source:MGI Symbol;Acc:MGI:1922238]	processed_transcript	NA	0	0	0	0.0128812	0	0	0.0232898	-5.42416	0.515451	0.999978	down	no		0	0	0	3	0	0
ENSMUSG00000107567	4930480K02Rik	74935	ENSMUST00000203679	NA	NA	NA	NA	RIKEN cDNA 4930480K02 gene [Source:MGI Symbol;Acc:MGI:1922185]	TEC	NA	0.033769	0	0	0	0	0	112.563	6.81459	0.546214	0.999978	up	no		3	0	0	0	0	0
ENSMUSG00000086938	4930481A15Rik	74931	ENSMUST00000128542;ENSMUST00000174754	NA	NA	NA	NA	RIKEN cDNA 4930481A15 gene [Source:MGI Symbol;Acc:MGI:1922181]	antisense	NA	0	0.023451	0.0248602	0.0497787	0.0631715	0.0407131	0.314397	-1.66934	0.223121	0.999978	down	no		0	5	5	8	11	8
ENSMUSG00000085956	4930481B07Rik	108168883	ENSMUST00000151207;ENSMUST00000128160	NA	NA	NA	NA	RIKEN cDNA 4930481B07 gene [Source:MGI Symbol;Acc:MGI:1922187]	processed_transcript;lincRNA	NA	0.509639	0.366735	0.605151	0.690621	0.349264	0.395447	1.03218	0.0456993	0.948172	0.999978	up	no		56	45	67	71	40	44
ENSMUSG00000047938	4930483J18Rik	67638	ENSMUST00000138715;ENSMUST00000138675	NA	NA	NA	NA	RIKEN cDNA 4930483J18 gene [Source:MGI Symbol;Acc:MGI:1914888]	processed_transcript	NA	0.0256758	0.0805047	0.0990582	0.0433381	0.0434762	0	2.36411	1.2413	0.399816	0.999978	up	no		3	8	9	4	4	0
ENSMUSG00000086241	4930483K19Rik	74953	ENSMUST00000127576	NA	NA	NA	NA	RIKEN cDNA 4930483K19 gene [Source:MGI Symbol;Acc:MGI:1922203]	antisense	NA	0.204089	0.139483	0.122591	0.280827	0.212531	0.249144	0.627827	-0.67156	0.320124	0.999978	down	no		19	14	12	24	20	23
ENSMUSG00000116772	4930483P17Rik	78169	ENSMUST00000231823	NA	NA	NA	NA	RIKEN cDNA 4930483P17 gene [Source:MGI Symbol;Acc:MGI:1925419]	lincRNA	NA	0	0.025392	0	0.057891	0	0	0.438617	-1.18897	0.723775	0.999978	down	no		0	2	0	4	0	0
ENSMUSG00000092578	4930488B22Rik	74971	ENSMUST00000172500	NA	NA	NA	NA	RIKEN cDNA 4930488B22 gene [Source:MGI Symbol;Acc:MGI:1922221]	lincRNA	NA	0	0	0	0.032193	0	0	0.0093188	-6.74564	0.448009	0.999978	down	no		0	0	0	4	0	0
ENSMUSG00000097520	4930488L21Rik	75809	ENSMUST00000212638	NA	NA	NA	NA	RIKEN cDNA 4930488L21 gene [Source:MGI Symbol;Acc:MGI:1923059]	antisense	NA	0	0	0	0	0	0.0203221	0.0147623	-6.08194	0.180264	0.999978	down	no		0	0	0	0	0	10
ENSMUSG00000099476	4930488N24Rik	75011	ENSMUST00000188802	NA	NA	NA	NA	RIKEN cDNA 4930488N24 gene [Source:MGI Symbol;Acc:MGI:1922261]	unprocessed_pseudogene	NA	0	0	0.016746	0	0	0	55.82	5.80271	0.655408	0.999978	up	no		0	0	2	0	0	0
ENSMUSG00000097592	4930500F10Rik	102636338	ENSMUST00000180701	NA	NA	NA	NA	RIKEN cDNA 4930500F10 gene [Source:MGI Symbol;Acc:MGI:1922262]	antisense	NA	0	0.071279	0.056249	0.183225	0	0.081908	0.480996	-1.0559	0.491714	0.999978	down	no		0	7	6	16	0	8
ENSMUSG00000106056	4930500L23Rik	74973	ENSMUST00000198000	NA	NA	NA	NA	RIKEN cDNA 4930500L23 gene [Source:MGI Symbol;Acc:MGI:1922223]	lincRNA	NA	0	0.060152	0	0	0	0	200.507	7.64751	0.497064	0.999978	up	no		0	4	0	0	0	0
ENSMUSG00000044306	4930500M09Rik		ENSMUST00000194988;ENSMUST00000159201	NA	NA	NA	NA	RIKEN cDNA 4930500M09 gene [Source:MGI Symbol;Acc:MGI:3630173]	antisense	NA	0	0.0125131	0.00454	0.002795	0	0	6.1013	2.60912	0.609214	0.999978	up	no		0	3	1	1	0	0
ENSMUSG00000086799	4930502E09Rik	74995	ENSMUST00000126016	NA	NA	NA	NA	RIKEN cDNA 4930502E09 gene [Source:MGI Symbol;Acc:MGI:1922245]	processed_transcript	NA	0	0	0.091036	0.156781	0	0	0.580657	-0.784242	0.773616	0.999978	down	no		0	0	6	9	0	0
ENSMUSG00000090202	4930503B20Rik		ENSMUST00000049703	GO:0003674(molecular_function);GO:0005739(mitochondrion);GO:0008150(biological_process)	NA	NA	NA	RIKEN cDNA 4930503B20 gene [Source:MGI Symbol;Acc:MGI:1922264]	protein_coding	NA	0.0567795	0	0	0	0	0	189.265	7.56426	0.188569	0.999978	up	no		10	0	0	0	0	0
ENSMUSG00000044906	4930503L19Rik	269033	ENSMUST00000213066;ENSMUST00000212155;ENSMUST00000212539;ENSMUST00000237800;ENSMUST00000212982;ENSMUST00000067556;ENSMUST00000212683	GO:0005576(extracellular region);GO:0008285(negative regulation of cell population proliferation);GO:0008285(negative regulation of cell population proliferation)	NA	NA	NA	RIKEN cDNA 4930503L19 gene [Source:MGI Symbol;Acc:MGI:1922045]	retained_intron;protein_coding;nonsense_mediated_decay	NA	0.914221	1.38222	1.14207	1.19621	1.20978	1.12374	0.974157	-0.0377738	0.777818	0.999978	down	no		399	655	504	484	533	492
ENSMUSG00000097690	4930505N22Rik	100174921	ENSMUST00000236194;ENSMUST00000181820	NA	NA	NA	NA	RIKEN cDNA 4930505N22 gene [Source:MGI Symbol;Acc:MGI:1922306]	bidirectional_promoter_lncRNA	NA	0.22094	0.176973	0.152055	0	0.360489	0	1.52562	0.609395	0.635822	0.999978	up	no		20	17	14	0	33	0
ENSMUSG00000087478	4930506C21Rik	75060	ENSMUST00000123341;ENSMUST00000130639	NA	NA	NA	NA	RIKEN cDNA 4930506C21 gene [Source:MGI Symbol;Acc:MGI:1922310]	retained_intron;antisense	NA	0	0.0781364	0.0854469	0.0792275	0.0500321	0	1.26554	0.339754	0.861978	0.999978	up	no		0	13	13	12	8	0
ENSMUSG00000097129	4930507D05Rik	74706	ENSMUST00000181110;ENSMUST00000238598	NA	NA	NA	NA	RIKEN cDNA 4930507D05 gene [Source:MGI Symbol;Acc:MGI:1921956]	bidirectional_promoter_lncRNA	NA	0.133284	0.045969	0.0767913	0.0519618	0.0536617	0.0672891	1.48078	0.566353	0.581356	0.999978	up	no		19	8	11	7	9	10
ENSMUSG00000096986	4930509E16Rik	75115	ENSMUST00000181405	NA	NA	NA	NA	RIKEN cDNA 4930509E16 gene [Source:MGI Symbol;Acc:MGI:1922365]	lincRNA	NA	0	0.041542	0.144654	0.053006	0.084398	0.101679	0.778792	-0.360689	0.733188	0.999978	down	no		0	4	13	5	8	9
ENSMUSG00000096959	4930509G22Rik	105246071	ENSMUST00000181206	NA	NA	NA	NA	RIKEN cDNA 4930509G22 gene [Source:MGI Symbol;Acc:MGI:1914984]	lincRNA	NA	0.125712	0.077463	0.087664	0.096778	0.112974	0.068645	1.04469	0.0630771	0.961344	0.999978	up	no		23	16	16	17	21	13
ENSMUSG00000105659	4930509H03Rik	75107	ENSMUST00000196088	NA	NA	NA	NA	RIKEN cDNA 4930509H03 gene [Source:MGI Symbol;Acc:MGI:1922357]	sense_intronic	NA	0	0	0.126124	0	0	0	420.413	8.71566	0.141299	0.951291	up	no		0	0	12	0	0	0
ENSMUSG00000108187	4930511E03Rik	78773	ENSMUST00000203778	NA	NA	NA	NA	RIKEN cDNA 4930511E03 gene [Source:MGI Symbol;Acc:MGI:1926023]	lincRNA	NA	0	0	0	0.019534	0	0	0.0153578	-6.02488	0.515451	0.999978	down	no		0	0	0	3	0	0
ENSMUSG00000086607	4930511M06Rik	75084	ENSMUST00000130696	NA	NA	NA	NA	RIKEN cDNA 4930511M06 gene [Source:MGI Symbol;Acc:MGI:1922334]	antisense	NA	0.00965609	0	0.0302034	0.0127064	0.0110521	0	1.67769	0.746479	0.726473	0.999978	up	no		3	0	10	4	4	0
ENSMUSG00000020992	4930512B01Rik	74724	ENSMUST00000188608;ENSMUST00000223529	NA	NA	NA	NA	RIKEN cDNA 4930512B01 gene [Source:MGI Symbol;Acc:MGI:1921974]	antisense;retained_intron	NA	0.0424952	0.0426593	0.0470164	0.0137229	0.0158335	0.0793371	1.21376	0.279487	0.752217	0.999978	up	no		16	16	17	5	6	28
ENSMUSG00000086866	4930512H18Rik	75111	ENSMUST00000133752;ENSMUST00000211790	NA	NA	NA	NA	RIKEN cDNA 4930512H18 gene [Source:MGI Symbol;Acc:MGI:1922361]	antisense	NA	1.83613	1.76593	1.53787	1.9029	1.86227	1.88652	0.909451	-0.136932	0.468884	0.999978	down	no		215	226	183	208	221	222
ENSMUSG00000106741	4930513D17Rik	75095	ENSMUST00000202800	NA	NA	NA	NA	RIKEN cDNA 4930513D17 gene [Source:MGI Symbol;Acc:MGI:1922345]	lincRNA	NA	0.0355334	0	0	0.0527082	0	0	0.674152	-0.568853	0.80662	0.999978	down	no		4	0	0	6	0	0
ENSMUSG00000074136	4930513N10Rik	319960	ENSMUST00000212647;ENSMUST00000098472;ENSMUST00000132616;ENSMUST00000145562	NA	NA	NA	NA	RIKEN cDNA 4930513N10 gene [Source:MGI Symbol;Acc:MGI:2443064]	antisense	NA	0.405677	0.358012	0.293679	0.265543	0.259746	0.441101	1.09414	0.129799	0.704102	0.999978	up	no		129	124	96	79	85	141
ENSMUSG00000092183	4930515G01Rik	67642	ENSMUST00000173208	NA	NA	NA	NA	RIKEN cDNA 4930515G01 gene [Source:MGI Symbol;Acc:MGI:1914892]	antisense	NA	0.13771	0.096771	0.185638	0.17035	0.320434	0.151313	0.654292	-0.611993	0.416313	0.999978	down	no		13	10	18	15	30	14
ENSMUSG00000104819	4930515G16Rik	75070	ENSMUST00000199440	NA	NA	NA	NA	RIKEN cDNA 4930515G16 gene [Source:MGI Symbol;Acc:MGI:1922320]	processed_pseudogene	NA	0	0	0	0.044294	0	0	0.00677293	-7.206	0.448009	0.999978	down	no		0	0	0	4	0	0
ENSMUSG00000097504	4930516B21Rik		ENSMUST00000181600	NA	NA	NA	NA	RIKEN cDNA 4930516B21 gene [Source:MGI Symbol;Acc:MGI:1922364]	lincRNA	NA	0.6964	0.457409	0.403676	0.335958	0.360952	0.677528	1.13318	0.180376	0.732979	0.999978	up	no		61	44	36	28	32	60
ENSMUSG00000111246	4930517E14Rik		ENSMUST00000214795	NA	NA	NA	NA	Riken cDNA 4930517E14 gene [Source:MGI Symbol;Acc:MGI:5608878]	lincRNA	NA	0.067309	0.047219	0.040854	0.028582	0.037239	0.015572	1.90903	0.932843	0.37359	0.999978	up	no		15	12	9	6	9	4
ENSMUSG00000108784	4930517G19Rik	74727	ENSMUST00000206152	NA	NA	NA	NA	RIKEN cDNA 4930517G19 gene [Source:MGI Symbol;Acc:MGI:1921977]	TEC	NA	0.015435	0	0	0	0	0	51.45	5.6851	0.651528	0.999978	up	no		2	0	0	0	0	0
ENSMUSG00000104225	4930517L18Rik	78181	ENSMUST00000191880	NA	NA	NA	NA	RIKEN cDNA 4930517L18 gene [Source:MGI Symbol;Acc:MGI:1925431]	lincRNA	NA	0	0.004539	0	0.023739	0	0	0.191204	-2.38681	0.983999	0.999978	down	no		0	1	0	1	0	0
ENSMUSG00000074629	4930518I15Rik	74704	ENSMUST00000099141;ENSMUST00000238678	NA	NA	NA	NA	RIKEN cDNA 4930518I15 gene [Source:MGI Symbol;Acc:MGI:1921954]	TEC	NA	0.193115	0.316557	0.262885	0.240643	0.195426	0.333214	1.00426	0.0061267	0.994191	0.999978	up	no		23	41	32	27	24	39
ENSMUSG00000029564	4930519G04Rik	67593	ENSMUST00000031547	GO:0003674(molecular_function);GO:0005575(cellular_component);GO:0008150(biological_process)	NA	NA	NA	RIKEN cDNA 4930519G04 gene [Source:MGI Symbol;Acc:MGI:1914843]	protein_coding	NA	0	0	0	0.0125916	0	0	0.0238254	-5.39135	0.448009	0.999978	down	no		0	0	0	4	0	0
ENSMUSG00000097602	4930519P11Rik	74721	ENSMUST00000181369;ENSMUST00000238256	NA	NA	NA	NA	RIKEN cDNA 4930519P11 gene [Source:MGI Symbol;Acc:MGI:1921971]	antisense	NA	0.18732	0.273053	0.337608	0.260846	0.313633	0.293021	0.919862	-0.12051	0.803223	0.999978	down	no		24	36	41	30	38	36
ENSMUSG00000106127	4930520M14Rik	78182	ENSMUST00000196947	NA	NA	NA	NA	RIKEN cDNA 4930520M14 gene [Source:MGI Symbol;Acc:MGI:1925432]	antisense	NA	0.062027	0.083064	0	0.147188	0	0.139186	0.506649	-0.980942	0.616954	0.999978	down	no		4	5	0	7	0	8
ENSMUSG00000074039	4930520O04Rik	75116	ENSMUST00000124664;ENSMUST00000131898	NA	NA	NA	NA	RIKEN cDNA 4930520O04 gene [Source:MGI Symbol;Acc:MGI:1922366]	processed_transcript	NA	0.208597	0.242346	0.15307	0.0850763	0.169101	0.0925637	1.74197	0.800723	0.0970669	0.844102	up	no		58	73	43	22	47	27
ENSMUSG00000072762	4930522L14Rik	100041734	ENSMUST00000100937;ENSMUST00000112547	GO:0003674(molecular_function);GO:0003676(nucleic acid binding);GO:0005575(cellular_component);GO:0006355(regulation of transcription, DNA-templated);GO:0008150(biological_process);GO:0046872(metal ion binding);GO:0046872(metal ion binding)	NA	NA	NA	RIKEN cDNA 4930522L14 gene [Source:MGI Symbol;Acc:MGI:1925270]	protein_coding	NA	2.31605	2.38771	2.31789	2.34672	2.30097	2.41347	0.994404	-0.00809592	0.906633	0.999978	down	no		406	456	411	383	408	425
ENSMUSG00000090394	4930523C07Rik	67647	ENSMUST00000060298;ENSMUST00000168250;ENSMUST00000163892;ENSMUST00000191933;ENSMUST00000097513;ENSMUST00000165923	GO:0016020(membrane);GO:0016021(integral component of membrane);GO:0016021(integral component of membrane)	NA	NA	NA	RIKEN cDNA 4930523C07 gene [Source:MGI Symbol;Acc:MGI:1914897]	processed_transcript;protein_coding;retained_intron	NA	6.62075	6.84883	6.63128	7.31084	7.23528	7.12073	0.927725	-0.108231	0.0104719	0.260242	down	no		4910	5535	4973	5041	5414	5295
ENSMUSG00000090207	4930524O07Rik	406209	ENSMUST00000161822;ENSMUST00000193135	NA	NA	NA	NA	RIKEN cDNA 4930524O07 gene [Source:MGI Symbol;Acc:MGI:1915514]	antisense	NA	0.0611105	0.107813	0.152761	0.281952	0.064254	0.151605	0.646197	-0.629953	0.349549	0.999978	down	no		11	21	27	46	12	27
ENSMUSG00000097276	4930525G20Rik	320163	ENSMUST00000181912	NA	NA	NA	NA	RIKEN cDNA 4930525G20 gene [Source:MGI Symbol;Acc:MGI:2443505]	antisense	NA	0.017198	0	0.046324	0	0	0	211.74	7.72615	0.056758	0.663506	up	no		4	0	11	0	0	0
ENSMUSG00000085521	4930526A20Rik	622485	ENSMUST00000134228;ENSMUST00000142461	NA	NA	NA	NA	RIKEN cDNA 4930526A20 gene [Source:MGI Symbol;Acc:MGI:3612449]	transcribed_processed_pseudogene;processed_transcript	NA	0.293961	0.335493	0.248522	0.396261	0.186681	0.312654	0.980326	-0.0286662	0.993819	0.999978	down	no		36	45	31	44	23	38
ENSMUSG00000114307	4930526H09Rik	102636142	ENSMUST00000225424	NA	NA	NA	NA	RIKEN cDNA 4930526H09 gene [Source:MGI Symbol;Acc:MGI:1922389]	lincRNA	NA	0	0	0.041093	0	0	0	136.977	7.09779	0.549984	0.999978	up	no		0	0	3	0	0	0
ENSMUSG00000085491	4930527E20Rik	78198	ENSMUST00000135700	NA	NA	NA	NA	RIKEN cDNA 4930527E20 gene [Source:MGI Symbol;Acc:MGI:1925448]	antisense	NA	0	0	0	0	0	0.091725	0.00327065	-8.25621	0.533112	0.999978	down	no		0	0	0	0	0	3
ENSMUSG00000097502	4930528D03Rik	75223	ENSMUST00000225577	NA	NA	NA	NA	RIKEN cDNA 4930528D03 gene [Source:MGI Symbol;Acc:MGI:1922473]	lincRNA	NA	0.021406	0	0	0	0	0	71.3533	6.15691	0.476804	0.999978	up	no		4	0	0	0	0	0
ENSMUSG00000086377	4930529C04Rik	619677	ENSMUST00000131367	NA	NA	NA	NA	RIKEN cDNA 4930529C04 gene [Source:MGI Symbol;Acc:MGI:1922392]	processed_pseudogene	NA	0.024296	0.008667	0.020147	0.008121	0	0.013217	2.48899	1.31556	0.395276	0.999978	up	no		7	3	6	2	0	4
ENSMUSG00000097261	4930532G15Rik	75182	ENSMUST00000195314	NA	NA	NA	NA	RIKEN cDNA 4930532G15 gene [Source:MGI Symbol;Acc:MGI:1922432]	lincRNA	NA	0.0502415	0.0183983	0.0548132	0.0262198	0	0.0256849	2.37846	1.25003	0.460439	0.999978	up	no		7	3	8	4	0	4
ENSMUSG00000084798	4930533B01Rik	75166	ENSMUST00000123377	NA	NA	NA	NA	RIKEN cDNA 4930533B01 gene [Source:MGI Symbol;Acc:MGI:1922416]	antisense	NA	0.04386	0.032709	0.009869	0	0.055467	0.031821	0.990262	-0.0141176	0.978821	0.999978	down	no		4	3	1	0	5	3
ENSMUSG00000047692	4930533K18Rik	75189	ENSMUST00000218757	NA	NA	NA	NA	RIKEN cDNA 4930533K18 gene [Source:MGI Symbol;Acc:MGI:1922439]	antisense	NA	0.0316234	0.0812798	0.0685367	0.0809788	0.0719824	0.180162	0.544663	-0.876565	0.278089	0.999978	down	no		6	16	13	14	13	32
ENSMUSG00000097761	4930534D22Rik	100503594	ENSMUST00000181438	NA	NA	NA	NA	RIKEN cDNA 4930534D22 gene [Source:MGI Symbol;Acc:MGI:1925437]	antisense	NA	0.036067	0	0.019705	0.043315	0.035801	0.019108	0.567804	-0.816535	0.561959	0.999978	down	no		8	0	4	8	8	4
ENSMUSG00000116607	4930534H18Rik	68174	ENSMUST00000232326	NA	NA	NA	NA	RIKEN cDNA 4930534H18 gene [Source:MGI Symbol;Acc:MGI:1915424]	bidirectional_promoter_lncRNA	NA	0.074274	0.054147	0	0.084245	0.038715	0	1.04441	0.0626921	0.960844	0.999978	up	no		4	3	0	4	2	0
ENSMUSG00000093619	4930535L15Rik	78027	ENSMUST00000175891	NA	NA	NA	NA	RIKEN cDNA 4930535L15 gene [Source:MGI Symbol;Acc:MGI:1925277]	antisense	NA	0	0	0	0.119253	0	0	0.00251566	-8.63485	0.399371	0.999978	down	no		0	0	0	5	0	0
ENSMUSG00000105350	4930537H20Rik	75825	ENSMUST00000200437	NA	NA	NA	NA	RIKEN cDNA 4930537H20 gene [Source:MGI Symbol;Acc:MGI:1923075]	antisense	NA	0.077607	0	0.033975	0.049887	0	0.061281	1.00372	0.00536275	0.977155	0.999978	up	no		10	0	5	6	0	8
ENSMUSG00000097032	4930539J05Rik	319587	ENSMUST00000181619;ENSMUST00000182865	NA	NA	NA	NA	RIKEN cDNA 4930539J05 gene [Source:MGI Symbol;Acc:MGI:1922477]	antisense	NA	0.0828079	0.133497	0.0731361	0.21588	0.154904	0.10298	0.61094	-0.710898	0.351169	0.999978	down	no		11	18	10	25	20	13
ENSMUSG00000097831	4930540M05Rik	112414	ENSMUST00000180527	NA	NA	NA	NA	RIKEN cDNA 4930540M05 gene [Source:MGI Symbol;Acc:MGI:2148236]	lincRNA	NA	0.035841	0	0.020257	0.04312	0	0.054224	0.576286	-0.795143	0.657549	0.999978	down	no		6	0	4	7	0	9
ENSMUSG00000090724	4930542C12Rik	67648	ENSMUST00000171096	NA	NA	NA	NA	RIKEN cDNA 4930542C12 gene [Source:MGI Symbol;Acc:MGI:1914898]	antisense	NA	0.012337	0	0.019843	0.006684	0.043107	0.011454	0.525431	-0.928428	0.689916	0.999978	down	no		2	0	2	1	4	2
ENSMUSG00000115062	4930544F09Rik	75198	ENSMUST00000226216	NA	NA	NA	NA	RIKEN cDNA 4930544F09 gene [Source:MGI Symbol;Acc:MGI:1922448]	antisense	NA	0	0	0.01662	0	0.082766	0.044884	0.1302	-2.9412	0.217111	0.999978	down	no		0	0	3	0	11	6
ENSMUSG00000051758	4930544M13Rik	75161	ENSMUST00000181553	NA	NA	NA	NA	RIKEN cDNA 4930544M13 gene [Source:MGI Symbol;Acc:MGI:1922411]	lincRNA	NA	0	0	0	0	0.00849578	0	0.0353117	-4.82371	0.637461	0.999978	down	no		0	0	0	0	2	0
ENSMUSG00000111767	4930546K05Rik	78194	ENSMUST00000216586	NA	NA	NA	NA	RIKEN cDNA 4930546K05 gene [Source:MGI Symbol;Acc:MGI:1925444]	lincRNA	NA	0	0	0.00930267	0.0331858	0	0.0129716	0.201542	-2.31085	0.309032	0.999978	down	no		0	0	3	9	0	4
ENSMUSG00000086687	4930547E08Rik	78031	ENSMUST00000143559	NA	NA	NA	NA	RIKEN cDNA 4930547E08 gene [Source:MGI Symbol;Acc:MGI:1925281]	processed_transcript	NA	0	0.020531	0	0	0	0	68.4367	6.0967	0.829264	0.999978	up	no		0	1	0	0	0	0
ENSMUSG00000097890	4930547M16Rik	75299	ENSMUST00000213497;ENSMUST00000181590	NA	NA	NA	NA	RIKEN cDNA 4930547M16 gene [Source:MGI Symbol;Acc:MGI:1922549]	bidirectional_promoter_lncRNA	NA	0.237664	0.072575	0.06045	0.165471	0.235845	0.205186	0.611192	-0.710303	0.253937	0.999978	down	no		42	14	11	27	42	37
ENSMUSG00000029138	4930548H24Rik	67656	ENSMUST00000202441	GO:0003674(molecular_function);GO:0005575(cellular_component);GO:0008150(biological_process)	NA	NA	NA	RIKEN cDNA 4930548H24 gene [Source:MGI Symbol;Acc:MGI:1914906]	retained_intron	NA	0	0	0.033858	0.001081	0.027495	0	1.18484	0.244693	0.987976	0.999978	up	no		0	0	7	1	6	0
ENSMUSG00000118134	4930549G23Rik	75286	ENSMUST00000237403;ENSMUST00000237968	NA	NA	NA	NA	RIKEN cDNA 4930549G23 gene [Source:MGI Symbol;Acc:MGI:1922536]	antisense	NA	0.710389	0.305209	0.749088	0.363261	0.411216	0.52078	1.36242	0.446174	0.419949	0.999978	up	no		44	20	47	21	25	32
ENSMUSG00000005131	4930550C14Rik	75311	ENSMUST00000215668	GO:0005515(protein binding);GO:0005737(cytoplasm);GO:0005739(mitochondrion);GO:0005741(mitochondrial outer membrane);GO:0005829(cytosol);GO:0016020(membrane);GO:0090258(negative regulation of mitochondrial fission);GO:1903215(negative regulation of protein targeting to mitochondrion)	NA	NA	NA	RIKEN cDNA 4930550C14 gene [Source:MGI Symbol;Acc:MGI:1922561]	protein_coding	NA	0	0	0.0237257	0	0.014381	0.0385089	0.448586	-1.15654	0.612201	0.999978	down	no		0	0	7	0	4	10
ENSMUSG00000046180	4930550L24Rik		ENSMUST00000118305	GO:0003674(molecular_function);GO:0008150(biological_process)	NA	NA	NA	RIKEN cDNA 4930550L24 gene [Source:MGI Symbol;Acc:MGI:1922602]	protein_coding	NA	0	0	0.030369	0	0.075449	0.053119	0.23621	-2.08186	0.29082	0.999978	down	no		0	0	4	0	10	7
ENSMUSG00000085377	4930551L18Rik	75261	ENSMUST00000156086	NA	NA	NA	NA	RIKEN cDNA 4930551L18 gene [Source:MGI Symbol;Acc:MGI:1922511]	lincRNA	NA	0.079938	0	0.032384	0	0	0	374.407	8.54846	0.260887	0.999978	up	no		5	0	2	0	0	0
ENSMUSG00000086430	4930551O13Rik	75263	ENSMUST00000145585	NA	NA	NA	NA	RIKEN cDNA 4930551O13 gene [Source:MGI Symbol;Acc:MGI:1922513]	antisense	NA	0.08598	0.066038	0.096296	0.183298	0.11344	0.097099	0.630499	-0.665433	0.493758	0.999978	down	no		7	6	8	14	9	8
ENSMUSG00000054351	4930553M12Rik	75246	ENSMUST00000057837	NA	NA	NA	NA	RIKEN cDNA 4930553M12 gene [Source:MGI Symbol;Acc:MGI:1922496]	lincRNA	NA	0	0	0.0653998	0	0	0	217.999	7.76818	0.375755	0.999978	up	no		0	0	6	0	0	0
ENSMUSG00000106791	4930553P18Rik	75355	ENSMUST00000201164	NA	NA	NA	NA	RIKEN cDNA 4930553P18 gene [Source:MGI Symbol;Acc:MGI:1922605]	lincRNA	NA	0.030965	0	0	0	0	0	103.217	6.68953	0.476804	0.999978	up	no		4	0	0	0	0	0
ENSMUSG00000118047	4930554I06Rik	75354	ENSMUST00000237768	NA	NA	NA	NA	RIKEN cDNA 4930554I06 gene [Source:MGI Symbol;Acc:MGI:1922604]	lincRNA	NA	0	0	0	0	0	0.0349265	0.00858948	-6.86321	0.464795	0.999978	down	no		0	0	0	0	0	4
ENSMUSG00000086396	4930555B11Rik	75279	ENSMUST00000123210	NA	NA	NA	NA	RIKEN cDNA 4930555B11 gene [Source:MGI Symbol;Acc:MGI:1922529]	processed_transcript	NA	0.02585	0.068172	0.11676	0.106813	0.089165	0	1.07554	0.10506	0.95376	0.999978	up	no		3	9	14	12	11	0
ENSMUSG00000116586	4930556C24Rik	75310	ENSMUST00000231357	NA	NA	NA	NA	RIKEN cDNA 4930556C24 gene [Source:MGI Symbol;Acc:MGI:1922560]	lincRNA	NA	0	0	0	0	0.013472	0	0.0222684	-5.48886	0.798137	0.999978	down	no		0	0	0	0	1	0
ENSMUSG00000114190	4930556H04Rik	75842	ENSMUST00000222451	NA	NA	NA	NA	RIKEN cDNA 4930556H04 gene [Source:MGI Symbol;Acc:MGI:1923092]	TEC	NA	0	0.014066	0	0	0	0	46.8867	5.55111	0.673245	0.999978	up	no		0	2	0	0	0	0
ENSMUSG00000089767	4930556I23Rik	102637491	ENSMUST00000160659	NA	NA	NA	NA	RIKEN cDNA 4930556I23 gene [Source:MGI Symbol;Acc:MGI:1922520]	antisense	NA	0	0.084746	0	0.030297	0	0.184236	0.395025	-1.33998	0.530268	0.999978	down	no		0	4	0	2	0	8
ENSMUSG00000115656	4930556J02Rik	75349	ENSMUST00000227369	NA	NA	NA	NA	RIKEN cDNA 4930556J02 gene [Source:MGI Symbol;Acc:MGI:1922599]	lincRNA	NA	0	0	0	0.023274	0.0156103	0	0.00771519	-7.01808	0.121282	0.909744	down	no		0	0	0	6	4	0
ENSMUSG00000034493	4930556J24Rik	75342	ENSMUST00000042344	GO:0003674(molecular_function);GO:0005575(cellular_component);GO:0008150(biological_process)	NA	NA	NA	RIKEN cDNA 4930556J24 gene [Source:MGI Symbol;Acc:MGI:1922592]	protein_coding	NA	0	0.044511	0.18933	0	0.111423	0.063098	1.3399	0.422127	0.783855	0.999978	up	no		0	5	17	0	10	6
ENSMUSG00000096971	4930556M19Rik	75259	ENSMUST00000226989;ENSMUST00000180604;ENSMUST00000228061;ENSMUST00000181739;ENSMUST00000227872	NA	NA	NA	NA	RIKEN cDNA 4930556M19 gene [Source:MGI Symbol;Acc:MGI:1922509]	bidirectional_promoter_lncRNA;retained_intron	NA	0.424713	0.468783	0.379818	0.47723	0.474455	0.424801	0.925047	-0.112401	0.525876	0.999978	down	no		218	262	197	229	246	220
ENSMUSG00000111924	4930556N09Rik	75301	ENSMUST00000219466	NA	NA	NA	NA	RIKEN cDNA 4930556N09 gene [Source:MGI Symbol;Acc:MGI:1922551]	lincRNA	NA	0	0	0.020547	0	0	0	68.49	6.09782	0.655408	0.999978	up	no		0	0	2	0	0	0
ENSMUSG00000092399	4930556N13Rik	75285	ENSMUST00000173677	NA	NA	NA	NA	RIKEN cDNA 4930556N13 gene [Source:MGI Symbol;Acc:MGI:1922535]	antisense	NA	0.077361	0	0	0.045791	0.050452	0	0.803809	-0.315075	0.836984	0.999978	down	no		6	0	0	4	4	0
ENSMUSG00000106191	4930557B06Rik	75343	ENSMUST00000200193	NA	NA	NA	NA	RIKEN cDNA 4930557B06 gene [Source:MGI Symbol;Acc:MGI:1922593]	TEC	NA	0	0	0	0.075599	0	0	0.00396831	-7.97726	0.618582	0.999978	down	no		0	0	0	2	0	0
ENSMUSG00000106902	4930557J02Rik	75357	ENSMUST00000202325	NA	NA	NA	NA	RIKEN cDNA 4930557J02 gene [Source:MGI Symbol;Acc:MGI:1922607]	antisense	NA	0	0	0	0.021155	0	0	0.014181	-6.13989	0.618582	0.999978	down	no		0	0	0	2	0	0
ENSMUSG00000108034	4930557K07Rik	78202	ENSMUST00000205110	NA	NA	NA	NA	RIKEN cDNA 4930557K07 gene [Source:MGI Symbol;Acc:MGI:1925452]	antisense	NA	0.28561	0.540416	0.222485	0.439037	0.369431	0.597786	0.745606	-0.423515	0.644125	0.999978	down	no		8	16	6	11	10	16
ENSMUSG00000097519	4930558J18Rik	75323	ENSMUST00000181949	NA	NA	NA	NA	RIKEN cDNA 4930558J18 gene [Source:MGI Symbol;Acc:MGI:1922573]	lincRNA	NA	1.86398	1.57685	1.29323	1.13687	1.29382	1.63816	1.16349	0.218455	0.347117	0.999978	up	no		278	257	196	158	195	246
ENSMUSG00000075029	4930558J22Rik	218102	ENSMUST00000139822	NA	NA	NA	NA	RIKEN cDNA 4930558J22 gene [Source:MGI Symbol;Acc:MGI:3590517]	antisense	NA	0.053821	0	0	0.059547	0	0	0.903841	-0.14586	0.968696	0.999978	down	no		6	0	0	6	0	0
ENSMUSG00000109445	4930560O18Rik	75838	ENSMUST00000207051	NA	NA	NA	NA	RIKEN cDNA 4930560O18 gene [Source:MGI Symbol;Acc:MGI:1923088]	TEC	NA	0	0.009037	0	0.01042	0.01193	0.0342	0.159805	-2.64561	0.37288	0.999978	down	no		0	2	0	2	2	4
ENSMUSG00000022518	4930562C15Rik	78809	ENSMUST00000180939;ENSMUST00000175836;ENSMUST00000100211	GO:0003674(molecular_function);GO:0005575(cellular_component);GO:0008150(biological_process);GO:0008150(biological_process)	NA	NA	NA	RIKEN cDNA 4930562C15 gene [Source:MGI Symbol;Acc:MGI:1926059]	retained_intron;processed_transcript;protein_coding	NA	0.0240728	0.011532	0.0153629	0.0703038	0.0329526	0.0168397	0.424391	-1.23653	0.203992	0.999978	down	no		10	6	7	26	14	7
ENSMUSG00000026729	4930562F07Rik	75255	ENSMUST00000164249;ENSMUST00000028061;ENSMUST00000169600	NA	NA	NA	NA	RIKEN cDNA 4930562F07 gene [Source:MGI Symbol;Acc:MGI:1922505]	lincRNA	NA	1.1168	1.64466	1.05847	1.30595	1.93443	1.20523	0.859259	-0.218834	0.468473	0.999978	down	no		75	117	70	81	130	81
ENSMUSG00000097387	4930563E18Rik	75370	ENSMUST00000180948	NA	NA	NA	NA	RIKEN cDNA 4930563E18 gene [Source:MGI Symbol;Acc:MGI:1922620]	bidirectional_promoter_lncRNA	NA	0.033314	0	0	0.061992	0.029378	0	0.364605	-1.45559	0.488798	0.999978	down	no		4	0	0	7	4	0
ENSMUSG00000053574	4930563E22Rik	75304	ENSMUST00000124762;ENSMUST00000066087	GO:0003674(molecular_function);GO:0005575(cellular_component);GO:0008150(biological_process);GO:0008150(biological_process)	NA	NA	NA	RIKEN cDNA 4930563E22 gene [Source:MGI Symbol;Acc:MGI:1922554]	nonsense_mediated_decay;protein_coding	NA	0.264009	0.391352	0.259977	0.402267	0.205405	0.373292	0.933101	-0.0998953	0.792244	0.999978	down	no		63	100	62	88	49	88
ENSMUSG00000050702	4930563M21Rik	75258	ENSMUST00000217105	GO:0003674(molecular_function);GO:0005575(cellular_component);GO:0008150(biological_process)	NA	NA	NA	RIKEN cDNA 4930563M21 gene [Source:MGI Symbol;Acc:MGI:1922508]	protein_coding	NA	0	0.0427716	0	0	0	0	142.572	7.15555	0.344659	0.999978	up	no		0	7	0	0	0	0
ENSMUSG00000104004	4930565D16Rik	75309	ENSMUST00000192777	NA	NA	NA	NA	RIKEN cDNA 4930565D16 gene [Source:MGI Symbol;Acc:MGI:1922559]	lincRNA	NA	0	0.031176	0	0	0	0	103.92	6.69933	0.567387	0.999978	up	no		0	3	0	0	0	0
ENSMUSG00000084834	4930565N06Rik	68306	ENSMUST00000153572	NA	NA	NA	NA	RIKEN cDNA 4930565N06 gene [Source:MGI Symbol;Acc:MGI:1915556]	antisense	NA	0.551079	0.668909	0.516729	0.854046	0.709621	0.562569	0.816803	-0.291939	0.30402	0.999978	down	no		97	129	92	140	126	100
ENSMUSG00000101223	4930568A12Rik	75883	ENSMUST00000186117;ENSMUST00000188292	NA	NA	NA	NA	RIKEN cDNA 4930568A12 gene [Source:MGI Symbol;Acc:MGI:1923133]	lincRNA	NA	0.0357605	0	0	0	0	0.106544	0.33564	-1.57501	0.643438	0.999978	down	no		5	0	0	0	0	11
ENSMUSG00000085084	4930570G19Rik	329782	ENSMUST00000140941;ENSMUST00000149387;ENSMUST00000139363	NA	NA	NA	NA	RIKEN cDNA 4930570G19 gene [Source:MGI Symbol;Acc:MGI:1923158]	lincRNA	NA	0	0.0114852	0.0110738	0.0117632	0	0	1.91776	0.939419	0.731378	0.999978	up	no		0	4	4	4	0	0
ENSMUSG00000089683	4930570N18Rik	78050	ENSMUST00000159273	NA	NA	NA	NA	RIKEN cDNA 4930570N18 gene [Source:MGI Symbol;Acc:MGI:1925300]	antisense	NA	0.067971	0	0	0	0	0	226.57	7.82381	0.651528	0.999978	up	no		2	0	0	0	0	0
ENSMUSG00000106020	4930573C15Rik	75949	ENSMUST00000197707	NA	NA	NA	NA	RIKEN cDNA 4930573C15 gene [Source:MGI Symbol;Acc:MGI:1923199]	lincRNA	NA	0.054071	0	0	0	0	0	180.237	7.49375	0.476804	0.999978	up	no		4	0	0	0	0	0
ENSMUSG00000087440	4930577N17Rik	67746	ENSMUST00000139771	NA	NA	NA	NA	RIKEN cDNA 4930577N17 gene [Source:MGI Symbol;Acc:MGI:1914996]	TEC	NA	0.205948	0.150977	0.142596	0.27332	0.247702	0.213407	0.680149	-0.556078	0.33607	0.999978	down	no		25	20	18	31	30	26
ENSMUSG00000097587	4930578M01Rik	75951	ENSMUST00000180490;ENSMUST00000230013	NA	NA	NA	NA	RIKEN cDNA 4930578M01 gene [Source:MGI Symbol;Acc:MGI:1923201]	lincRNA	NA	0	0.0170074	0	0.0156944	0	0.00759951	0.730124	-0.453787	0.820134	0.999978	down	no		0	10	0	8	0	4
ENSMUSG00000110586	4930578M07Rik	75921	ENSMUST00000212850	NA	NA	NA	NA	RIKEN cDNA 4930578M07 gene [Source:MGI Symbol;Acc:MGI:1923171]	retained_intron	NA	0	0	0	0	0	0.0311958	0.00961668	-6.70025	0.533112	0.999978	down	no		0	0	0	0	0	3
ENSMUSG00000074146	4930579C12Rik	319213	ENSMUST00000187015	NA	NA	NA	NA	RIKEN cDNA 4930579C12 gene [Source:MGI Symbol;Acc:MGI:2441687]	lincRNA	NA	0.090052	0.127328	0.080314	0.061016	0.04898	0.102201	1.40291	0.488426	0.449082	0.999978	up	no		25	38	22	16	14	28
ENSMUSG00000012042	4930579F01Rik	67741	ENSMUST00000199804;ENSMUST00000199293	GO:0003674(molecular_function);GO:0005575(cellular_component);GO:0008150(biological_process);GO:0008150(biological_process)	NA	NA	NA	RIKEN cDNA 4930579F01 gene [Source:MGI Symbol;Acc:MGI:1914991]	protein_coding	NA	0.0143437	0.0187462	0	0	0	0	110.3	6.78529	0.275681	0.999978	up	no		3	4	0	0	0	0
ENSMUSG00000040840	4930579G18Rik	75913	ENSMUST00000167763	NA	NA	NA	NA	RIKEN cDNA 4930579G18 gene [Source:MGI Symbol;Acc:MGI:1923163]	antisense	NA	3.73655	3.6272	3.95494	3.92501	3.36999	3.16753	1.08183	0.113476	0.559956	0.999978	up	no		263	279	282	257	240	224
ENSMUSG00000027811	4930579G24Rik	75939	ENSMUST00000029388	GO:0003674(molecular_function);GO:0005575(cellular_component);GO:0005737(cytoplasm);GO:0008150(biological_process)	NA	NA	NA	RIKEN cDNA 4930579G24 gene [Source:MGI Symbol;Acc:MGI:1923189]	protein_coding	NA	6.10207	6.89436	6.86786	6.12134	6.21498	5.56829	1.10945	0.149846	0.168722	0.999057	up	no		874	1077	995	816	899	800
ENSMUSG00000051074	4930579K19Rik	75881	ENSMUST00000058992;ENSMUST00000194714	NA	NA	NA	NA	RIKEN cDNA 4930579K19 gene [Source:MGI Symbol;Acc:MGI:1923131]	processed_transcript;TEC	NA	0.170062	0.0745605	0.215256	0.245015	0.211897	0.163817	0.740868	-0.432711	0.569236	0.999978	down	no		17	8	21	22	20	16
ENSMUSG00000106269	4930580E04Rik	75856	ENSMUST00000197377	NA	NA	NA	NA	RIKEN cDNA 4930580E04 gene [Source:MGI Symbol;Acc:MGI:1923106]	lincRNA	NA	0	0.067537	0.046142	0.139527	0	0.063628	0.559568	-0.837615	0.673246	0.999978	down	no		0	4	3	7	0	4
ENSMUSG00000070315	4930581F22Rik	78934	ENSMUST00000214597;ENSMUST00000161823;ENSMUST00000162566;ENSMUST00000159363;ENSMUST00000093873;ENSMUST00000161136	NA	NA	NA	NA	RIKEN cDNA 4930581F22 gene [Source:MGI Symbol;Acc:MGI:1926184]	retained_intron;processed_transcript	NA	1.00429	1.25265	1.11163	1.06811	1.0913	1.01299	1.06184	0.0865641	0.575151	0.999978	up	no		437	594	490	433	480	443
ENSMUSG00000055159	4930583K01Rik	67745	ENSMUST00000138180	NA	NA	NA	NA	RIKEN cDNA 4930583K01 gene [Source:MGI Symbol;Acc:MGI:1914995]	bidirectional_promoter_lncRNA	NA	0.055932	0.04894	0.045877	0	0	0	502.497	8.97297	0.0681849	0.721487	up	no		4	4	4	0	0	0
ENSMUSG00000111540	4930584E12Rik	75919	ENSMUST00000216646	NA	NA	NA	NA	RIKEN cDNA 4930584E12 gene [Source:MGI Symbol;Acc:MGI:1923169]	TEC	NA	0.106227	0.102072	0.098162	0.073604	0.043172	0.029649	2.09296	1.06554	0.423191	0.999978	up	no		8	8	8	5	4	3
ENSMUSG00000108935	4930588G17Rik	75920	ENSMUST00000208075	NA	NA	NA	NA	RIKEN cDNA 4930588G17 gene [Source:MGI Symbol;Acc:MGI:1923170]	antisense	NA	0	0.111902	0	0.027816	0.086956	0.075749	0.587347	-0.767714	0.610784	0.999978	down	no		0	14	0	3	10	9
ENSMUSG00000068957	4930589L23Rik	75879	ENSMUST00000091023	NA	NA	NA	NA	RIKEN cDNA 4930589L23 gene [Source:MGI Symbol;Acc:MGI:1923129]	lincRNA	NA	0.037931	0	0	0	0	0	126.437	6.98227	0.476804	0.999978	up	no		4	0	0	0	0	0
ENSMUSG00000107195	4930589O11Rik	78214	ENSMUST00000200768	NA	NA	NA	NA	RIKEN cDNA 4930589O11 gene [Source:MGI Symbol;Acc:MGI:1925464]	TEC	NA	0.240418	0.277249	0.154589	0	0.073485	0.029117	6.55208	2.71195	0.0148798	0.327422	up	no		17	21	11	0	5	2
ENSMUSG00000034063	4930590J08Rik	381798	ENSMUST00000205974;ENSMUST00000205686	GO:0003674(molecular_function);GO:0005737(cytoplasm);GO:0008150(biological_process);GO:0016020(membrane);GO:0016021(integral component of membrane);GO:0016021(integral component of membrane)	NA	NA	NA	RIKEN cDNA 4930590J08 gene [Source:MGI Symbol;Acc:MGI:2685917]	retained_intron;protein_coding	NA	0.0338213	0.0519014	0.0695966	0.0481865	0.0193887	0.0195831	1.78204	0.833528	0.288925	0.999978	up	no		13	22	27	17	8	8
ENSMUSG00000039138	4930591A17Rik	68175	ENSMUST00000041998	NA	NA	NA	NA	RIKEN cDNA 4930591A17 gene [Source:MGI Symbol;Acc:MGI:1915425]	lincRNA	NA	0.128451	0.150935	0.056841	0.055678	0	0	6.03878	2.59426	0.135915	0.939992	up	no		7	9	4	3	0	0
ENSMUSG00000105834	4930592C13Rik	381498	ENSMUST00000196791	NA	NA	NA	NA	RIKEN cDNA 4930592C13 gene [Source:MGI Symbol;Acc:MGI:2686503]	antisense	NA	0	0	0.070236	0.115803	0.215043	0	0.212292	-2.23588	0.280564	0.999978	down	no		0	0	4	6	11	0
ENSMUSG00000118339	4930592I03Rik	75853	ENSMUST00000236556	NA	NA	NA	NA	RIKEN cDNA 4930592I03 gene [Source:MGI Symbol;Acc:MGI:1923103]	antisense	NA	0	0.0392446	0	0	0	0	130.815	7.03139	0.497064	0.999978	up	no		0	4	0	0	0	0
ENSMUSG00000097725	4930593A02Rik	71301	ENSMUST00000203879	NA	NA	NA	NA	RIKEN cDNA 4930593A02 gene [Source:MGI Symbol;Acc:MGI:1923132]	lincRNA	NA	0	0	0	0	0	0.000450074	0.666557	-0.585199	0.798137	0.999978	down	no		0	0	0	0	0	1
ENSMUSG00000103948	4930594C11Rik	77633	ENSMUST00000192316	NA	NA	NA	NA	RIKEN cDNA 4930594C11 gene [Source:MGI Symbol;Acc:MGI:1924883]	TEC	NA	0	0	0	0	0.009303	0	0.0322477	-4.95466	0.637461	0.999978	down	no		0	0	0	0	2	0
ENSMUSG00000075463	4930594M22Rik	105245866	ENSMUST00000161599;ENSMUST00000162218;ENSMUST00000100291	NA	NA	NA	NA	RIKEN cDNA 4930594M22 gene [Source:MGI Symbol;Acc:MGI:1925478]	processed_transcript	NA	0.185219	0.251692	0.102599	0.257052	0.293558	0.219372	0.700679	-0.513175	0.20452	0.999978	down	no		60	88	34	76	94	71
ENSMUSG00000085423	4930594M22Rik	105245866	ENSMUST00000136187	NA	NA	NA	NA	RIKEN cDNA 4930594M22 gene [Source:MGI Symbol;Acc:MGI:1925478]	antisense	NA	0	0	0	0	0	0.213536	0.00140492	-9.4753	0.252772	0.999978	down	no		0	0	0	0	0	8
ENSMUSG00000104900	4930596I21Rik	78229	ENSMUST00000200494	NA	NA	NA	NA	RIKEN cDNA 4930596I21 gene [Source:MGI Symbol;Acc:MGI:1925479]	sense_intronic	NA	0.017511	0.023363	0.020849	0.07489	0	0	0.824182	-0.278965	0.959754	0.999978	down	no		1	1	1	3	0	0
ENSMUSG00000053442	4930597O21Rik	75373	ENSMUST00000203383;ENSMUST00000065878	NA	NA	NA	NA	RIKEN cDNA 4930597O21 gene [Source:MGI Symbol;Acc:MGI:1922623]	retained_intron;bidirectional_promoter_lncRNA	NA	0	0.0382394	0.188302	0.167154	0.0548745	0	1.02033	0.0290308	0.974795	0.999978	up	no		0	4	18	15	6	0
ENSMUSG00000109160	4930598N05Rik	102634128	ENSMUST00000208935	NA	NA	NA	NA	RIKEN cDNA 4930598N05 gene [Source:MGI Symbol;Acc:MGI:1922625]	processed_transcript	NA	0.0185728	0	0	0	0	0	61.9093	5.95208	0.476804	0.999978	up	no		4	0	0	0	0	0
ENSMUSG00000073144	4930599N23Rik	75379	ENSMUST00000146981	NA	NA	NA	NA	RIKEN cDNA 4930599N23 gene [Source:MGI Symbol;Acc:MGI:1922629]	antisense	NA	0.197031	0.415424	0.298666	0.212852	0.28194	0.472191	0.942231	-0.0858479	0.871354	0.999978	down	no		13	29	20	13	19	31
ENSMUSG00000093772	4931403E22Rik	70942	ENSMUST00000177048	NA	NA	NA	NA	RIKEN cDNA 4931403E22 gene [Source:MGI Symbol;Acc:MGI:1918192]	antisense	NA	0	0	0	0	0.045236	0	0.00663189	-7.23637	0.533681	0.999978	down	no		0	0	0	0	3	0
ENSMUSG00000031938	4931406C07Rik	70984	ENSMUST00000216955;ENSMUST00000034414;ENSMUST00000180339;ENSMUST00000216073;ENSMUST00000216077;ENSMUST00000178977;ENSMUST00000217042;ENSMUST00000215741;ENSMUST00000213317	GO:0005634(nucleus);GO:0005654(nucleoplasm);GO:0008270(zinc ion binding);GO:0016604(nuclear body);GO:0016787(hydrolase activity);GO:0016788(hydrolase activity, acting on ester bonds);GO:0046872(metal ion binding);GO:0046872(metal ion binding)	NA	NA	NA	RIKEN cDNA 4931406C07 gene [Source:MGI Symbol;Acc:MGI:1918234]	protein_coding;retained_intron	NA	1.48902	1.44556	1.23177	1.34917	1.47204	1.404	0.986068	-0.0202409	0.784859	0.999978	down	no		1180	1248	987	995	1178	1117
ENSMUSG00000085398	4931406G06Rik		ENSMUST00000147848	NA	NA	NA	NA	RIKEN cDNA 4931406G06 gene [Source:MGI Symbol;Acc:MGI:1918228]	antisense	NA	0	0.042657	0.03317	0	0.081883	0.04705	0.588112	-0.765838	0.732245	0.999978	down	no		0	5	4	0	8	5
ENSMUSG00000066571	4931406P16Rik		ENSMUST00000132975;ENSMUST00000206399;ENSMUST00000206018;ENSMUST00000085592;ENSMUST00000206245;ENSMUST00000205264;ENSMUST00000146025;ENSMUST00000108074;ENSMUST00000205618;ENSMUST00000205581	GO:0000932(P-body);GO:0016601(Rac protein signal transduction);GO:0048365(Rac GTPase binding);GO:1905762(CCR4-NOT complex binding);GO:1905762(CCR4-NOT complex binding)	NA	NA	NA	RIKEN cDNA 4931406P16 gene [Source:MGI Symbol;Acc:MGI:1924311]	processed_transcript;protein_coding;retained_intron	NA	9.54959	9.04808	7.8494	7.99745	8.74511	8.35233	1.05388	0.0757146	0.285176	0.999978	up	no		5722	5910	4759	4456	5288	5019
ENSMUSG00000114352	4931407E12Rik	70992	ENSMUST00000224374	NA	NA	NA	NA	RIKEN cDNA 4931407E12 gene [Source:MGI Symbol;Acc:MGI:1918242]	lincRNA	NA	0	0	0	0.039999	0	0	0.00750019	-7.05886	0.448009	0.999978	down	no		0	0	0	4	0	0
ENSMUSG00000085088	4931413K12Rik	70987	ENSMUST00000142068	NA	NA	NA	NA	RIKEN cDNA 4931413K12 gene [Source:MGI Symbol;Acc:MGI:1918237]	processed_transcript	NA	0.44149	0.424662	0.374702	0.242448	0.567709	0.351875	1.06783	0.0946836	0.852384	0.999978	up	no		42	44	36	22	54	33
ENSMUSG00000022179	4931414P19Rik	74359	ENSMUST00000022786;ENSMUST00000227280;ENSMUST00000228422	GO:0005575(cellular_component);GO:0005576(extracellular region);GO:0010628(positive regulation of gene expression);GO:0030154(cell differentiation);GO:0048856(anatomical structure development);GO:0048856(anatomical structure development)	NA	NA	NA	RIKEN cDNA 4931414P19 gene [Source:MGI Symbol;Acc:MGI:1921609]	protein_coding;retained_intron	NA	3.36761	3.3958	3.55166	3.01054	3.01472	3.44321	1.08941	0.123551	0.292037	0.999978	up	no		756	829	805	628	682	774
ENSMUSG00000054910	4931415C17Rik	70966	ENSMUST00000131064;ENSMUST00000068194	NA	NA	NA	NA	RIKEN cDNA 4931415C17 gene [Source:MGI Symbol;Acc:MGI:1918216]	processed_transcript	NA	0.056865	0.159478	0.109894	0.114978	0.172617	0.0782662	0.891694	-0.16538	0.804449	0.999978	down	no		14	38	25	24	38	18
ENSMUSG00000046085	4931422A03Rik	70986	ENSMUST00000138867;ENSMUST00000123966	GO:0003674(molecular_function);GO:0005575(cellular_component);GO:0008150(biological_process);GO:0008150(biological_process)	NA	NA	NA	RIKEN cDNA 4931422A03 gene [Source:MGI Symbol;Acc:MGI:1918236]	retained_intron;processed_transcript	NA	0.104444	0.0611959	0.022917	0.0239425	0.0622651	0.155263	0.780868	-0.356849	0.720919	0.999978	down	no		13	8	3	3	8	19
ENSMUSG00000014837	4931428F04Rik	74356	ENSMUST00000171788;ENSMUST00000014981;ENSMUST00000212922;ENSMUST00000212529;ENSMUST00000212219	GO:0003674(molecular_function);GO:0005575(cellular_component);GO:0008150(biological_process);GO:0008150(biological_process)	NA	NA	NA	RIKEN cDNA 4931428F04 gene [Source:MGI Symbol;Acc:MGI:1921606]	protein_coding;retained_intron	NA	1.40892	1.39626	1.28786	1.61695	1.52584	1.31779	0.917605	-0.124055	0.38274	0.999978	down	no		416	450	386	444	455	392
ENSMUSG00000086727	4931428L18Rik	70988	ENSMUST00000152491;ENSMUST00000233331;ENSMUST00000188605	GO:0003674(molecular_function);GO:0003676(nucleic acid binding);GO:0003723(RNA binding);GO:0005575(cellular_component);GO:0008150(biological_process);GO:0008150(biological_process)	NA	NA	NA	RIKEN cDNA 4931428L18 gene [Source:MGI Symbol;Acc:MGI:1918238]	protein_coding;processed_transcript	NA	0	0	0	0	0	0.043794	0.00685025	-7.18963	0.111078	0.884526	down	no		0	0	0	0	0	13
ENSMUSG00000056617	4931429L15Rik	74361	ENSMUST00000159565	GO:0003674(molecular_function);GO:0005575(cellular_component);GO:0008150(biological_process)	NA	NA	NA	RIKEN cDNA 4931429L15 gene [Source:MGI Symbol;Acc:MGI:1921611]	protein_coding	NA	0	0	0	0.0443769	0	0	0.00676028	-7.2087	0.27311	0.999978	down	no		0	0	0	7	0	0
ENSMUSG00000055061	4931431C16Rik	74364	ENSMUST00000124643	NA	NA	NA	NA	RIKEN cDNA 4931431C16 gene [Source:MGI Symbol;Acc:MGI:1921614]	antisense	NA	0	0.024649	0	0.005587	0	0	4.41185	2.14138	0.668248	0.999978	up	no		0	6	0	2	0	0
ENSMUSG00000074580	4931440P22Rik	71004	ENSMUST00000147424;ENSMUST00000184377;ENSMUST00000099076;ENSMUST00000194448;ENSMUST00000193051	NA	NA	NA	NA	RIKEN cDNA 4931440P22 gene [Source:MGI Symbol;Acc:MGI:1918254]	processed_transcript;transcribed_processed_pseudogene	NA	0.0851649	0.0736341	0.0725254	0.139179	0.17322	0.027677	0.680214	-0.55594	0.36183	0.999978	down	no		28	27	24	45	57	9
ENSMUSG00000044581	4932415D10Rik		ENSMUST00000217661;ENSMUST00000171401	GO:0003674(molecular_function);GO:0008150(biological_process);GO:0016020(membrane);GO:0016021(integral component of membrane);GO:0016021(integral component of membrane)	NA	NA	NA	RIKEN cDNA 4932415D10 gene [Source:MGI Symbol;Acc:MGI:3045298]	protein_coding	NA	0.00681063	0	0.002736	0.00497396	0.003031	0.01167	0.485217	-1.0433	0.516738	0.999978	down	no		9	0	4	6	4	13
ENSMUSG00000062036	4932415M13Rik	211496	ENSMUST00000184645	NA	NA	NA	NA	RIKEN cDNA 4932415M13 gene [Source:MGI Symbol;Acc:MGI:3608328]	processed_transcript	NA	0	0	0	0.018163	0	0	0.0165171	-5.9199	0.448009	0.999978	down	no		0	0	0	4	0	0
ENSMUSG00000105881	4932422M17Rik	74366	ENSMUST00000195992	NA	NA	NA	NA	RIKEN cDNA 4932422M17 gene [Source:MGI Symbol;Acc:MGI:1921616]	lincRNA	NA	1.2352	1.20199	1.30216	1.2687	1.20895	1.20766	1.01466	0.0210027	0.945968	0.999978	up	no		237	252	253	227	235	233
ENSMUSG00000037270	4932438A13Rik	229227	ENSMUST00000152564;ENSMUST00000195933;ENSMUST00000141740;ENSMUST00000140480;ENSMUST00000108145;ENSMUST00000138950;ENSMUST00000200245;ENSMUST00000057272;ENSMUST00000211820;ENSMUST00000196036;ENSMUST00000129787;ENSMUST00000136746;ENSMUST00000148698;ENSMUST00000152881;ENSMUST00000139219;ENSMUST00000198742;ENSMUST00000123916;ENSMUST00000146948;ENSMUST00000129721;ENSMUST00000143675	GO:0001558(regulation of cell growth);GO:0003674(molecular_function);GO:0005634(nucleus);GO:0006629(lipid metabolic process);GO:0006909(phagocytosis);GO:0007283(spermatogenesis);GO:0016020(membrane);GO:0016021(integral component of membrane);GO:0016197(endosomal transport);GO:0019915(lipid storage);GO:0032456(endocytic recycling);GO:0045444(fat cell differentiation);GO:0048488(synaptic vesicle en…	NA	NA	NA	RIKEN cDNA 4932438A13 gene [Source:MGI Symbol;Acc:MGI:2444631]	protein_coding;retained_intron;nonsense_mediated_decay	NA	2.12743	2.05228	1.9236	1.97314	2.11666	1.99463	1.0031	0.00446805	0.979908	0.999978	up	no		5001	5260	4577	4315	5024	4703
ENSMUSG00000039851	4932438H23Rik	74387	ENSMUST00000035689	GO:0003674(molecular_function);GO:0005575(cellular_component);GO:0008150(biological_process)	NA	NA	NA	RIKEN cDNA 4932438H23 gene [Source:MGI Symbol;Acc:MGI:1921637]	protein_coding	NA	0	0.0577795	0	0	0	0.0334558	1.72704	0.7883	0.704647	0.999978	up	no		0	14	0	0	0	7
ENSMUSG00000097216	4932441J04Rik	319216	ENSMUST00000193156	NA	NA	NA	NA	RIKEN cDNA 4932441J04 gene [Source:MGI Symbol;Acc:MGI:2441691]	retained_intron	NA	0.00365287	0	0.0029664	0	0	0	22.0642	4.46364	0.478595	0.999978	up	no		2	0	2	0	0	0
ENSMUSG00000104443	4932442E05Rik	74415	ENSMUST00000191892	NA	NA	NA	NA	RIKEN cDNA 4932442E05 gene [Source:MGI Symbol;Acc:MGI:1921665]	TEC	NA	0.274932	0.436076	0.293083	0.25451	0.356616	0.392709	1.00026	0.000367872	0.986456	0.999978	up	no		55	94	59	47	72	78
ENSMUSG00000086805	4932443L11Rik	78899	ENSMUST00000177130	NA	NA	NA	NA	RIKEN cDNA 4932443L11 gene [Source:MGI Symbol;Acc:MGI:1926149]	antisense	NA	0.00674	0	0.018382	0.008395	0	0	2.9925	1.58135	0.600673	0.999978	up	no		2	0	4	2	0	0
ENSMUSG00000086796	4932702P03Rik	73326	ENSMUST00000151220;ENSMUST00000225028	NA	NA	NA	NA	RIKEN cDNA 4932702P03 gene [Source:MGI Symbol;Acc:MGI:1921673]	antisense	NA	0.0216389	0.02094	0.0621897	0.0403682	0.0648598	0.0331836	0.756935	-0.401759	0.578673	0.999978	down	no		8	8	21	14	22	12
ENSMUSG00000055357	4933400A11Rik	66747	ENSMUST00000068874	GO:0003779(actin binding);GO:0008290(F-actin capping protein complex);GO:0030036(actin cytoskeleton organization);GO:0051015(actin filament binding);GO:0051016(barbed-end actin filament capping);GO:0051693(actin filament capping)	NA	NA	NA	RIKEN cDNA 4933400A11 gene [Source:MGI Symbol;Acc:MGI:1913997]	protein_coding	NA	0	0	0.0136921	0	0	0	45.6402	5.51223	0.655408	0.999978	up	no		0	0	2	0	0	0
ENSMUSG00000102009	4933400F21Rik	74403	ENSMUST00000187295	NA	NA	NA	NA	RIKEN cDNA 4933400F21 gene [Source:MGI Symbol;Acc:MGI:1921653]	antisense	NA	0.0206558	0	0	0	0	0	68.8527	6.10544	0.369649	0.999978	up	no		6	0	0	0	0	0
ENSMUSG00000106306	4933401H06Rik	71038	ENSMUST00000200529	NA	NA	NA	NA	RIKEN cDNA 4933401H06 gene [Source:MGI Symbol;Acc:MGI:1918288]	macro_lncRNA	NA	0	0	0	0.045792	0	0	0.00655136	-7.25399	0.448009	0.999978	down	no		0	0	0	4	0	0
ENSMUSG00000025961	4933402D24Rik	74426	ENSMUST00000027102	GO:0003674(molecular_function);GO:0005575(cellular_component);GO:0008150(biological_process)	NA	NA	NA	RIKEN cDNA 4933402D24 gene [Source:MGI Symbol;Acc:MGI:1921676]	protein_coding	NA	0.199745	0	0.07221	0.060374	0	0.087303	1.84155	0.880923	0.556815	0.999978	up	no		26	0	10	8	0	12
ENSMUSG00000013668	4933402N03Rik	233918	ENSMUST00000070980	GO:0003674(molecular_function);GO:0008150(biological_process)	NA	NA	NA	RIKEN cDNA 4933402N03 gene [Source:MGI Symbol;Acc:MGI:1914681]	protein_coding	NA	0	0	0	0.023229	0	0	0.0129149	-6.27482	0.515451	0.999978	down	no		0	0	0	3	0	0
ENSMUSG00000103321	4933403L11Rik	71032	ENSMUST00000193857	NA	NA	NA	NA	RIKEN cDNA 4933403L11 gene [Source:MGI Symbol;Acc:MGI:1918282]	TEC	NA	0.049917	0.039483	0	0	0.046212	0.167753	0.417825	-1.25903	0.530393	0.999978	down	no		5	4	0	0	4	14
ENSMUSG00000097908	4933404O12Rik	66752	ENSMUST00000197095;ENSMUST00000181190;ENSMUST00000181045;ENSMUST00000199264	NA	NA	NA	NA	RIKEN cDNA 4933404O12 gene [Source:MGI Symbol;Acc:MGI:1914002]	lincRNA	NA	5.63957	5.44109	5.609	5.77259	5.25336	5.50769	1.00944	0.0135499	0.904328	0.999978	up	no		1948	2049	1960	1853	1831	1908
ENSMUSG00000097852	4933405D12Rik	74057	ENSMUST00000180557	NA	NA	NA	NA	RIKEN cDNA 4933405D12 gene [Source:MGI Symbol;Acc:MGI:1921307]	antisense	NA	0.081251	0	0.119551	0.0601582	0.0340429	0.0566478	1.33115	0.412672	0.853973	0.999978	up	no		9	0	13	7	4	7
ENSMUSG00000086209	4933405E24Rik	71056	ENSMUST00000131019	NA	NA	NA	NA	RIKEN cDNA 4933405E24 gene [Source:MGI Symbol;Acc:MGI:1918306]	lincRNA	NA	0	0	0	0.163243	0	0.037502	0.00149443	-9.38619	0.0442224	0.590479	down	no		0	0	0	12	0	3
ENSMUSG00000013158	4933405L10Rik	71046	ENSMUST00000013302;ENSMUST00000212144	GO:0003674(molecular_function);GO:0005575(cellular_component);GO:0008150(biological_process);GO:0008150(biological_process)	NA	NA	NA	RIKEN cDNA 4933405L10 gene [Source:MGI Symbol;Acc:MGI:1918296]	protein_coding;processed_transcript	NA	0	0.0268096	0.0485388	0	0.0163834	0.0713616	0.85872	-0.21974	0.913531	0.999978	down	no		0	4	6	0	2	9
ENSMUSG00000097494	4933406C10Rik	74076	ENSMUST00000181670	NA	NA	NA	NA	RIKEN cDNA 4933406C10 gene [Source:MGI Symbol;Acc:MGI:1921326]	lincRNA	NA	0.0157115	0	0	0.0261865	0.045778	0.0036315	0.207835	-2.26649	0.222581	0.999978	down	no		3	0	0	5	9	1
ENSMUSG00000090585	4933406F09Rik	68308	ENSMUST00000180633	NA	NA	NA	NA	RIKEN cDNA 4933406F09 gene [Source:MGI Symbol;Acc:MGI:1918289]	lincRNA	NA	0	0	0.00177695	0	0	0	5.92316	2.56637	0.829264	0.999978	up	no		0	0	1	0	0	0
ENSMUSG00000086690	4933406J10Rik	77800	ENSMUST00000144828	NA	NA	NA	NA	RIKEN cDNA 4933406J10 gene [Source:MGI Symbol;Acc:MGI:1921308]	antisense	NA	0	0.049281	0	0.020076	0	0	2.45472	1.29556	0.824813	0.999978	up	no		0	4	0	2	0	0
ENSMUSG00000069713	4933406P04Rik	74420	ENSMUST00000092680	NA	NA	NA	NA	RIKEN cDNA 4933406P04 gene [Source:MGI Symbol;Acc:MGI:1921670]	lincRNA	NA	0.054147	0.106016	0.176181	0.148871	0.155555	0.173522	0.703725	-0.506916	0.517487	0.999978	down	no		8	16	24	18	21	23
ENSMUSG00000087396	4933407K13Rik	74396	ENSMUST00000129980;ENSMUST00000138943;ENSMUST00000130744	NA	NA	NA	NA	RIKEN cDNA 4933407K13 gene [Source:MGI Symbol;Acc:MGI:1921646]	processed_transcript	NA	0.865752	0.81783	0.595895	0.833579	0.451409	0.777588	1.10516	0.144255	0.539453	0.999978	up	no		405	418	283	364	213	366
ENSMUSG00000026224	4933407L21Rik	71141	ENSMUST00000188949	GO:0003674(molecular_function);GO:0005575(cellular_component);GO:0008150(biological_process)	NA	NA	NA	RIKEN cDNA 4933407L21 gene [Source:MGI Symbol;Acc:MGI:1918391]	retained_intron	NA	0	0	0	0	0	0.0154315	0.0194408	-5.68477	0.464795	0.999978	down	no		0	0	0	0	0	4
ENSMUSG00000106136	4933408A14Rik	74084	ENSMUST00000199037	NA	NA	NA	NA	RIKEN cDNA 4933408A14 gene [Source:MGI Symbol;Acc:MGI:1921334]	lincRNA	NA	0	0	0	0	0.045879	0	0.00653894	-7.25673	0.533681	0.999978	down	no		0	0	0	0	3	0
ENSMUSG00000097407	4933408J17Rik	74454	ENSMUST00000181835	NA	NA	NA	NA	RIKEN cDNA 4933408J17 gene [Source:MGI Symbol;Acc:MGI:1921704]	lincRNA	NA	0.075111	0.117091	0.208046	0.057812	0.194074	0.132905	1.04017	0.0568191	0.956882	0.999978	up	no		11	18	29	8	27	19
ENSMUSG00000090369	4933411K16Rik	66765	ENSMUST00000164518	GO:0003674(molecular_function);GO:0005575(cellular_component);GO:0008150(biological_process)	NA	NA	NA	RIKEN cDNA 4933411K16 gene [Source:MGI Symbol;Acc:MGI:1914015]	protein_coding	NA	0.535737	0.525882	0.783709	0.539837	0.588533	0.711539	1.00295	0.00424286	0.988675	0.999978	up	no		54	58	80	51	60	72
ENSMUSG00000043623	4933412A08Rik	74445	ENSMUST00000061046	NA	NA	NA	NA	RIKEN cDNA 4933412A08 gene [Source:MGI Symbol;Acc:MGI:1921695]	pseudogene	NA	0	0	0	0.048642	0.104556	0.124463	0.00108045	-9.85415	0.0012382	0.0538366	down	no		0	0	0	5	11	13
ENSMUSG00000112627	4933412E12Rik	71086	ENSMUST00000217853;ENSMUST00000220066;ENSMUST00000220251	NA	NA	NA	NA	RIKEN cDNA 4933412E12 gene [Source:MGI Symbol;Acc:MGI:1918336]	bidirectional_promoter_lncRNA	NA	5.98227	5.7009	5.85515	5.55052	5.51901	5.6517	1.04887	0.0688302	0.494671	0.999978	up	no		1059	1100	1049	914	986	1005
ENSMUSG00000108227	4933412L11Rik	74078	ENSMUST00000203702	NA	NA	NA	NA	RIKEN cDNA 4933412L11 gene [Source:MGI Symbol;Acc:MGI:1921328]	TEC	NA	0	0.090915	0	0	0	0	303.05	8.24341	0.29443	0.999978	up	no		0	8	0	0	0	0
ENSMUSG00000089952	4933413C19Rik	74452	ENSMUST00000162380	NA	NA	NA	NA	RIKEN cDNA 4933413C19 gene [Source:MGI Symbol;Acc:MGI:1921702]	sense_intronic	NA	0.769694	0.805314	0.542089	0.53454	0.823986	0.611663	1.07457	0.103753	0.749515	0.999978	up	no		125	142	89	81	135	99
ENSMUSG00000021874	4933413J09Rik	71106	ENSMUST00000059648	NA	NA	NA	NA	RIKEN cDNA 4933413J09 gene [Source:MGI Symbol;Acc:MGI:1918356]	lincRNA	NA	0.0469944	0.027486	0.0237328	0.0287541	0.0292737	0.0282129	1.13883	0.187548	0.829696	0.999978	up	no		17	11	9	10	11	10
ENSMUSG00000045877	4933415A04Rik	75727	ENSMUST00000056256	NA	NA	NA	NA	RIKEN cDNA 4933415A04 gene [Source:MGI Symbol;Acc:MGI:1922977]	lincRNA	NA	0.132873	0.196519	0.085395	0.056072	0.127121	0.157525	1.21739	0.283793	0.701965	0.999978	up	no		20	32	13	8	19	24
ENSMUSG00000085198	4933416E03Rik	71081	ENSMUST00000133091	NA	NA	NA	NA	RIKEN cDNA 4933416E03 gene [Source:MGI Symbol;Acc:MGI:1918331]	processed_transcript	NA	0	0.046631	0	0	0	0	155.437	7.28018	0.445797	0.999978	up	no		0	5	0	0	0	0
ENSMUSG00000097262	4933416M07Rik	71082	ENSMUST00000181424	NA	NA	NA	NA	RIKEN cDNA 4933416M07 gene [Source:MGI Symbol;Acc:MGI:1918332]	antisense	NA	0	0.023955	0	0	0	0.033004	0.725821	-0.462314	0.976051	0.999978	down	no		0	2	0	0	0	2
ENSMUSG00000103006	4933417C20Rik	71128	ENSMUST00000193962	NA	NA	NA	NA	RIKEN cDNA 4933417C20 gene [Source:MGI Symbol;Acc:MGI:1918378]	TEC	NA	0.042293	0.050379	0	0.045162	0.068672	0.082484	0.47205	-1.08299	0.370083	0.999978	down	no		6	8	0	6	10	12
ENSMUSG00000097637	4933417D19Rik	71186	ENSMUST00000181432	NA	NA	NA	NA	RIKEN cDNA 4933417D19 gene [Source:MGI Symbol;Acc:MGI:1918436]	antisense	NA	0	0.136621	0.067045	0.1284	0.003808	0.163356	0.689076	-0.537265	0.704035	0.999978	down	no		0	14	7	11	1	15
ENSMUSG00000086443	4933421A08Rik	71097	ENSMUST00000135313	NA	NA	NA	NA	RIKEN cDNA 4933421A08 gene [Source:MGI Symbol;Acc:MGI:1918347]	processed_transcript	NA	0.515786	0.595897	0.527694	0.786359	0.639631	0.585866	0.814858	-0.295379	0.384462	0.999978	down	no		62	78	64	88	77	70
ENSMUSG00000110410	4933421D24Rik	71165	ENSMUST00000209302	NA	NA	NA	NA	RIKEN cDNA 4933421D24 gene [Source:MGI Symbol;Acc:MGI:1918415]	antisense	NA	0.028818	0	0	0.037892	0.063605	0.053058	0.186458	-2.42308	0.205578	0.999978	down	no		3	0	0	4	6	5
ENSMUSG00000085037	4933421O10Rik	100504166	ENSMUST00000155691	NA	NA	NA	NA	RIKEN cDNA 4933421O10 gene [Source:MGI Symbol;Acc:MGI:1918323]	processed_transcript	NA	0.225433	0.277085	0.176118	0.356821	0.311138	0.346648	0.668866	-0.580211	0.0838124	0.800033	down	no		64	85	50	93	88	98
ENSMUSG00000111746	4933422A05Rik	71133	ENSMUST00000213706	NA	NA	NA	NA	RIKEN cDNA 4933422A05 gene [Source:MGI Symbol;Acc:MGI:1918383]	lincRNA	NA	0.052631	0.027552	0.03718	0.066343	0	0	1.76903	0.822961	0.675766	0.999978	up	no		6	3	4	7	0	0
ENSMUSG00000085471	4933423P22Rik	71158	ENSMUST00000126219	NA	NA	NA	NA	RIKEN cDNA 4933423P22 gene [Source:MGI Symbol;Acc:MGI:1918408]	antisense	NA	0.00937924	0.0330133	0.0181501	0.0187801	0.01796	0.018141	1.10316	0.141643	0.948437	0.999978	up	no		4	15	8	8	8	8
ENSMUSG00000117450	4933424G05Rik	74456	ENSMUST00000234445	NA	NA	NA	NA	RIKEN cDNA 4933424G05 gene [Source:MGI Symbol;Acc:MGI:1921706]	antisense	NA	0.061954	0.288938	0.2861	0.276411	0.123055	0.120589	1.22486	0.292611	0.69835	0.999978	up	no		8	40	37	33	16	16
ENSMUSG00000102416	4933424G06Rik	71166	ENSMUST00000192873;ENSMUST00000208994	GO:0016020(membrane);GO:0016021(integral component of membrane);GO:0016021(integral component of membrane)	NA	NA	NA	RIKEN cDNA 4933424G06 gene [Source:MGI Symbol;Acc:MGI:1918416]	protein_coding	NA	0.0233541	0	0	0	0.010631	0	2.19679	1.1354	0.773963	0.999978	up	no		4	0	0	0	2	0
ENSMUSG00000085719	4933424L21Rik	78762	ENSMUST00000142486	NA	NA	NA	NA	RIKEN cDNA 4933424L21 gene [Source:MGI Symbol;Acc:MGI:1926012]	antisense	NA	0	0.086415	0	0.034932	0	0.026992	1.3955	0.480783	0.857341	0.999978	up	no		0	9	0	3	0	3
ENSMUSG00000106766	4933424N20Rik	66764	ENSMUST00000200749	NA	NA	NA	NA	RIKEN cDNA 4933424N20 gene [Source:MGI Symbol;Acc:MGI:1914014]	TEC	NA	0	0	0.034956	0	0.035037	0	0.997688	-0.00333914	0.994896	0.999978	down	no		0	0	4	0	4	0
ENSMUSG00000115665	4933425B07Rik	74458	ENSMUST00000228452;ENSMUST00000226569	NA	NA	NA	NA	RIKEN cDNA 4933425B07 gene [Source:MGI Symbol;Acc:MGI:1921708]	lincRNA	NA	0.0485756	0.116111	0.0811276	0.0263447	0.0931967	0.0503381	1.44699	0.533054	0.636984	0.999978	up	no		8	20	13	4	16	9
ENSMUSG00000107164	4933425D22Rik	66759	ENSMUST00000201035	NA	NA	NA	NA	RIKEN cDNA 4933425D22 gene [Source:MGI Symbol;Acc:MGI:1914009]	sense_intronic	NA	0.116092	0.335014	0.212647	0.179744	0.332697	0.315157	0.802023	-0.318284	0.578759	0.999978	down	no		15	46	27	21	42	40
ENSMUSG00000106508	4933425M03Rik	71190	ENSMUST00000195991	NA	NA	NA	NA	RIKEN cDNA 4933425M03 gene [Source:MGI Symbol;Acc:MGI:1918440]	TEC	NA	0	0.080548	0.016679	0.095958	0	0.079143	0.555262	-0.848758	0.574899	0.999978	down	no		0	10	2	11	0	9
ENSMUSG00000116644	4933426B08Rik	115488815	ENSMUST00000231816	NA	NA	NA	NA	RIKEN cDNA 4933426B08 gene [Source:MGI Symbol;Acc:MGI:1918423]	lincRNA	NA	0	0.031093	0	0	0	0	103.643	6.69548	0.497064	0.999978	up	no		0	4	0	0	0	0
ENSMUSG00000020807	4933427D14Rik	74477	ENSMUST00000142530;ENSMUST00000108505;ENSMUST00000151411;ENSMUST00000238653;ENSMUST00000131546;ENSMUST00000156696;ENSMUST00000144553;ENSMUST00000154093	GO:0007099(centriole replication);GO:0007099(centriole replication)	NA	K21765	NA	RIKEN cDNA 4933427D14 gene [Source:MGI Symbol;Acc:MGI:1921727]	nonsense_mediated_decay;protein_coding;processed_transcript	NA	7.01935	5.98198	7.45983	3.42499	7.50653	6.15746	1.19733	0.259821	0.450024	0.999978	up	no		2615	2431	2810	1188	2821	2301
ENSMUSG00000044276	4933427E11Rik	66769	ENSMUST00000056711;ENSMUST00000185751	NA	NA	NA	NA	RIKEN cDNA 4933427E11 gene [Source:MGI Symbol;Acc:MGI:1914019]	antisense	NA	0.234561	0.134635	0.102495	0.0330367	0.110491	0.031528	2.69452	1.43003	0.152575	0.969671	up	no		22	14	10	3	11	3
ENSMUSG00000086697	4933427G23Rik	330053	ENSMUST00000122963	NA	NA	NA	NA	RIKEN cDNA 4933427G23 gene [Source:MGI Symbol;Acc:MGI:3036235]	antisense	NA	0.041448	0.008237	0.023943	0.005916	0.016936	0.012104	2.10631	1.07471	0.62431	0.999978	up	no		8	2	5	2	4	3
ENSMUSG00000073761	4933427I04Rik	115489902	ENSMUST00000097896	NA	NA	NA	NA	Riken cDNA 4933427I04 gene [Source:MGI Symbol;Acc:MGI:3613760]	lincRNA	NA	0.012909	0.051343	0	0.043198	0.010508	0.029597	0.771305	-0.374627	0.811513	0.999978	down	no		3	9	0	7	2	5
ENSMUSG00000047988	4933428G20Rik	100141474	ENSMUST00000056955	GO:0003674(molecular_function);GO:0005575(cellular_component);GO:0008150(biological_process)	NA	NA	NA	RIKEN cDNA 4933428G20 gene [Source:MGI Symbol;Acc:MGI:1918475]	protein_coding	NA	0.154554	0.227753	0.191685	0.180368	0.095546	0.082374	1.60204	0.679911	0.338019	0.999978	up	no		17	26	21	18	10	9
ENSMUSG00000105203	4933428P19Rik	71229	ENSMUST00000199616	NA	NA	NA	NA	RIKEN cDNA 4933428P19 gene [Source:MGI Symbol;Acc:MGI:1918479]	antisense	NA	0	0.029424	0.017069	0.042603	0	0	1.09131	0.126058	0.878081	0.999978	up	no		0	4	2	4	0	0
ENSMUSG00000097786	4933429H19Rik	71280	ENSMUST00000180833;ENSMUST00000187361	NA	NA	NA	NA	RIKEN cDNA 4933429H19 gene [Source:MGI Symbol;Acc:MGI:1918530]	antisense	NA	0.00755633	0	0	0.00801716	0	0	0.942519	-0.0854062	0.979245	0.999978	down	no		2	0	0	2	0	0
ENSMUSG00000110116	4933430A20Rik	71278	ENSMUST00000210943	NA	NA	NA	NA	RIKEN cDNA 4933430A20 gene [Source:MGI Symbol;Acc:MGI:1918528]	lincRNA	NA	0.024729	0	0	0.064452	0	0	0.383681	-1.38202	0.637648	0.999978	down	no		3	0	0	7	0	0
ENSMUSG00000058046	4933430I17Rik	214106	ENSMUST00000062145	GO:0003674(molecular_function);GO:0005575(cellular_component);GO:0008150(biological_process)	NA	NA	NA	RIKEN cDNA 4933430I17 gene [Source:MGI Symbol;Acc:MGI:3045314]	protein_coding	NA	0.069558	0.088722	0.23007	0.160105	0.140277	0.181493	0.805914	-0.311301	0.668844	0.999978	down	no		10	13	31	20	19	24
ENSMUSG00000108523	4933430L12Rik	71251	ENSMUST00000206788	NA	NA	NA	NA	RIKEN cDNA 4933430L12 gene [Source:MGI Symbol;Acc:MGI:1918501]	antisense	NA	0	0	0.044723	0	0.188709	0.046035	0.190518	-2.392	0.190112	0.999978	down	no		0	0	4	0	17	5
ENSMUSG00000108923	4933431C10Rik	71322	ENSMUST00000208973	NA	NA	NA	NA	RIKEN cDNA 4933431C10 gene [Source:MGI Symbol;Acc:MGI:1918572]	TEC	NA	0.452287	0.498089	0.500218	0.621143	0.589816	0.508041	0.843859	-0.244926	0.5323	0.999978	down	no		42	50	47	54	55	47
ENSMUSG00000086968	4933431E20Rik	329735	ENSMUST00000137800;ENSMUST00000131345;ENSMUST00000152663;ENSMUST00000146337;ENSMUST00000144591;ENSMUST00000154329	NA	NA	NA	NA	RIKEN cDNA 4933431E20 gene [Source:MGI Symbol;Acc:MGI:3584041]	antisense	NA	0.174907	0.26823	0.269463	0.160437	0.178951	0.241749	1.22622	0.294214	0.342058	0.999978	up	no		89	145	138	75	90	122
ENSMUSG00000108709	4933431G14Rik	71265	ENSMUST00000205571	NA	NA	NA	NA	RIKEN cDNA 4933431G14 gene [Source:MGI Symbol;Acc:MGI:1918515]	antisense	NA	0	0	0	0.04997	0.035374	0.02147	0.00280862	-8.47592	0.0326221	0.508892	down	no		0	0	0	6	5	3
ENSMUSG00000103715	4933431K14Rik	71295	ENSMUST00000195799	NA	NA	NA	NA	RIKEN cDNA 4933431K14 gene [Source:MGI Symbol;Acc:MGI:1918545]	TEC	NA	0.178322	0.319934	0.271515	0.233326	0.328773	0.338081	0.85513	-0.225784	0.665871	0.999978	down	no		18	35	27	22	33	34
ENSMUSG00000086451	4933431K23Rik	74475	ENSMUST00000139140	NA	NA	NA	NA	RIKEN cDNA 4933431K23 gene [Source:MGI Symbol;Acc:MGI:1921725]	antisense	NA	0	0	0	0.00643185	0	0	0.0466429	-4.4222	0.515451	0.999978	down	no		0	0	0	3	0	0
ENSMUSG00000114980	4933432I03Rik	71264	ENSMUST00000226662	NA	NA	NA	NA	RIKEN cDNA 4933432I03 gene [Source:MGI Symbol;Acc:MGI:1918514]	lincRNA	NA	0	0.098658	0.256728	0.074934	0.103305	0.227929	0.874973	-0.19269	0.853459	0.999978	down	no		0	9	21	6	9	18
ENSMUSG00000097021	4933433G15Rik	71274	ENSMUST00000180574;ENSMUST00000180533	NA	NA	NA	NA	RIKEN cDNA 4933433G15 gene [Source:MGI Symbol;Acc:MGI:1918524]	lincRNA	NA	0.226526	0.327307	0.168161	0.0798913	0.191483	0.149468	1.7156	0.77871	0.220391	0.999978	up	no		31	48	23	11	26	21
ENSMUSG00000114362	4933433G19Rik	71226	ENSMUST00000224483;ENSMUST00000224762	NA	NA	NA	NA	RIKEN cDNA 4933433G19 gene [Source:MGI Symbol;Acc:MGI:1918476]	antisense	NA	0.028281	0.0277444	0.109365	0.0448625	0	0.0316816	2.16072	1.11151	0.374754	0.999978	up	no		5	6	21	8	0	6
ENSMUSG00000117571	4933433H22Rik	74473	ENSMUST00000234076	NA	NA	NA	NA	RIKEN cDNA 4933433H22 gene [Source:MGI Symbol;Acc:MGI:1921723]	lincRNA	NA	0.488352	0.337143	0.620687	0.546855	0.585847	0.902275	0.710663	-0.492763	0.181606	0.999978	down	no		64	48	82	67	77	118
ENSMUSG00000027942	4933434E20Rik	99650	ENSMUST00000161874;ENSMUST00000159202;ENSMUST00000159064;ENSMUST00000162390;ENSMUST00000161918;ENSMUST00000029552;ENSMUST00000160640;ENSMUST00000162114;ENSMUST00000162595	GO:0003674(molecular_function);GO:0005739(mitochondrion);GO:0005794(Golgi apparatus);GO:0006909(phagocytosis);GO:0016020(membrane);GO:0016021(integral component of membrane);GO:0016021(integral component of membrane)	NA	NA	NA	RIKEN cDNA 4933434E20 gene [Source:MGI Symbol;Acc:MGI:1914027]	retained_intron;processed_transcript;protein_coding;nonsense_mediated_decay	NA	11.0139	11.2794	10.6199	11.2677	11.9769	10.6814	0.970144	-0.0437286	0.426423	0.999978	down	no		3092	3452	3016	2941	3394	3007
ENSMUSG00000118504	4933434E20Rik	99650	ENSMUST00000239076;ENSMUST00000239082	GO:0003674(molecular_function);GO:0005739(mitochondrion);GO:0005794(Golgi apparatus);GO:0006909(phagocytosis);GO:0016020(membrane);GO:0016021(integral component of membrane);GO:0016021(integral component of membrane)	NA	NA	NA	RIKEN cDNA 4933434E20 gene [Source:MGI Symbol;Acc:MGI:1914027]	nonsense_mediated_decay	NA	5.92013	5.55744	5.27015	4.41712	4.71665	6.73123	1.05564	0.0781157	0.579713	0.999978	up	no		1300	1330	1170	902	1045	1481
ENSMUSG00000114746	4933436N17Rik	71289	ENSMUST00000225768	NA	NA	NA	NA	RIKEN cDNA 4933436N17 gene [Source:MGI Symbol;Acc:MGI:1918539]	TEC	NA	0	0	0	0.032422	0	0	0.00925298	-6.75587	0.448009	0.999978	down	no		0	0	0	4	0	0
ENSMUSG00000104719	4933437G19Rik	71303	ENSMUST00000197910	NA	NA	NA	NA	RIKEN cDNA 4933437G19 gene [Source:MGI Symbol;Acc:MGI:1918553]	TEC	NA	0.14562	0.076859	0.043413	0.195608	0.162635	0.194576	0.480975	-1.05597	0.225657	0.999978	down	no		13	8	4	16	15	17
ENSMUSG00000072893	4933439C10Rik	74476	ENSMUST00000145533;ENSMUST00000137442;ENSMUST00000138763;ENSMUST00000132226;ENSMUST00000130570	NA	NA	NA	NA	RIKEN cDNA 4933439C10 gene [Source:MGI Symbol;Acc:MGI:1921726]	processed_transcript	NA	1.62592	1.776	1.98339	1.95689	2.08568	1.70706	0.936637	-0.0944381	0.41663	0.999978	down	no		666	793	823	745	862	702
ENSMUSG00000085184	4933439K11Rik	71319	ENSMUST00000140307;ENSMUST00000169111;ENSMUST00000132370	NA	NA	NA	NA	RIKEN cDNA 4933439K11 gene [Source:MGI Symbol;Acc:MGI:1918569]	lincRNA;antisense	NA	0.02572	0	0.0173596	0.0673893	0.0320228	0.0638949	0.263795	-1.92251	0.0930982	0.828921	down	no		6	0	4	15	8	14
ENSMUSG00000109582	4933439N14Rik	78139	ENSMUST00000211062	NA	NA	NA	NA	RIKEN cDNA 4933439N14 gene [Source:MGI Symbol;Acc:MGI:1925389]	lincRNA	NA	0	0.043659	0	0	0.047156	0	0.925842	-0.111162	0.970155	0.999978	down	no		0	4	0	0	4	0
ENSMUSG00000042087	4933440N22Rik	74471	ENSMUST00000204444;ENSMUST00000035534	NA	NA	NA	NA	RIKEN cDNA 4933440N22 gene [Source:MGI Symbol;Acc:MGI:1921721]	TEC	NA	0.79603	0.518101	0.356589	0.442286	0.216077	0.690532	1.23858	0.30869	0.511717	0.999978	up	no		114	81	53	60	32	100
ENSMUSG00000097282	5031415H12Rik	75984	ENSMUST00000181546	NA	NA	NA	NA	RIKEN cDNA 5031415H12 gene [Source:MGI Symbol;Acc:MGI:1923234]	antisense	NA	0.10227	0.180024	0.220018	0.202928	0.078026	0.099538	1.32016	0.400718	0.52127	0.999978	up	no		19	36	41	35	15	18
ENSMUSG00000073147	5031425E22Rik	269630	ENSMUST00000101522;ENSMUST00000188328;ENSMUST00000185943;ENSMUST00000191186;ENSMUST00000189045	NA	NA	NA	NA	RIKEN cDNA 5031425E22 gene [Source:MGI Symbol;Acc:MGI:1923227]	lincRNA	NA	1.99386	1.74649	1.71973	2.05585	1.93761	2.01592	0.908591	-0.138297	0.209887	0.999978	down	no		747	714	652	717	733	757
ENSMUSG00000044574	5031434C07Rik	100503613	ENSMUST00000188014	NA	NA	NA	NA	RIKEN cDNA 5031434C07 gene [Source:MGI Symbol;Acc:MGI:2442810]	antisense	NA	0.0277604	0.0074677	0	0	0	0.00411473	8.56147	3.09786	0.262122	0.999978	up	no		7	2	0	0	0	1
ENSMUSG00000097885	5031434O11Rik	100039684	ENSMUST00000180404;ENSMUST00000180616	NA	NA	NA	NA	RIKEN cDNA 5031434O11 gene [Source:MGI Symbol;Acc:MGI:1923230]	antisense;retained_intron	NA	0.176981	0.074585	0.151403	0.05728	0.10818	0.0755339	1.67211	0.741673	0.212029	0.999978	up	no		48	23	43	15	30	22
ENSMUSG00000036046	5031439G07Rik	223739	ENSMUST00000165743;ENSMUST00000047144;ENSMUST00000124308	GO:0003674(molecular_function);GO:0005575(cellular_component);GO:0008150(biological_process);GO:0008150(biological_process)	NA	NA	NA	RIKEN cDNA 5031439G07 gene [Source:MGI Symbol;Acc:MGI:2444899]	protein_coding;retained_intron	NA	6.7025	6.77932	6.86748	6.77221	6.63388	6.97212	0.998581	-0.00204895	0.866965	0.999978	down	no		4680	5160	4851	4398	4674	4883
ENSMUSG00000096932	5033403F01Rik	75958	ENSMUST00000181376	NA	NA	NA	NA	RIKEN cDNA 5033403F01 gene [Source:MGI Symbol;Acc:MGI:1923208]	antisense	NA	0.103732	0.06978	0.112344	0.06794	0.158282	0.102131	0.870575	-0.199959	0.793181	0.999978	down	no		13	10	14	8	20	13
ENSMUSG00000106352	5033403H07Rik	75954	ENSMUST00000196858;ENSMUST00000198248	NA	NA	NA	NA	RIKEN cDNA 5033403H07 gene [Source:MGI Symbol;Acc:MGI:1923204]	retained_intron;lincRNA	NA	0	0.0237664	0	0	0	0.0556821	0.426822	-1.22829	0.665411	0.999978	down	no		0	2	0	0	0	5
ENSMUSG00000113769	5033406O09Rik	77675	ENSMUST00000221314;ENSMUST00000222845;ENSMUST00000223453;ENSMUST00000221669	NA	NA	NA	NA	RIKEN cDNA 5033406O09 gene [Source:MGI Symbol;Acc:MGI:1923205]	lincRNA	NA	0.433793	0.56685	0.267269	0.320053	0.376084	0.41692	1.13913	0.187927	0.692592	0.999978	up	no		59	83	36	40	51	58
ENSMUSG00000097251	5033417F24Rik	75995	ENSMUST00000181575	NA	NA	NA	NA	RIKEN cDNA 5033417F24 gene [Source:MGI Symbol;Acc:MGI:1923245]	antisense	NA	0.134504	0.186647	0.03696	0.025613	0.214553	0.112634	1.01505	0.0215563	0.985656	0.999978	up	no		18	27	5	4	29	15
ENSMUSG00000112981	5033424D13Rik	75975	ENSMUST00000221779	NA	NA	NA	NA	RIKEN cDNA 5033424D13 gene [Source:MGI Symbol;Acc:MGI:1923225]	TEC	NA	0	0.073237	0	0.057236	0	0	1.27956	0.35565	0.953375	0.999978	up	no		0	4	0	3	0	0
ENSMUSG00000111468	5033425B01Rik	74733	ENSMUST00000213948	NA	NA	NA	NA	RIKEN cDNA 5033425B01 gene [Source:MGI Symbol;Acc:MGI:1921983]	TEC	NA	0	0	0	0.040426	0.01967	0	0.00499201	-7.64616	0.287632	0.999978	down	no		0	0	0	4	2	0
ENSMUSG00000038152	5033430I15Rik	76000	ENSMUST00000038032;ENSMUST00000189843	NA	NA	NA	NA	RIKEN cDNA 5033430I15 gene [Source:MGI Symbol;Acc:MGI:1923250]	lincRNA	NA	0.762576	0.92241	0.90123	1.29643	0.965743	1.26302	0.733639	-0.446858	0.200915	0.999978	down	no		54	70	65	84	69	88
ENSMUSG00000104030	5330406M23Rik	76671	ENSMUST00000195672	NA	NA	NA	NA	RIKEN cDNA 5330406M23 gene [Source:MGI Symbol;Acc:MGI:1923921]	TEC	NA	0	0	0.021911	0	0	0.012318	1.77878	0.830887	0.780203	0.999978	up	no		0	0	4	0	0	2
ENSMUSG00000113927	5330409N07Rik	319766	ENSMUST00000222069	NA	NA	NA	NA	RIKEN cDNA 5330409N07 gene [Source:MGI Symbol;Acc:MGI:2442687]	TEC	NA	0	0.023727	0.009537	0.014019	0	0	2.37278	1.24658	0.624318	0.999978	up	no		0	7	3	4	0	0
ENSMUSG00000108603	5330411O13Rik	76673	ENSMUST00000205759	NA	NA	NA	NA	RIKEN cDNA 5330411O13 gene [Source:MGI Symbol;Acc:MGI:1923923]	lincRNA	NA	0.033508	0	0	0.032455	0	0	1.03244	0.0460648	0.972884	0.999978	up	no		4	0	0	4	0	0
ENSMUSG00000040412	5330417C22Rik		ENSMUST00000106625;ENSMUST00000148237	GO:0000045(autophagosome assembly);GO:0005764(lysosome);GO:0005765(lysosomal membrane);GO:0005768(endosome);GO:0005770(late endosome);GO:0005783(endoplasmic reticulum);GO:0005789(endoplasmic reticulum membrane);GO:0005794(Golgi apparatus);GO:0005802(trans-Golgi network);GO:0005886(plasma membrane);GO:0005887(integral component of plasma membrane);GO:0006914(autophagy);GO:0009267(cellular response…	NA	NA	NA	RIKEN cDNA 5330417C22 gene [Source:MGI Symbol;Acc:MGI:1923930]	protein_coding;retained_intron	NA	0.0571871	0.0325155	0.0726093	0.0432182	0.0155417	0.0457905	1.55247	0.63457	0.402966	0.999978	up	no		27	17	34	19	8	23
ENSMUSG00000105729	5330425B07Rik	102633677	ENSMUST00000196714	NA	NA	NA	NA	RIKEN cDNA 5330425B07 gene [Source:MGI Symbol;Acc:MGI:1924313]	TEC	NA	0	0.06358	0	0	0.045132	0.039186	0.75405	-0.407268	0.88635	0.999978	down	no		0	6	0	0	4	3
ENSMUSG00000105501	5330426L24Rik	78285	ENSMUST00000200008	NA	NA	NA	NA	RIKEN cDNA 5330426L24 gene [Source:MGI Symbol;Acc:MGI:1925535]	lincRNA	NA	0	0	0.023513	0	0	0	78.3767	6.29235	0.480402	0.999978	up	no		0	0	4	0	0	0
ENSMUSG00000087620	5330434G04Rik	100043213	ENSMUST00000142109	NA	NA	NA	NA	RIKEN cDNA 5330434G04 gene [Source:MGI Symbol;Acc:MGI:1925519]	lincRNA	NA	0	0	0.00700953	0	0	0	23.3651	4.54628	0.480402	0.999978	up	no		0	0	4	0	0	0
ENSMUSG00000052291	5330438D12Rik	327824	ENSMUST00000064101;ENSMUST00000218139;ENSMUST00000219210;ENSMUST00000219273;ENSMUST00000220305	NA	NA	NA	NA	RIKEN cDNA 5330438D12 gene [Source:MGI Symbol;Acc:MGI:3026931]	pseudogene;bidirectional_promoter_lncRNA;lincRNA	NA	0.334845	0.489547	0.538133	0.35965	0.528558	0.325592	1.12253	0.166752	0.62426	0.999978	up	no		62	100	102	62	98	61
ENSMUSG00000097827	5330439K02Rik	108168267	ENSMUST00000180953	NA	NA	NA	NA	RIKEN cDNA 5330439K02 gene [Source:MGI Symbol;Acc:MGI:1925532]	bidirectional_promoter_lncRNA	NA	0.007777	0.012665	0.025963	0	0.056528	0	0.820921	-0.284685	0.980852	0.999978	down	no		2	3	5	0	10	0
ENSMUSG00000097699	5430400D12Rik	71339	ENSMUST00000181717	NA	NA	NA	NA	RIKEN cDNA 5430400D12 gene [Source:MGI Symbol;Acc:MGI:1918589]	bidirectional_promoter_lncRNA	NA	0.086522	0.136324	0.166971	0.075761	0.061952	0.139091	1.40828	0.493932	0.553696	0.999978	up	no		11	19	21	9	8	18
ENSMUSG00000085776	5430402O13Rik	73183	ENSMUST00000147260	NA	NA	NA	NA	RIKEN cDNA 5430402O13 gene [Source:MGI Symbol;Acc:MGI:1918631]	antisense	NA	0.0889089	0	0.0896846	0.123816	0.0593862	0.159508	0.521122	-0.940308	0.448476	0.999978	down	no		7	0	7	9	5	12
ENSMUSG00000072763	5430403G16Rik	77200	ENSMUST00000092720	GO:0003676(nucleic acid binding);GO:0005575(cellular_component);GO:0006355(regulation of transcription, DNA-templated);GO:0046872(metal ion binding)	NA	NA	NA	RIKEN cDNA 5430403G16 gene [Source:MGI Symbol;Acc:MGI:1924450]	protein_coding	NA	0.905575	0.669984	0.790566	0.801707	0.713528	0.652381	1.09158	0.126417	0.591727	0.999978	up	no		220	178	195	182	175	159
ENSMUSG00000109761	5430403N17Rik	330737	ENSMUST00000210717	NA	NA	NA	NA	RIKEN cDNA 5430403N17 gene [Source:MGI Symbol;Acc:MGI:5439418]	lincRNA	NA	0.067479	0	0.063931	0.079284	0.05881	0.12747	0.494834	-1.01498	0.299563	0.999978	down	no		13	0	12	14	12	24
ENSMUSG00000085741	5430405H02Rik	74487	ENSMUST00000176134;ENSMUST00000185402;ENSMUST00000153616;ENSMUST00000187327	NA	NA	NA	NA	RIKEN cDNA 5430405H02 gene [Source:MGI Symbol;Acc:MGI:1921737]	antisense;retained_intron	NA	0.938961	1.51209	2.9331	1.66143	0.86916	2.25202	1.12578	0.17092	0.780577	0.999978	up	no		265	463	833	434	247	634
ENSMUSG00000114419	5430414B19Rik	73846	ENSMUST00000224044	NA	NA	NA	NA	RIKEN cDNA 5430414B19 gene [Source:MGI Symbol;Acc:MGI:1921096]	sense_intronic	NA	0.310668	0.750795	0.622395	0.281456	0.178134	0.158539	2.72412	1.44579	0.0362384	0.53733	up	no		17	45	35	15	10	9
ENSMUSG00000097772	5430416N02Rik	100503199	ENSMUST00000181873;ENSMUST00000198522;ENSMUST00000196399;ENSMUST00000180779	NA	NA	NA	NA	RIKEN cDNA 5430416N02 gene [Source:MGI Symbol;Acc:MGI:1918676]	lincRNA	NA	7.3543	7.67073	8.16823	8.2201	8.39919	7.55232	0.959525	-0.059608	0.357254	0.999978	down	no		2178	2477	2447	2264	2510	2243
ENSMUSG00000102808	5430420F09Rik	74491	ENSMUST00000194956	NA	NA	NA	NA	RIKEN cDNA 5430420F09 gene [Source:MGI Symbol;Acc:MGI:1921741]	TEC	NA	0.091988	0.049299	0.014214	0.030925	0.013842	0	3.47356	1.79642	0.21707	0.999978	up	no		13	8	2	4	2	0
ENSMUSG00000041616	Nppa	230899	ENSMUST00000103230	GO:0001666(response to hypoxia);GO:0003085(negative regulation of systemic arterial blood pressure);GO:0005102(signaling receptor binding);GO:0005179(hormone activity);GO:0005184(neuropeptide hormone activity);GO:0005576(extracellular region);GO:0005615(extracellular space);GO:0005634(nucleus);GO:0005737(cytoplasm);GO:0005903(brush border);GO:0006182(cGMP biosynthetic process);GO:0006457(protein …	04022(cGMP-PKG signaling pathway);04024(cAMP signaling pathway);04066(HIF-1 signaling pathway);04270(Vascular smooth muscle contraction);04714(Thermogenesis);04921(Oxytocin signaling pathway);04923(Regulation of lipolysis in adipocytes);04924(Renin secretion);04925(Aldosterone synthesis and secretion);05143(African trypanosomiasis)	K12334	NA	natriuretic peptide type A [Source:MGI Symbol;Acc:MGI:97367]	protein_coding	R_MMU_5578768(Physiological_factors);R_MMU_5576891(Cardiac_conduction);R_MMU_397014(Muscle_contraction)	0.033512	0.470673	0.531114	0	0	0	3451	11.7528	1.23953e-05	0.00119496	up	yes		80	117	80	35	32	41
ENSMUSG00000114554	5430425K12Rik	71416	ENSMUST00000224509;ENSMUST00000225352	NA	NA	NA	NA	RIKEN cDNA 5430425K12 gene [Source:MGI Symbol;Acc:MGI:1918666]	lincRNA	NA	0.0238048	0	0.0938841	0	0.0667041	0.209062	0.426771	-1.22847	0.388777	0.999978	down	no		3	0	11	0	8	25
ENSMUSG00000104684	5430427N15Rik	319220	ENSMUST00000200007	NA	NA	NA	NA	RIKEN cDNA 5430427N15 gene [Source:MGI Symbol;Acc:MGI:2441699]	lincRNA	NA	0.764298	0.825131	0.703577	0.883278	0.989437	0.766729	0.868746	-0.202994	0.397777	0.999978	down	no		133	157	124	143	174	134
ENSMUSG00000025058	5430427O19Rik		ENSMUST00000113976	GO:0003674(molecular_function);GO:0005634(nucleus);GO:0005737(cytoplasm);GO:0035751(regulation of lysosomal lumen pH)	NA	NA	NA	RIKEN cDNA 5430427O19 gene [Source:MGI Symbol;Acc:MGI:1918648]	protein_coding	NA	0	0.016099	0	0	0.013412	0	1.20034	0.263447	0.946682	0.999978	up	no		0	5	0	0	4	0
ENSMUSG00000109953	5430430B14Rik	71424	ENSMUST00000209427	NA	NA	NA	NA	RIKEN cDNA 5430430B14 gene [Source:MGI Symbol;Acc:MGI:1918674]	TEC	NA	0.153526	0.204528	0.153536	0.236618	0.125789	0.186857	0.93141	-0.102512	0.846459	0.999978	down	no		19	27	19	27	16	23
ENSMUSG00000115270	5430430K15Rik	71335	ENSMUST00000226138	NA	NA	NA	NA	RIKEN cDNA 5430430K15 gene [Source:MGI Symbol;Acc:MGI:1918585]	TEC	NA	0.032796	0	0	0	0.066397	0	0.493938	-1.0176	0.71146	0.999978	down	no		4	0	0	0	8	0
ENSMUSG00000108780	5430434F05Rik	78095	ENSMUST00000206080	NA	NA	NA	NA	RIKEN cDNA 5430434F05 gene [Source:MGI Symbol;Acc:MGI:1925345]	TEC	NA	0	0.016625	0	0	0.015246	0	1.09045	0.124924	0.946682	0.999978	up	no		0	5	0	0	4	0
ENSMUSG00000107387	5430435K18Rik	71357	ENSMUST00000202597	NA	NA	NA	NA	RIKEN cDNA 5430435K18 gene [Source:MGI Symbol;Acc:MGI:1918607]	lincRNA	NA	0	0	0	0	0.051423	0	0.00583397	-7.42131	0.533681	0.999978	down	no		0	0	0	0	3	0
ENSMUSG00000110018	5430437J10Rik	71432	ENSMUST00000227355;ENSMUST00000211750	NA	NA	NA	NA	RIKEN cDNA 5430437J10 gene [Source:MGI Symbol;Acc:MGI:1918682]	transcribed_processed_pseudogene;processed_transcript	NA	0.000458202	0	0	0.0484085	0	0.00411387	0.00872394	-6.84081	0.267949	0.999978	down	no		1	0	0	7	0	1
ENSMUSG00000115548	5430440P10Rik	71362	ENSMUST00000226670	NA	NA	NA	NA	RIKEN cDNA 5430440P10 gene [Source:MGI Symbol;Acc:MGI:1918612]	lincRNA	NA	0	0.396872	0.130837	0.293205	0.185705	0.172847	0.809671	-0.304592	0.738785	0.999978	down	no		0	32	10	21	14	13
ENSMUSG00000114723	5530402G07Rik	71447	ENSMUST00000223891	NA	NA	NA	NA	RIKEN cDNA 5530402G07 gene [Source:MGI Symbol;Acc:MGI:1918697]	TEC	NA	0.218776	0.183465	0.25848	0.314643	0.172472	0.197209	0.965509	-0.0506383	0.950813	0.999978	down	no		12	11	15	16	10	11
ENSMUSG00000087174	5530601H04Rik	71445	ENSMUST00000156974;ENSMUST00000154334;ENSMUST00000144774;ENSMUST00000141136;ENSMUST00000138460;ENSMUST00000144849;ENSMUST00000140954;ENSMUST00000123850;ENSMUST00000136211;ENSMUST00000127533;ENSMUST00000144366;ENSMUST00000138137;ENSMUST00000146227;ENSMUST00000135114	NA	NA	NA	NA	RIKEN cDNA 5530601H04 gene [Source:MGI Symbol;Acc:MGI:1918695]	processed_transcript;retained_intron	NA	0.750934	0.946891	0.960817	0.959454	0.9377	0.860764	0.964003	-0.0528897	0.685314	0.999978	down	no		498	681	644	587	625	571
ENSMUSG00000087424	5730405O15Rik	70489	ENSMUST00000127521;ENSMUST00000130099	NA	NA	NA	NA	RIKEN cDNA 5730405O15 gene [Source:MGI Symbol;Acc:MGI:1917739]	processed_transcript	NA	0.110419	0.130159	0.178783	0.227906	0.351757	0.146263	0.577691	-0.79163	0.184791	0.999978	down	no		15	19	25	29	48	20
ENSMUSG00000073755	5730409E04Rik	230757	ENSMUST00000097886;ENSMUST00000164362	GO:0003674(molecular_function);GO:0005575(cellular_component);GO:0008150(biological_process);GO:0008150(biological_process)	NA	NA	NA	RIKEN cDNA 5730409E04Rik gene [Source:MGI Symbol;Acc:MGI:3609248]	protein_coding	NA	0	0.0236341	0.0882604	0.0590961	0.0177303	0.0524551	0.86551	-0.208378	0.797128	0.999978	down	no		0	6	19	13	4	12
ENSMUSG00000116506	5730414N17Rik	70524	ENSMUST00000230130	NA	NA	NA	NA	RIKEN cDNA 5730414N17 gene [Source:MGI Symbol;Acc:MGI:1917774]	lincRNA	NA	0.080067	0.03298	0.094015	0.031806	0.019074	0.04373	2.18858	1.13	0.457096	0.999978	up	no		9	4	10	4	3	5
ENSMUSG00000081793	5730416F02Rik	70550	ENSMUST00000120648	NA	NA	NA	NA	RIKEN cDNA 5730416F02 gene [Source:MGI Symbol;Acc:MGI:1917800]	processed_pseudogene	NA	0	0	0	0.001215	0	0	0.246914	-2.01792	0.798137	0.999978	down	no		0	0	0	1	0	0
ENSMUSG00000097766	5730420D15Rik	70523	ENSMUST00000181781	NA	NA	NA	NA	RIKEN cDNA 5730420D15 gene [Source:MGI Symbol;Acc:MGI:1917773]	bidirectional_promoter_lncRNA	NA	1.46105	0.789054	0.959441	1.28634	1.51139	1.32926	0.777697	-0.36272	0.238945	0.999978	down	no		126	74	84	103	132	115
ENSMUSG00000057181	5730455P16Rik	70591	ENSMUST00000103225;ENSMUST00000179332;ENSMUST00000134274;ENSMUST00000149614	GO:0003674(molecular_function);GO:0005802(trans-Golgi network);GO:0006886(intracellular protein transport);GO:0031410(cytoplasmic vesicle);GO:0099041(vesicle tethering to Golgi);GO:0099041(vesicle tethering to Golgi)	NA	NA	NA	RIKEN cDNA 5730455P16 gene [Source:MGI Symbol;Acc:MGI:1917841]	protein_coding;retained_intron	NA	7.47475	8.07556	7.82264	7.55807	7.59444	7.12764	1.04905	0.0690807	0.307967	0.999978	up	no		2631	3101	2787	2475	2699	2517
ENSMUSG00000029089	5730480H06Rik	70592	ENSMUST00000176521;ENSMUST00000199818;ENSMUST00000196950;ENSMUST00000197072;ENSMUST00000200566;ENSMUST00000195960;ENSMUST00000196604;ENSMUST00000197915;ENSMUST00000030968	GO:0003674(molecular_function);GO:0005575(cellular_component);GO:0008150(biological_process);GO:0008150(biological_process)	NA	NA	NA	RIKEN cDNA 5730480H06 gene [Source:MGI Symbol;Acc:MGI:1917842]	retained_intron;processed_transcript;protein_coding;nonsense_mediated_decay	NA	1.78228	1.80369	1.7114	1.80446	1.95243	1.97621	0.923997	-0.114039	0.163074	0.989002	down	no		1211	1335	1177	1140	1339	1345
ENSMUSG00000107468	5730507A11Rik	70624	ENSMUST00000204297	NA	NA	NA	NA	RIKEN cDNA 5730507A11 gene [Source:MGI Symbol;Acc:MGI:1917874]	TEC	NA	0	0.01298	0	0	0.014559	0.011939	0.489848	-1.02959	0.714033	0.999978	down	no		0	4	0	0	4	3
ENSMUSG00000116145	5730521K06Rik	70639	ENSMUST00000230081	NA	NA	NA	NA	RIKEN cDNA 5730521K06 gene [Source:MGI Symbol;Acc:MGI:1917889]	TEC	NA	0.188139	0.222016	0.236787	0.152896	0.266807	0.268137	0.940541	-0.0884366	0.84563	0.999978	down	no		22	29	28	17	32	32
ENSMUSG00000102297	5730585A16Rik	77096	ENSMUST00000193457	NA	NA	NA	NA	RIKEN cDNA 5730585A16 gene [Source:MGI Symbol;Acc:MGI:1924346]	TEC	NA	0.100754	0.126668	0.111247	0.107958	0	0.036158	2.34998	1.23265	0.333879	0.999978	up	no		8	11	9	8	0	3
ENSMUSG00000056468	5730596B20Rik	77580	ENSMUST00000070587	NA	NA	NA	NA	RIKEN cDNA 5730596B20 gene [Source:MGI Symbol;Acc:MGI:1924830]	TEC	NA	0.300855	0.089162	0.266108	0.160469	0.144374	0.1343	1.4941	0.57928	0.264676	0.999978	up	no		74	24	66	37	36	33
ENSMUSG00000110148	5830408C22Rik	74744	ENSMUST00000210097;ENSMUST00000210072;ENSMUST00000210596;ENSMUST00000211653	NA	NA	NA	NA	RIKEN cDNA 5830408C22 gene [Source:MGI Symbol;Acc:MGI:1921994]	retained_intron;antisense	NA	1.12626	1.118	0.956618	1.26951	1.22509	1.17548	0.872154	-0.197345	0.204645	0.999978	down	no		343	371	296	360	376	359
ENSMUSG00000102895	5830415G21Rik	76009	ENSMUST00000192543	NA	NA	NA	NA	RIKEN cDNA 5830415G21 gene [Source:MGI Symbol;Acc:MGI:1923259]	TEC	NA	0	0	0	0	0	0.037492	0.00800171	-6.96548	0.464795	0.999978	down	no		0	0	0	0	0	4
ENSMUSG00000106219	5830416I19Rik	74757	ENSMUST00000198687	NA	NA	NA	NA	RIKEN cDNA 5830416I19 gene [Source:MGI Symbol;Acc:MGI:1922007]	lincRNA	NA	0.053426	0.05663	0.094576	0.083434	0.02484	0.097488	0.994508	-0.0079448	0.978266	0.999978	down	no		11	12	19	15	5	19
ENSMUSG00000078684	5830417I10Rik	100302730	ENSMUST00000135913	NA	NA	NA	NA	RIKEN cDNA 5830417I10 gene [Source:MGI Symbol;Acc:MGI:1923272]	unprocessed_pseudogene	NA	13.7014	14.283	13.5292	14.3753	13.5125	13.5276	1.00237	0.00341606	0.964136	0.999978	up	no		6164	7005	6158	6014	6136	6104
ENSMUSG00000086236	5830418P13Rik	100529079	ENSMUST00000143564	NA	NA	NA	NA	RIKEN cDNA 5830418P13 gene [Source:MGI Symbol;Acc:MGI:3604110]	antisense	NA	0	0	0.0706636	0.019985	0.0301193	0.0140309	1.10179	0.139853	0.976862	0.999978	up	no		0	0	15	4	7	3
ENSMUSG00000113035	5830428M24Rik	76062	ENSMUST00000222697;ENSMUST00000221805	NA	NA	NA	NA	RIKEN cDNA 5830428M24 gene [Source:MGI Symbol;Acc:MGI:1923312]	retained_intron;lincRNA	NA	0.0162422	0.0428264	0	0	0	0.0110151	5.36252	2.42291	0.303116	0.999978	up	no		4	11	0	0	0	3
ENSMUSG00000097471	5830432E09Rik	67765	ENSMUST00000181940;ENSMUST00000210953;ENSMUST00000180693	NA	NA	NA	NA	RIKEN cDNA 5830432E09 gene [Source:MGI Symbol;Acc:MGI:1915015]	antisense	NA	0.0106146	0.00347595	0	0.022022	0.0172821	0.0103412	0.283824	-1.81693	0.197244	0.999978	down	no		5	2	0	10	8	5
ENSMUSG00000084803	5830444B04Rik	641454	ENSMUST00000145520;ENSMUST00000152780;ENSMUST00000166921	NA	NA	NA	NA	RIKEN cDNA 5830444B04 gene [Source:MGI Symbol;Acc:MGI:3603170]	processed_transcript	NA	0.0107208	0	0.0223589	0.0205735	0.0310584	0.0347193	0.383083	-1.38427	0.266833	0.999978	down	no		6	0	9	8	13	14
ENSMUSG00000115007	5830448L01Rik	115488304	ENSMUST00000228874	NA	NA	NA	NA	RIKEN cDNA 5830448L01 gene [Source:MGI Symbol;Acc:MGI:1923281]	bidirectional_promoter_lncRNA	NA	0.148156	0.457452	0.292479	0.453036	0.128735	0.249821	1.07996	0.110979	0.87601	0.999978	up	no		14	48	28	40	13	24
ENSMUSG00000052658	5830454E08Rik	76100	ENSMUST00000213974;ENSMUST00000064646	NA	NA	NA	NA	RIKEN cDNA 5830454E08 gene [Source:MGI Symbol;Acc:MGI:1923350]	lincRNA	NA	0.532888	0.696003	0.560383	0.845609	0.81063	0.769828	0.73752	-0.439245	0.323352	0.999978	down	no		29	42	31	44	45	42
ENSMUSG00000091102	5830462I19Rik	100038626	ENSMUST00000168137	NA	NA	NA	NA	RIKEN cDNA 5830462I19 gene [Source:MGI Symbol;Acc:MGI:3642105]	TEC	NA	0.119179	0.224852	0.10313	0.135166	0.196239	0.196086	0.847713	-0.238352	0.636842	0.999978	down	no		30	61	26	31	49	49
ENSMUSG00000110972	5830462O15Rik	76110	ENSMUST00000214603	NA	NA	NA	NA	RIKEN cDNA 5830462O15 gene [Source:MGI Symbol;Acc:MGI:1923360]	TEC	NA	0.019732	0	0	0	0.023504	0.025201	0.405133	-1.30353	0.634762	0.999978	down	no		3	0	0	0	3	4
ENSMUSG00000104830	5830487J09Rik	76118	ENSMUST00000198600;ENSMUST00000200118	NA	NA	NA	NA	RIKEN cDNA 5830487J09 gene [Source:MGI Symbol;Acc:MGI:1923368]	sense_intronic;TEC	NA	0.121546	0.125973	0.106239	0.123312	0.0417344	0.105696	1.30662	0.385842	0.597996	0.999978	up	no		20	23	18	19	7	18
ENSMUSG00000046463	5930403N24Rik	100040846	ENSMUST00000191067;ENSMUST00000062667;ENSMUST00000217338;ENSMUST00000188813	NA	NA	NA	NA	RIKEN cDNA 5930403N24 gene [Source:MGI Symbol;Acc:MGI:2444171]	lincRNA;processed_transcript;retained_intron	NA	0	0.019276	0.0410655	0.0268037	0.00583287	0	1.84889	0.886661	0.566327	0.999978	up	no		0	8	18	10	3	0
ENSMUSG00000107201	5930420M18Rik	319223	ENSMUST00000202893	NA	NA	NA	NA	RIKEN cDNA 5930420M18 gene [Source:MGI Symbol;Acc:MGI:2441703]	TEC	NA	0.692037	0.678543	0.718009	0.780481	0.646829	0.668442	0.996582	-0.00493938	0.955358	0.999978	down	no		115	123	121	121	109	112
ENSMUSG00000106951	5930430L01Rik	319982	ENSMUST00000152575;ENSMUST00000145042	NA	NA	NA	NA	RIKEN cDNA 5930430L01 gene [Source:MGI Symbol;Acc:MGI:2443110]	lincRNA	NA	0.649235	0.450134	0.309622	0.334092	0.415056	0.442209	1.18268	0.242057	0.441681	0.999978	up	no		189	143	92	91	122	129
ENSMUSG00000114590	5930438M14Rik	328324	ENSMUST00000223648	NA	NA	NA	NA	RIKEN cDNA 5930438M14 gene [Source:MGI Symbol;Acc:MGI:5439408]	lincRNA	NA	0	0.019458	0	0	0	0	64.86	6.01926	0.497064	0.999978	up	no		0	4	0	0	0	0
ENSMUSG00000105326	6030400A10Rik	77069	ENSMUST00000199734	NA	NA	NA	NA	RIKEN cDNA 6030400A10 gene [Source:MGI Symbol;Acc:MGI:1924319]	TEC	NA	0.099907	0.13191	0	0.202328	0.067938	0.172515	0.523548	-0.933607	0.364845	0.999978	down	no		9	13	0	17	7	16
ENSMUSG00000097760	6030442K20Rik	115487119	ENSMUST00000180835;ENSMUST00000188203	NA	NA	NA	NA	RIKEN cDNA 6030442K20 gene [Source:MGI Symbol;Acc:MGI:1925126]	antisense;retained_intron	NA	0.214898	0.237309	0.231915	0.243	0.3199	0.142726	0.969525	-0.0446497	0.901941	0.999978	down	no		35	43	39	38	53	24
ENSMUSG00000097207	6030443J06Rik	320719	ENSMUST00000195898;ENSMUST00000181374;ENSMUST00000181209;ENSMUST00000199660;ENSMUST00000181764	NA	NA	NA	NA	RIKEN cDNA 6030443J06 gene [Source:MGI Symbol;Acc:MGI:2444595]	lincRNA	NA	0.282956	0.435004	0.309925	0.357971	0.475825	0.338044	0.877155	-0.189097	0.418454	0.999978	down	no		157	263	175	185	267	188
ENSMUSG00000066178	6030445D17Rik	320133	ENSMUST00000084593	NA	NA	NA	NA	RIKEN cDNA 6030445D17 gene [Source:MGI Symbol;Acc:MGI:2443447]	lincRNA	NA	0.056165	0.177152	0	0.144537	0.159048	0.109144	0.565303	-0.822903	0.434056	0.999978	down	no		8	25	0	17	21	14
ENSMUSG00000022195	6030458C11Rik	77877	ENSMUST00000057256;ENSMUST00000228888;ENSMUST00000227299;ENSMUST00000228177;ENSMUST00000227821	GO:0003674(molecular_function);GO:0005575(cellular_component);GO:0008150(biological_process);GO:0008150(biological_process)	NA	NA	NA	RIKEN cDNA 6030458C11 gene [Source:MGI Symbol;Acc:MGI:1925127]	protein_coding;retained_intron;processed_transcript	NA	10.4765	9.91617	10.6922	10.5891	10.8685	10.7671	0.964628	-0.0519549	0.243125	0.999978	down	no		4576	4721	4724	4301	4791	4717
ENSMUSG00000103822	6030460B20Rik	77724	ENSMUST00000191764	NA	NA	NA	NA	RIKEN cDNA 6030460B20 gene [Source:MGI Symbol;Acc:MGI:1924974]	TEC	NA	0	0	0	0.052584	0.019242	0	0.00417676	-7.9034	0.287632	0.999978	down	no		0	0	0	4	2	0
ENSMUSG00000025573	6030468B19Rik	77727	ENSMUST00000106331	GO:0002250(adaptive immune response);GO:0002313(mature B cell differentiation involved in immune response);GO:0002376(immune system process);GO:0004888(transmembrane signaling receptor activity);GO:0005125(cytokine activity);GO:0005576(extracellular region);GO:0005615(extracellular space);GO:0005887(integral component of plasma membrane);GO:0007166(cell surface receptor signaling pathway);GO:0050…	NA	NA	NA	RIKEN cDNA 6030468B19 gene [Source:MGI Symbol;Acc:MGI:1924977]	protein_coding	NA	0	0.016813	0	0	0	0	56.0433	5.80847	0.673245	0.999978	up	no		0	2	0	0	0	0
ENSMUSG00000097577	6230400D17Rik	76133	ENSMUST00000224976;ENSMUST00000180987	NA	NA	NA	NA	RIKEN cDNA 6230400D17 gene [Source:MGI Symbol;Acc:MGI:1923383]	antisense	NA	0.915253	0.884806	0.740235	0.898456	0.766654	0.621296	1.11104	0.151913	0.568222	0.999978	up	no		166	174	135	151	140	113
ENSMUSG00000018451	6330403K07Rik	103712	ENSMUST00000156068;ENSMUST00000238695	GO:0016020(membrane);GO:0016021(integral component of membrane);GO:0016021(integral component of membrane)	NA	NA	NA	RIKEN cDNA 6330403K07 gene [Source:MGI Symbol;Acc:MGI:1918001]	nonsense_mediated_decay;protein_coding	NA	1.48405	1.85268	1.34047	1.60435	1.38875	1.87186	0.961408	-0.0567786	0.790202	0.999978	down	no		170	231	156	171	161	215
ENSMUSG00000075585	6330403L08Rik	70744	ENSMUST00000187923;ENSMUST00000100518	NA	NA	NA	NA	RIKEN cDNA 6330403L08 gene [Source:MGI Symbol;Acc:MGI:1917994]	antisense	NA	0.206146	0.161488	0.180083	0.233027	0.179528	0.243569	0.834777	-0.260538	0.410088	0.999978	down	no		84	71	74	88	74	99
ENSMUSG00000116733	6330408M09Rik	70749	ENSMUST00000231407	NA	NA	NA	NA	RIKEN cDNA 6330408M09 gene [Source:MGI Symbol;Acc:MGI:1917999]	bidirectional_promoter_lncRNA	NA	0.121931	0.280582	0.359492	0.16446	0.164235	0.301267	1.2096	0.274536	0.681091	0.999978	up	no		11	26	30	13	14	25
ENSMUSG00000117322	6330415G19Rik	320020	ENSMUST00000233076	NA	NA	NA	NA	RIKEN cDNA 6330415G19 gene [Source:MGI Symbol;Acc:MGI:2443182]	antisense	NA	0.108158	0.269834	0.17724	0.234773	0.16347	0.133325	1.04452	0.0628365	0.918134	0.999978	up	no		13	35	22	26	20	16
ENSMUSG00000085227	6330418K02Rik	69004	ENSMUST00000124298;ENSMUST00000141454;ENSMUST00000125662;ENSMUST00000144460	NA	NA	NA	NA	RIKEN cDNA 6330418K02 gene [Source:MGI Symbol;Acc:MGI:3697416]	antisense	NA	1.05083	1.42811	1.2921	1.30854	1.14021	0.81921	1.15394	0.206573	0.483435	0.999978	up	no		104	153	128	120	112	81
ENSMUSG00000110575	6330537M06Rik	115486873	ENSMUST00000212384	NA	NA	NA	NA	RIKEN cDNA 6330537M06 gene [Source:MGI Symbol;Acc:MGI:1923413]	TEC	NA	0.31656	0.611723	0.672373	0.259015	0.398146	0.351138	1.58748	0.66674	0.13812	0.942301	up	no		38	80	82	29	48	43
ENSMUSG00000045327	6330549D23Rik	229613	ENSMUST00000059190;ENSMUST00000160818;ENSMUST00000159536	NA	NA	NA	NA	RIKEN cDNA 6330549D23 gene [Source:MGI Symbol;Acc:MGI:2442586]	processed_transcript;transcribed_processed_pseudogene	NA	0.742352	0.689717	0.782908	0.68837	0.868412	0.779807	0.947953	-0.077112	0.702373	0.999978	down	no		175	177	187	151	207	184
ENSMUSG00000093424	6330562C20Rik	76193	ENSMUST00000198947;ENSMUST00000098867;ENSMUST00000176569	NA	NA	NA	NA	RIKEN cDNA 6330562C20 gene [Source:MGI Symbol;Acc:MGI:1923443]	antisense	NA	0.296193	0.201839	0.795316	0.189657	0.409932	0.359971	1.34786	0.430666	0.511498	0.999978	up	no		25	19	66	15	34	31
ENSMUSG00000102555	6430511E19Rik	320056	ENSMUST00000192772	NA	NA	NA	NA	RIKEN cDNA 6430511E19 gene [Source:MGI Symbol;Acc:MGI:2443259]	TEC	NA	0.970374	1.23456	0.867654	0.761438	1.19265	0.971602	1.05021	0.0706756	0.762295	0.999978	up	no		271	376	245	198	336	272
ENSMUSG00000031824	6430548M08Rik	234797	ENSMUST00000108951;ENSMUST00000108948;ENSMUST00000034281;ENSMUST00000212474	GO:0003674(molecular_function);GO:0005575(cellular_component);GO:0008150(biological_process);GO:0008150(biological_process)	NA	NA	NA	RIKEN cDNA 6430548M08 gene [Source:MGI Symbol;Acc:MGI:2443793]	protein_coding;retained_intron	NA	0.175879	0.176899	0.151682	0.11591	0.197721	0.224838	0.936843	-0.0941204	0.761813	0.999978	down	no		86	93	75	52	98	110
ENSMUSG00000074646	6430550D23Rik	320095	ENSMUST00000138025;ENSMUST00000139116;ENSMUST00000109617;ENSMUST00000124812	GO:0016020(membrane);GO:0016021(integral component of membrane);GO:0016021(integral component of membrane)	NA	NA	NA	RIKEN cDNA 6430550D23 gene [Source:MGI Symbol;Acc:MGI:2443361]	retained_intron;protein_coding;nonsense_mediated_decay	NA	0.120005	0.157681	0.212473	0.171131	0.0919089	0.0557544	1.53754	0.620621	0.216213	0.999978	up	no		45	64	80	59	36	22
ENSMUSG00000116755	6430553K19Rik	619300	ENSMUST00000232155	NA	NA	NA	NA	RIKEN cDNA 6430553K19 gene [Source:MGI Symbol;Acc:MGI:3588245]	lincRNA	NA	0	0.062327	0	0.024617	0	0.049213	0.844196	-0.24435	0.889275	0.999978	down	no		0	12	0	4	0	9
ENSMUSG00000097828	6430562O15Rik	320893	ENSMUST00000180808;ENSMUST00000225937;ENSMUST00000180491	NA	NA	NA	NA	RIKEN cDNA 6430562O15 gene [Source:MGI Symbol;Acc:MGI:2444982]	antisense;retained_intron	NA	0.102268	0.180901	0.103801	0.21437	0.219867	0.166747	0.643894	-0.635104	0.0908558	0.819194	down	no		46	87	47	88	97	74
ENSMUSG00000037977	6430571L13Rik	235599	ENSMUST00000042581	GO:0003674(molecular_function);GO:0005575(cellular_component);GO:0008150(biological_process);GO:0016020(membrane);GO:0016021(integral component of membrane)	NA	NA	NA	RIKEN cDNA 6430571L13 gene [Source:MGI Symbol;Acc:MGI:2445137]	protein_coding	NA	0	0.0136385	0.0320725	0.0142945	0.016042	0	1.5068	0.591484	0.771146	0.999978	up	no		0	4	7	3	4	0
ENSMUSG00000102545	6430573P05Rik	115489693	ENSMUST00000192648;ENSMUST00000195547	NA	NA	NA	NA	RIKEN cDNA 6430573P05 gene [Source:MGI Symbol;Acc:MGI:2686494]	lincRNA	NA	0.0560238	0.105809	0.0289048	0.0190479	0.0399752	0.0803905	1.36815	0.452221	0.61303	0.999978	up	no		11	23	7	4	8	16
ENSMUSG00000097583	6430590A07Rik	619719	ENSMUST00000181813;ENSMUST00000203407	NA	NA	NA	NA	RIKEN cDNA 6430590A07 gene [Source:MGI Symbol;Acc:MGI:3648839]	lincRNA;retained_intron	NA	0.02486	0.0588848	0.0718208	0.104204	0.0413471	0.0828219	0.681192	-0.553866	0.394043	0.999978	down	no		9	22	24	33	15	28
ENSMUSG00000110127	6430710M23Rik	76214	ENSMUST00000210843	NA	NA	NA	NA	RIKEN cDNA 6430710M23 gene [Source:MGI Symbol;Acc:MGI:1923464]	TEC	NA	0	0.039847	0	0	0	0	132.823	7.05336	0.497064	0.999978	up	no		0	4	0	0	0	0
ENSMUSG00000079499	6530402F18Rik	76220	ENSMUST00000155949;ENSMUST00000154682	NA	NA	NA	NA	RIKEN cDNA 6530402F18 gene [Source:MGI Symbol;Acc:MGI:1923470]	processed_transcript	NA	0	0	0	0.0225167	0.0082789	0	0.00974166	-6.68162	0.0531025	0.646226	down	no		0	0	0	10	4	0
ENSMUSG00000043340	6530409C15Rik	115490342	ENSMUST00000143099;ENSMUST00000143551	NA	NA	NA	NA	RIKEN cDNA 6530409C15 gene [Source:MGI Symbol;Acc:MGI:1923474]	antisense	NA	0.442622	0.323781	0.357174	0.460617	0.388855	0.622985	0.763062	-0.390128	0.289643	0.999978	down	no		65	53	54	63	59	93
ENSMUSG00000111856	6530413G14Rik	76215	ENSMUST00000215411	NA	NA	NA	NA	RIKEN cDNA 6530413G14 gene [Source:MGI Symbol;Acc:MGI:1923465]	retained_intron	NA	0	0.037526	0.014531	0.0824694	0.0246252	0.0909342	0.262876	-1.92755	0.175447	0.999978	down	no		0	6	3	11	4	13
ENSMUSG00000109111	6530437J22Rik	286968	ENSMUST00000209089;ENSMUST00000207515	NA	NA	NA	NA	RIKEN cDNA 6530437J22 gene [Source:MGI Symbol;Acc:MGI:1925320]	antisense	NA	0.0429994	0.147525	0.0439665	0.0157789	0.256795	0.119597	0.59793	-0.741951	0.536232	0.999978	down	no		3	11	3	1	18	8
ENSMUSG00000097375	6720427I07Rik	109186	ENSMUST00000181490	NA	NA	NA	NA	RIKEN cDNA 6720427I07 gene [Source:MGI Symbol;Acc:MGI:1924398]	lincRNA	NA	0.416428	0.637825	0.634322	0.563261	0.578296	0.603277	0.967757	-0.0472835	0.800087	0.999978	down	no		170	283	262	214	238	247
ENSMUSG00000103432	6720464F23Rik	320760	ENSMUST00000193946	NA	NA	NA	NA	RIKEN cDNA 6720464F23 gene [Source:MGI Symbol;Acc:MGI:2444677]	TEC	NA	0	0	0	0	0	0.014756	0.0203307	-5.6202	0.464795	0.999978	down	no		0	0	0	0	0	4
ENSMUSG00000117655	6720468P15Rik	78073	ENSMUST00000234346;ENSMUST00000235008	NA	NA	NA	NA	RIKEN cDNA 6720468P15 gene [Source:MGI Symbol;Acc:MGI:1925323]	lincRNA	NA	0.0297565	0.0821784	0.0421277	0.062343	0.0239656	0.0342633	1.27777	0.353624	0.779897	0.999978	up	no		7	19	9	13	6	8
ENSMUSG00000106553	6720482G16Rik	77898	ENSMUST00000199552	NA	NA	NA	NA	RIKEN cDNA 6720482G16 gene [Source:MGI Symbol;Acc:MGI:1925148]	TEC	NA	0	0	0	0	0	0.043277	0.00693209	-7.17249	0.464795	0.999978	down	no		0	0	0	0	0	4
ENSMUSG00000097934	6720483E21Rik	77741	ENSMUST00000181654	NA	NA	NA	NA	RIKEN cDNA 6720483E21 gene [Source:MGI Symbol;Acc:MGI:1924991]	lincRNA	NA	0	0.207958	0	0	0.092507	0.077255	1.225	0.292779	0.902821	0.999978	up	no		0	19	0	0	8	7
ENSMUSG00000072066	6720489N17Rik	211378	ENSMUST00000201563;ENSMUST00000223338;ENSMUST00000091563	GO:0003674(molecular_function);GO:0003676(nucleic acid binding);GO:0005575(cellular_component);GO:0006355(regulation of transcription, DNA-templated);GO:0008150(biological_process);GO:0008150(biological_process)	NA	NA	NA	RIKEN cDNA 6720489N17 gene [Source:MGI Symbol;Acc:MGI:2443901]	protein_coding	NA	0.578585	1.01055	0.711001	0.810895	0.894443	0.940518	0.869333	-0.202019	0.425743	0.999978	down	no		115	217	142	149	178	186
ENSMUSG00000103706	6820402A03Rik	75742	ENSMUST00000194648	NA	NA	NA	NA	RIKEN cDNA 6820402A03 gene [Source:MGI Symbol;Acc:MGI:1922992]	TEC	NA	0.093184	0.284963	0.40616	0.243146	0.260736	0.261574	1.02463	0.035099	0.958566	0.999978	up	no		18	60	80	44	51	51
ENSMUSG00000032680	6820408C15Rik	228778	ENSMUST00000039961	GO:0003674(molecular_function);GO:0005575(cellular_component);GO:0008150(biological_process)	NA	NA	NA	RIKEN cDNA 6820408C15 gene [Source:MGI Symbol;Acc:MGI:3045333]	protein_coding	NA	0	0	0	0.0217488	0	0	0.0137939	-6.17983	0.515451	0.999978	down	no		0	0	0	3	0	0
ENSMUSG00000071796	6820431F20Rik	547150	ENSMUST00000150051;ENSMUST00000153748	NA	NA	NA	NA	RIKEN cDNA 6820431F20 gene [Source:MGI Symbol;Acc:MGI:3694236]	transcribed_unprocessed_pseudogene;processed_transcript	NA	13.0891	13.5809	12.8831	13.2342	13.4186	12.3174	1.01496	0.02142	0.758248	0.999978	up	no		4763	5388	4743	4479	4928	4495
ENSMUSG00000084942	7330404K18Rik	78145	ENSMUST00000125558	NA	NA	NA	NA	RIKEN cDNA 7330404K18 gene [Source:MGI Symbol;Acc:MGI:1925395]	antisense	NA	0	0	0	0	0	0.082262	0.00364688	-8.09912	0.533112	0.999978	down	no		0	0	0	0	0	3
ENSMUSG00000105870	7330423F06Rik	78146	ENSMUST00000197499	NA	NA	NA	NA	RIKEN cDNA 7330423F06 gene [Source:MGI Symbol;Acc:MGI:1925396]	TEC	NA	0	0.167171	0.23919	0.207114	0.382258	0.17746	0.529922	-0.916149	0.511793	0.999978	down	no		0	4	6	5	9	4
ENSMUSG00000116338	7530414M10Rik	320374	ENSMUST00000229317	NA	NA	NA	NA	RIKEN cDNA 7530414M10 gene [Source:MGI Symbol;Acc:MGI:2443906]	lincRNA	NA	0	0	0	0.322713	0.196733	0	0.000577538	-10.7578	0.0766356	0.765219	down	no		0	0	0	37	25	0
ENSMUSG00000021600	8030423J24Rik	77166	ENSMUST00000225672	NA	NA	NA	NA	RIKEN cDNA 8030423J24 gene [Source:MGI Symbol;Acc:MGI:1924416]	lincRNA	NA	0	0	0.100588	0	0	0	335.293	8.38928	0.316959	0.999978	up	no		0	0	7	0	0	0
ENSMUSG00000102674	8030442B05Rik	77543	ENSMUST00000192626	NA	NA	NA	NA	RIKEN cDNA 8030442B05 gene [Source:MGI Symbol;Acc:MGI:1924793]	lincRNA	NA	0.076222	0.059999	0	0	0	0.029339	4.643	2.21506	0.433533	0.999978	up	no		6	5	0	0	0	3
ENSMUSG00000086483	8030443G20Rik	77173	ENSMUST00000140919	NA	NA	NA	NA	RIKEN cDNA 8030443G20 gene [Source:MGI Symbol;Acc:MGI:1924423]	antisense	NA	0	0	0	0	0	0.020055	0.0149589	-6.06286	0.636875	0.999978	down	no		0	0	0	0	0	2
ENSMUSG00000073821	8030451A03Rik	100504061	ENSMUST00000166003;ENSMUST00000138411;ENSMUST00000141428	NA	NA	NA	NA	RIKEN cDNA 8030451A03 gene [Source:MGI Symbol;Acc:MGI:1915353]	processed_transcript	NA	0.197458	0.211853	0.0952166	0.162858	0.160918	0.205004	0.954133	-0.067737	0.875128	0.999978	down	no		60	70	30	46	49	63
ENSMUSG00000085058	8030453O22Rik	77209	ENSMUST00000135363	NA	NA	NA	NA	RIKEN cDNA 8030453O22 gene [Source:MGI Symbol;Acc:MGI:1924459]	antisense	NA	0	0	0	0	0.0126623	0	0.0236924	-5.39943	0.533681	0.999978	down	no		0	0	0	0	3	0
ENSMUSG00000117768	8030456M14Rik	77492	ENSMUST00000238029	NA	NA	NA	NA	RIKEN cDNA 8030456M14 gene [Source:MGI Symbol;Acc:MGI:1924742]	bidirectional_promoter_lncRNA	NA	0.144659	0.023564	0.261131	0.049761	0.286281	0.043053	1.13258	0.179608	0.922997	0.999978	up	no		11	2	20	4	22	4
ENSMUSG00000047466	8030462N17Rik	212163	ENSMUST00000074653;ENSMUST00000235641;ENSMUST00000237203	NA	NA	NA	NA	RIKEN cDNA 8030462N17 gene [Source:MGI Symbol;Acc:MGI:2444951]	protein_coding;retained_intron	NA	4.94819	4.91375	5.08502	4.35647	4.80073	4.66757	1.08117	0.112596	0.103831	0.864378	up	no		2476	2680	2574	2028	2426	2343
ENSMUSG00000046774	8030474K03Rik	382231	ENSMUST00000163399	GO:0003674(molecular_function);GO:0005575(cellular_component);GO:0008150(biological_process)	NA	NA	NA	RIKEN cDNA 8030474K03 gene [Source:MGI Symbol;Acc:MGI:2685988]	nonsense_mediated_decay	NA	0	0	0	0.0276624	0	0	0.0108451	-6.52682	0.448009	0.999978	down	no		0	0	0	4	0	0
ENSMUSG00000113432	8430406P12Rik	71494	ENSMUST00000220908	NA	NA	NA	NA	RIKEN cDNA 8430406P12 gene [Source:MGI Symbol;Acc:MGI:1918744]	TEC	NA	0.08676	0.221607	0.348634	0.306249	0.075086	0.139847	1.2606	0.334108	0.698785	0.999978	up	no		7	19	28	23	6	11
ENSMUSG00000105095	8430422M14Rik	109319	ENSMUST00000199608	NA	NA	NA	NA	RIKEN cDNA 8430422M14 gene [Source:MGI Symbol;Acc:MGI:1925753]	TEC	NA	0.050442	0.086192	0.06398	0.073201	0.159216	0	0.863164	-0.212293	0.894118	0.999978	down	no		4	6	4	5	10	0
ENSMUSG00000079069	8430423G03Rik	71473	ENSMUST00000110507	NA	NA	NA	NA	RIKEN cDNA 8430423G03 gene [Source:MGI Symbol;Acc:MGI:1918723]	lincRNA	NA	0.052255	0.42981	0.2716	0.201296	0	0.104776	2.46238	1.30005	0.28314	0.999978	up	no		3	22	13	9	0	5
ENSMUSG00000115970	8430426J06Rik	78102	ENSMUST00000230860;ENSMUST00000229383;ENSMUST00000230042;ENSMUST00000229855	NA	NA	NA	NA	RIKEN cDNA 8430426J06 gene [Source:MGI Symbol;Acc:MGI:1925352]	lincRNA	NA	0	0.05436	0.0658884	0.0750181	0.0516001	0.153225	0.429699	-1.2186	0.272219	0.999978	down	no		0	9	9	11	7	21
ENSMUSG00000034587	8430429K09Rik	71523	ENSMUST00000144844;ENSMUST00000136038;ENSMUST00000154397;ENSMUST00000146456	NA	NA	NA	NA	RIKEN cDNA 8430429K09 gene [Source:MGI Symbol;Acc:MGI:1918773]	processed_transcript	NA	2.63549	2.74371	2.53391	2.61539	2.66574	2.49569	1.01753	0.0250655	0.89048	0.999978	up	no		509	577	495	470	520	484
ENSMUSG00000041878	8430432A02Rik	108167597	ENSMUST00000039080	NA	NA	NA	NA	RIKEN cDNA 8430432A02 gene [Source:MGI Symbol;Acc:MGI:1918774]	antisense	NA	0.070353	0.12989	0.040978	0.042184	0.082146	0.10564	1.04892	0.0689098	0.970697	0.999978	up	no		7	13	4	4	8	10
ENSMUSG00000116953	9030025P20Rik	100041574	ENSMUST00000232182;ENSMUST00000231253;ENSMUST00000061688;ENSMUST00000231723	GO:0003674(molecular_function);GO:0005575(cellular_component);GO:0008150(biological_process);GO:0008150(biological_process)	NA	NA	NA	RIKEN cDNA 9030025P20 gene [Source:MGI Symbol;Acc:MGI:3583895]	retained_intron;protein_coding	NA	1.14036	1.13275	1.34995	1.75179	1.32287	1.72474	0.754897	-0.405648	0.0124982	0.294739	down	no		332	360	400	476	390	504
ENSMUSG00000097343	9030407P20Rik	100504389	ENSMUST00000207861;ENSMUST00000180933;ENSMUST00000180977	NA	NA	NA	NA	RIKEN cDNA 9030407P20 gene [Source:MGI Symbol;Acc:MGI:1918818]	retained_intron;lincRNA	NA	0.845486	0.701573	0.701886	0.801566	0.631784	0.76457	1.02321	0.033109	0.925177	0.999978	up	no		148	135	125	131	113	135
ENSMUSG00000107005	9030607J07Rik	105244793	ENSMUST00000202228	NA	NA	NA	NA	RIKEN cDNA 9030607J07 gene [Source:MGI Symbol;Acc:MGI:1918776]	TEC	NA	0	0	0	0.042084	0	0	0.0071286	-7.13217	0.399371	0.999978	down	no		0	0	0	5	0	0
ENSMUSG00000097691	9030616G12Rik	77699	ENSMUST00000181142	NA	NA	NA	NA	RIKEN cDNA 9030616G12 gene [Source:MGI Symbol;Acc:MGI:1924949]	lincRNA	NA	0	0	0	0.123761	0.314144	0	0.00068508	-10.5114	0.015949	0.340567	down	no		0	0	0	6	15	0
ENSMUSG00000053168	9030619P08Rik	105892	ENSMUST00000096397;ENSMUST00000227495	NA	NA	NA	NA	RIKEN cDNA 9030619P08 gene [Source:MGI Symbol;Acc:MGI:3612405]	processed_transcript	NA	0.0506244	0.110271	0	0.44558	0.0454912	0	0.327641	-1.60981	0.304172	0.999978	down	no		4	9	0	29	4	0
ENSMUSG00000073158	9030624G23Rik	66808	ENSMUST00000101538	GO:0003674(molecular_function);GO:0003676(nucleic acid binding);GO:0005575(cellular_component);GO:0006355(regulation of transcription, DNA-templated);GO:0008150(biological_process)	NA	NA	NA	RIKEN cDNA 9030624G23 gene [Source:MGI Symbol;Acc:MGI:1914058]	protein_coding	NA	0.11629	0.081184	0.11398	0.25036	0.165859	0.101365	0.601746	-0.732774	0.240286	0.999978	down	no		19	15	19	38	28	17
ENSMUSG00000118384	9030625G05Rik	71545	ENSMUST00000237753	NA	NA	NA	NA	RIKEN cDNA 9030625G05 gene [Source:MGI Symbol;Acc:MGI:1918795]	lincRNA	NA	0.088841	0	0.107563	0.055586	0	0.016948	2.70775	1.43709	0.453034	0.999978	up	no		7	0	9	4	0	2
ENSMUSG00000115837	9130002K18Rik	74554	ENSMUST00000228829	NA	NA	NA	NA	RIKEN cDNA 9130002K18 gene [Source:MGI Symbol;Acc:MGI:1921804]	TEC	NA	0.064442	0	0	0.027011	0	0	2.38577	1.25445	0.589031	0.999978	up	no		15	0	0	6	0	0
ENSMUSG00000054951	9130008F23Rik	71583	ENSMUST00000233871;ENSMUST00000233122;ENSMUST00000068258	GO:0001835(blastocyst hatching);GO:0003674(molecular_function);GO:0005575(cellular_component);GO:0005575(cellular_component)	NA	NA	NA	RIKEN cDNA 9130008F23 gene [Source:MGI Symbol;Acc:MGI:1918833]	nonsense_mediated_decay;protein_coding	NA	4.20094	4.33059	4.17753	5.64359	5.30612	4.52439	0.821311	-0.283999	0.0142374	0.318408	down	no		661	743	665	826	843	715
ENSMUSG00000113985	9130015A21Rik	71581	ENSMUST00000221491;ENSMUST00000222153	NA	NA	NA	NA	RIKEN cDNA 9130015A21 gene [Source:MGI Symbol;Acc:MGI:1918831]	lincRNA	NA	0	0.0650979	0	0	0.0397354	0	1.63828	0.712185	0.749601	0.999978	up	no		0	8	0	0	4	0
ENSMUSG00000055134	9130017K11Rik	72804	ENSMUST00000068548;ENSMUST00000135670	NA	NA	NA	NA	RIKEN cDNA 9130017K11 gene [Source:MGI Symbol;Acc:MGI:1926030]	processed_transcript	NA	0.165542	0.172497	0.13798	0.195099	0.215541	0.128623	0.882719	-0.179974	0.635097	0.999978	down	no		56	63	47	61	73	44
ENSMUSG00000030823	9130019O22Rik	78921	ENSMUST00000164345;ENSMUST00000049052	GO:0003676(nucleic acid binding);GO:0006355(regulation of transcription, DNA-templated);GO:0046872(metal ion binding);GO:0046872(metal ion binding)	05168(Herpes simplex virus 1 infection);05168(Herpes simplex virus 1 infection)	K09228	NA	RIKEN cDNA 9130019O22 gene [Source:MGI Symbol;Acc:MGI:1926171]	protein_coding	NA	1.32528	1.30834	1.17389	1.09162	1.09821	1.34741	1.07641	0.106224	0.553137	0.999978	up	no		374	402	335	287	314	381
ENSMUSG00000073067	9130019P16Rik	100042056	ENSMUST00000145111	NA	NA	NA	NA	RIKEN cDNA 9130019P16 gene [Source:MGI Symbol;Acc:MGI:1918824]	antisense	NA	0	0.0120717	0.0101503	0.00249285	0	0	8.91432	3.15613	0.198182	0.999978	up	no		0	6	5	1	0	0
ENSMUSG00000062944	9130023H24Rik	100043133	ENSMUST00000078816	GO:0003676(nucleic acid binding)	NA	NA	NA	RIKEN cDNA 9130023H24 gene [Source:MGI Symbol;Acc:MGI:2442738]	protein_coding	R_MMU_73857(RNA_Polymerase_II_Transcription);R_MMU_212436(Generic_Transcription_Pathway);R_MMU_74160(Gene_expression_(Transcription))	0.743811	0.799461	0.823171	0.891407	0.796968	0.891073	0.917422	-0.124342	0.512271	0.999978	down	no		194	227	217	216	209	233
ENSMUSG00000087022	9130024F11Rik	329160	ENSMUST00000195462;ENSMUST00000135238;ENSMUST00000187927	NA	NA	NA	NA	RIKEN cDNA 9130024F11 gene [Source:MGI Symbol;Acc:MGI:1926150]	TEC;antisense	NA	0.103624	0.0642348	0.0400279	0.0530477	0.0180476	0.0370591	1.92213	0.942709	0.156862	0.977233	up	no		45	31	18	21	8	17
ENSMUSG00000086474	9130204K15Rik	105242790	ENSMUST00000150312;ENSMUST00000131441	NA	NA	NA	NA	RIKEN cDNA 9130204K15 gene [Source:MGI Symbol;Acc:MGI:2441733]	lincRNA	NA	0	0	0.0270413	0	0	0.0285279	0.947888	-0.0772111	0.893504	0.999978	down	no		0	0	3	0	0	4
ENSMUSG00000086513	9130208D14Rik		ENSMUST00000146911	NA	NA	NA	NA	RIKEN cDNA 9130208D14 gene [Source:MGI Symbol;Acc:MGI:1924950]	unprocessed_pseudogene	NA	3.74762	3.68382	3.23218	3.94697	4.06423	3.9178	0.893924	-0.161776	0.0285303	0.476245	down	no		1987	2129	1734	1946	2175	2083
ENSMUSG00000097386	9130213A22Rik	100038433	ENSMUST00000180487	NA	NA	NA	NA	RIKEN cDNA 9130213A22 gene [Source:MGI Symbol;Acc:MGI:3642718]	antisense	NA	0.037582	0	0.037883	0	0.036067	0	2.09236	1.06513	0.658083	0.999978	up	no		5	0	5	0	5	0
ENSMUSG00000090330	9130221H12Rik	77124	ENSMUST00000190693;ENSMUST00000169914	NA	NA	NA	NA	RIKEN cDNA 9130221H12 gene [Source:MGI Symbol;Acc:MGI:1924374]	antisense	NA	3.27807	2.91042	3.2954	3.08363	3.10746	2.97893	1.03423	0.048553	0.783415	0.999978	up	no		376	365	383	330	360	343
ENSMUSG00000054598	9130230L23Rik	231253	ENSMUST00000202773;ENSMUST00000202278;ENSMUST00000201562;ENSMUST00000201386;ENSMUST00000201351;ENSMUST00000201302	GO:0003674(molecular_function);GO:0005575(cellular_component);GO:0008150(biological_process);GO:0008150(biological_process)	NA	NA	NA	RIKEN cDNA 9130230L23 gene [Source:MGI Symbol;Acc:MGI:3041166]	retained_intron;protein_coding	NA	0.0560942	0.0736131	0.140494	0.0655091	0.0903969	0.0665604	1.21457	0.28045	0.534099	0.999978	up	no		35	48	84	36	54	40
ENSMUSG00000092626	9130230N09Rik	100137727	ENSMUST00000174568	NA	NA	NA	NA	RIKEN cDNA 9130230N09 gene [Source:MGI Symbol;Acc:MGI:1924921]	processed_transcript	NA	0.340642	0.274898	0.358872	0.229121	0.636054	0.109537	0.999692	-0.000444106	0.991699	0.999978	down	no		17	15	18	11	31	6
ENSMUSG00000101892	9130401M01Rik	75758	ENSMUST00000189159;ENSMUST00000185553;ENSMUST00000100655;ENSMUST00000187062	GO:0003674(molecular_function);GO:0005515(protein binding);GO:0005575(cellular_component);GO:0008150(biological_process);GO:0008150(biological_process)	NA	NA	NA	RIKEN cDNA 9130401M01 gene [Source:MGI Symbol;Acc:MGI:1923008]	nonsense_mediated_decay;protein_coding;processed_transcript	NA	14.2385	16.2355	16.8994	15.9474	16.552	15.6667	0.983541	-0.0239431	0.665851	0.999978	down	no		2761	3431	3315	2874	3239	3046
ENSMUSG00000105851	9130604C24Rik	77707	ENSMUST00000197965	NA	NA	NA	NA	RIKEN cDNA 9130604C24 gene [Source:MGI Symbol;Acc:MGI:1924957]	lincRNA	NA	0.202464	0.246273	0.227257	0.198108	0.242232	0.489087	0.727323	-0.459331	0.507514	0.999978	down	no		15	19	16	13	17	35
ENSMUSG00000072753	9230020A06Rik	619299	ENSMUST00000151841;ENSMUST00000215201;ENSMUST00000171420;ENSMUST00000214621	NA	NA	NA	NA	RIKEN cDNA 9230020A06 gene [Source:MGI Symbol;Acc:MGI:3588244]	lincRNA	NA	0.0395146	0.0406495	0.0133711	0.0298218	0.0130177	0.0136329	1.6563	0.727963	0.48315	0.999978	up	no		12	13	4	8	4	4
ENSMUSG00000097100	9230104M06Rik	108168035	ENSMUST00000180971	NA	NA	NA	NA	RIKEN cDNA 9230104M06 gene [Source:MGI Symbol;Acc:MGI:3642845]	antisense	NA	0	0	0	0	0	0.006136	0.0488918	-4.35426	0.798137	0.999978	down	no		0	0	0	0	0	1
ENSMUSG00000090191	9230105E05Rik	320626	ENSMUST00000161291	NA	NA	NA	NA	RIKEN cDNA 9230105E05 gene [Source:MGI Symbol;Acc:MGI:2444388]	antisense	NA	0	0.030891	0.018458	0	0.095732	0.093172	0.261239	-1.93656	0.22576	0.999978	down	no		0	6	4	0	16	16
ENSMUSG00000051237	9230109A22Rik	223413	ENSMUST00000056401	NA	NA	NA	NA	RIKEN cDNA 9230109A22 gene [Source:MGI Symbol;Acc:MGI:2445011]	lincRNA	NA	0.115859	0.052294	0	0.0235422	0.0212574	0.0177256	2.68936	1.42726	0.367334	0.999978	up	no		18	9	0	4	4	3
ENSMUSG00000087624	9230111E07Rik	77748	ENSMUST00000124850	NA	NA	NA	NA	RIKEN cDNA 9230111E07 gene [Source:MGI Symbol;Acc:MGI:1924998]	lincRNA	NA	0	0	0	0.411841	0	0.811798	0.00024517	-11.9939	0.0698102	0.729814	down	no		0	0	0	23	0	48
ENSMUSG00000021797	9230112D13Rik	78243	ENSMUST00000022325	GO:0003674(molecular_function);GO:0005575(cellular_component);GO:0008150(biological_process)	NA	NA	NA	RIKEN cDNA 9230112D13 gene [Source:MGI Symbol;Acc:MGI:1925493]	protein_coding	NA	0	0	0	0	0.065885	0	0.00455339	-7.77884	0.465337	0.999978	down	no		0	0	0	0	4	0
ENSMUSG00000070461	9230112E08Rik	320800	ENSMUST00000094214;ENSMUST00000189441	NA	NA	NA	NA	RIKEN cDNA 9230112E08 gene [Source:MGI Symbol;Acc:MGI:2444774]	sense_overlapping	NA	0.664924	0.870526	0.659301	0.811429	0.561981	0.646846	1.08637	0.119518	0.642878	0.999978	up	no		163	232	164	185	139	160
ENSMUSG00000111761	9230112J17Rik	100504561	ENSMUST00000216749	NA	NA	NA	NA	RIKEN cDNA 9230112J17 gene [Source:MGI Symbol;Acc:MGI:1924999]	lincRNA	NA	0	0	0	0	0.015296	0	0.0196129	-5.67205	0.533681	0.999978	down	no		0	0	0	0	3	0
ENSMUSG00000097145	9230114K14Rik	414108	ENSMUST00000199805;ENSMUST00000199547;ENSMUST00000198720;ENSMUST00000180601	NA	NA	NA	NA	RIKEN cDNA 9230114K14 gene [Source:MGI Symbol;Acc:MGI:3041212]	lincRNA;retained_intron	NA	1.63691	1.78041	1.42385	1.63002	1.40736	1.80837	0.999056	-0.00136258	0.977233	0.999978	down	no		331	391	291	306	286	366
ENSMUSG00000112489	9230116L04Rik	321017	ENSMUST00000217990;ENSMUST00000220031	NA	NA	NA	NA	RIKEN cDNA 9230116L04 gene [Source:MGI Symbol;Acc:MGI:2447826]	lincRNA	NA	0.171887	0.0244879	0.173947	0.0793481	0.182072	0.219881	0.76942	-0.378156	0.603765	0.999978	down	no		26	4	26	11	27	34
ENSMUSG00000097403	9230116N13Rik	320054	ENSMUST00000194227;ENSMUST00000181746	NA	NA	NA	NA	RIKEN cDNA 9230116N13 gene [Source:MGI Symbol;Acc:MGI:2443255]	retained_intron;antisense	NA	0.172094	0.218553	0.265063	0.191741	0.0873047	0.239541	1.26442	0.338476	0.487598	0.999978	up	no		46	63	71	48	24	64
ENSMUSG00000091050	9330020H09Rik	100048895	ENSMUST00000163781	NA	NA	NA	NA	RIKEN cDNA 9330020H09 gene [Source:MGI Symbol;Acc:MGI:3704457]	antisense	NA	0.417341	0.309416	0.299792	0.53314	0.258148	0.378817	0.877314	-0.188836	0.647479	0.999978	down	no		66	53	48	78	41	60
ENSMUSG00000107879	9330102E08Rik	330427	ENSMUST00000204642;ENSMUST00000239434	NA	NA	NA	NA	RIKEN cDNA 9330102E08 gene [Source:MGI Symbol;Acc:MGI:3026973]	processed_transcript;translated_unprocessed_pseudogene	NA	0.142404	0.239157	0.302559	0.173194	0.177785	0.235061	1.16736	0.22325	0.613362	0.999978	up	no		42	75	89	47	53	69
ENSMUSG00000097842	9330104G04Rik	320950	ENSMUST00000181501;ENSMUST00000205647	NA	NA	NA	NA	RIKEN cDNA 9330104G04 gene [Source:MGI Symbol;Acc:MGI:2445112]	lincRNA	NA	0.123356	0.343531	0.200622	0.159344	0.233917	0.157548	1.21187	0.277234	0.555799	0.999978	up	no		33	96	53	39	61	41
ENSMUSG00000097098	9330111N05Rik	319983	ENSMUST00000180409;ENSMUST00000223730;ENSMUST00000181043	NA	NA	NA	NA	RIKEN cDNA 9330111N05 gene [Source:MGI Symbol;Acc:MGI:2443112]	antisense	NA	0.00928234	0	0	0.00819354	0.0150737	0	0.398944	-1.32574	0.504726	0.999978	down	no		4	0	0	3	8	0
ENSMUSG00000108242	9330118I20Rik	77508	ENSMUST00000203667	NA	NA	NA	NA	RIKEN cDNA 9330118I20 gene [Source:MGI Symbol;Acc:MGI:1924758]	retained_intron	NA	0.00469853	0.00660224	0	0	0.00835186	0	1.35308	0.436252	0.92622	0.999978	up	no		2	3	0	0	4	0
ENSMUSG00000103502	9330121J05Rik	100379665	ENSMUST00000192267	NA	NA	NA	NA	RIKEN cDNA 9330121J05 gene [Source:MGI Symbol;Acc:MGI:3704218]	antisense	NA	0	0.061841	0	0	0.003109	0	19.891	4.31404	0.164509	0.991043	up	no		0	15	0	0	1	0
ENSMUSG00000097781	9330136K24Rik	319870	ENSMUST00000180842	NA	NA	NA	NA	RIKEN cDNA 9330136K24 gene [Source:MGI Symbol;Acc:MGI:2442883]	lincRNA	NA	0.070825	0.08389	0.09599	0.211836	0.087008	0.060721	0.697245	-0.520262	0.486323	0.999978	down	no		13	17	18	36	16	11
ENSMUSG00000097061	9330151L19Rik	414085	ENSMUST00000181850	NA	NA	NA	NA	RIKEN cDNA 9330151L19 gene [Source:MGI Symbol;Acc:MGI:3041168]	bidirectional_promoter_lncRNA	NA	0.661792	0.76674	0.830656	0.936718	0.833506	1.19823	0.761065	-0.393908	0.101448	0.862681	down	no		123	155	156	162	156	223
ENSMUSG00000056031	9330154J02Rik	442799	ENSMUST00000185960;ENSMUST00000069896;ENSMUST00000187891	NA	NA	NA	NA	RIKEN cDNA 9330154J02 gene [Source:MGI Symbol;Acc:MGI:3045244]	antisense;processed_transcript;retained_intron	NA	0.225924	0.286406	0.254803	0.518814	0.305663	0.280254	0.694406	-0.526148	0.114344	0.892201	down	no		68	93	77	144	93	84
ENSMUSG00000047807	9330154K18Rik	319829	ENSMUST00000176703	NA	NA	NA	NA	RIKEN cDNA 9330154K18 gene [Source:MGI Symbol;Acc:MGI:2442806]	antisense	NA	0.023544	0.031674	0.015256	0	0	0.012259	5.74876	2.52325	0.206883	0.999978	up	no		4	6	3	0	0	2
ENSMUSG00000004360	9330159F19Rik	212448	ENSMUST00000213489;ENSMUST00000092627	GO:0003674(molecular_function);GO:0005575(cellular_component);GO:0008150(biological_process);GO:0008150(biological_process)	NA	NA	NA	RIKEN cDNA 9330159F19 gene [Source:MGI Symbol;Acc:MGI:3036239]	protein_coding	NA	0	0.0299116	0.0313209	0.0192939	0.00888845	0	2.17272	1.1195	0.441187	0.999978	up	no		0	15	14	8	4	0
ENSMUSG00000097177	9330159M07Rik	319673	ENSMUST00000180712;ENSMUST00000181448;ENSMUST00000188198;ENSMUST00000180783;ENSMUST00000188156	NA	NA	NA	NA	RIKEN cDNA 9330159M07 gene [Source:MGI Symbol;Acc:MGI:2442519]	antisense;retained_intron	NA	0.294244	0.251945	0.346044	0.428138	0.413446	0.316397	0.770507	-0.376119	0.157471	0.979311	down	no		116	109	139	157	163	126
ENSMUSG00000072809	9330160F10Rik	791118	ENSMUST00000101007	NA	NA	NA	NA	RIKEN cDNA 9330160F10 gene [Source:MGI Symbol;Acc:MGI:3693095]	antisense	NA	0.045647	0.135345	0.074772	0.019781	0.019372	0.082262	2.10653	1.07487	0.229235	0.999978	up	no		10	30	16	4	4	17
ENSMUSG00000055271	9330161L09Rik	77225	ENSMUST00000238327;ENSMUST00000056140	NA	NA	NA	NA	RIKEN cDNA 9330161L09 gene [Source:MGI Symbol;Acc:MGI:1924475]	TEC	NA	0.33405	0.250176	0.338207	0.293446	0.20207	0.468648	0.956716	-0.0638368	0.921482	0.999978	down	no		29	24	30	24	18	40
ENSMUSG00000086448	9330162012Rik	493800	ENSMUST00000154919	NA	NA	NA	NA	cDNA RIKEN 9330162012 gene [Source:MGI Symbol;Acc:MGI:3604449]	bidirectional_promoter_lncRNA	NA	0	0.020803	0	0	0.011397	0	1.8253	0.868137	0.808448	0.999978	up	no		0	7	0	0	4	0
ENSMUSG00000109536	9330162G02Rik		ENSMUST00000208498	NA	NA	NA	NA	RIKEN cDNA 9330162G02 gene [Source:MGI Symbol;Acc:MGI:2442217]	TEC	NA	0.047151	0.05056	0.045152	0.02114	0.032619	0.052682	1.34218	0.424578	0.242877	0.999978	up	no		107	124	103	45	75	119
ENSMUSG00000039133	9330171B17Rik	100034360	ENSMUST00000035939;ENSMUST00000197011	NA	NA	NA	NA	RIKEN cDNA 9330171B17 gene [Source:MGI Symbol;Acc:MGI:3696417]	antisense	NA	0.0278251	0.0354768	0.0433612	0.0768797	0.0187933	0.101988	0.539627	-0.889966	0.37909	0.999978	down	no		5	6	8	12	4	17
ENSMUSG00000097194	9330175E14Rik	320377	ENSMUST00000180612;ENSMUST00000180445	NA	NA	NA	NA	RIKEN cDNA 9330175E14 gene [Source:MGI Symbol;Acc:MGI:2443913]	lincRNA	NA	0.179056	0.313502	0.276131	0.192028	0.247181	0.39142	0.92543	-0.111805	0.703394	0.999978	down	no		78	149	121	79	109	171
ENSMUSG00000056004	9330182L06Rik		ENSMUST00000069538;ENSMUST00000134991	GO:0003674(molecular_function);GO:0005575(cellular_component);GO:0005886(plasma membrane);GO:0016020(membrane);GO:0016021(integral component of membrane);GO:0030513(positive regulation of BMP signaling pathway);GO:0045684(positive regulation of epidermis development);GO:0051961(negative regulation of nervous system development);GO:0070700(BMP receptor binding);GO:0070700(BMP receptor binding)	NA	NA	NA	RIKEN cDNA 9330182L06 gene [Source:MGI Symbol;Acc:MGI:2443264]	protein_coding	NA	0.0198804	0.0117533	0.0114518	0.0340351	0.0182274	0.0204228	0.592767	-0.754462	0.424928	0.999978	down	no		13	8	7	19	11	12
ENSMUSG00000115149	9330188P03Rik	380930	ENSMUST00000228796;ENSMUST00000227476;ENSMUST00000228136;ENSMUST00000226150;ENSMUST00000227651;ENSMUST00000228670;ENSMUST00000227407	NA	NA	NA	NA	RIKEN cDNA 9330188P03 gene [Source:MGI Symbol;Acc:MGI:2686435]	lincRNA;retained_intron	NA	2.67686	2.8623	3.02968	2.12209	1.94431	1.42673	1.55992	0.641471	4.69986e-06	0.000513273	up	no		895	1043	1024	659	656	479
ENSMUSG00000062704	9430002A10Rik	77265	ENSMUST00000185395;ENSMUST00000074808	NA	NA	NA	NA	RIKEN cDNA 9430002A10 gene [Source:MGI Symbol;Acc:MGI:1924515]	lincRNA	NA	0.359979	0	0.107665	0.077251	0.082274	0.214123	1.25156	0.323729	0.77124	0.999978	up	no		14	0	5	3	3	8
ENSMUSG00000059939	9430015G10Rik	230996	ENSMUST00000105576;ENSMUST00000072554;ENSMUST00000141802;ENSMUST00000125786;ENSMUST00000141882;ENSMUST00000127332;ENSMUST00000154944;ENSMUST00000169550	GO:0003674(molecular_function);GO:0005575(cellular_component);GO:0008150(biological_process);GO:0016020(membrane);GO:0016021(integral component of membrane);GO:0016021(integral component of membrane)	NA	NA	NA	RIKEN cDNA 9430015G10 gene [Source:MGI Symbol;Acc:MGI:2444364]	protein_coding;processed_transcript	NA	11.3726	12.3621	12.7613	12.1222	12.6174	11.7697	0.999634	-0.000527528	0.916793	0.999978	down	no		3057	3623	3471	3030	3424	3174
ENSMUSG00000107709	9430018G01Rik	319812	ENSMUST00000203260	NA	NA	NA	NA	RIKEN cDNA 9430018G01 gene [Source:MGI Symbol;Acc:MGI:2442776]	antisense	NA	0.013767	0.052798	0.032622	0.013124	0.02046	0.013727	2.09649	1.06798	0.35772	0.999978	up	no		4	16	10	4	6	4
ENSMUSG00000055216	9430025C20Rik	442813	ENSMUST00000068663	NA	NA	NA	NA	RIKEN cDNA 9430025C20 gene [Source:MGI Symbol;Acc:MGI:3045277]	pseudogene	NA	0	0	0	0.019383	0.096852	0.114061	0.00130267	-9.58431	0.000394108	0.0221224	down	yes		0	0	0	3	16	18
ENSMUSG00000113341	9430031K09Rik	77253	ENSMUST00000222913	NA	NA	NA	NA	RIKEN cDNA 9430031K09 gene [Source:MGI Symbol;Acc:MGI:1924503]	TEC	NA	0.083898	0.015646	0.071168	0.028579	0.239345	0.046474	0.542981	-0.881028	0.494694	0.999978	down	no		6	2	5	2	17	4
ENSMUSG00000102964	9430034N14Rik	320811	ENSMUST00000193532	NA	NA	NA	NA	RIKEN cDNA 9430034N14 gene [Source:MGI Symbol;Acc:MGI:2444791]	TEC	NA	0.149341	0.097861	0.148722	0.093872	0.196368	0.083756	1.05863	0.0822007	0.896935	0.999978	up	no		42	30	42	25	55	24
ENSMUSG00000097073	9430037G07Rik	320692	ENSMUST00000180723;ENSMUST00000180982	NA	NA	NA	NA	RIKEN cDNA 9430037G07 gene [Source:MGI Symbol;Acc:MGI:2444544]	lincRNA	NA	0.0884548	0.308612	0.0821298	0.344924	0.308392	0.201053	0.560878	-0.834241	0.104014	0.864378	down	no		25	94	24	89	86	56
ENSMUSG00000102246	9430037O13Rik	77285	ENSMUST00000192556	NA	NA	NA	NA	RIKEN cDNA 9430037O13 gene [Source:MGI Symbol;Acc:MGI:1924535]	TEC	NA	0.2863	0.07947	0.214994	0.110384	0.25426	0.224669	0.985493	-0.0210821	0.952379	0.999978	down	no		21	7	16	8	19	17
ENSMUSG00000040139	9430038I01Rik	77252	ENSMUST00000117404;ENSMUST00000120340;ENSMUST00000145881;ENSMUST00000135335;ENSMUST00000068996	GO:0003674(molecular_function);GO:0005575(cellular_component);GO:0008150(biological_process);GO:0008150(biological_process)	NA	NA	NA	RIKEN cDNA 9430038I01 gene [Source:MGI Symbol;Acc:MGI:1924502]	protein_coding;processed_transcript;retained_intron	NA	0.79357	0.92644	0.829162	0.808576	1.32086	0.804006	0.869004	-0.202565	0.287515	0.999978	down	no		334	424	353	317	560	340
ENSMUSG00000086155	9430041J12Rik	77323	ENSMUST00000149343;ENSMUST00000154825;ENSMUST00000050989	NA	NA	NA	NA	RIKEN cDNA 9430041J12 gene [Source:MGI Symbol;Acc:MGI:1924573]	antisense;pseudogene	NA	0	0.0172163	0	0	0	0.00891047	1.93215	0.950205	0.930023	0.999978	up	no		0	4	0	0	0	3
ENSMUSG00000102344	9430053O09Rik	102633149	ENSMUST00000192654	NA	NA	NA	NA	RIKEN cDNA 9430053O09 gene [Source:MGI Symbol;Acc:MGI:2442604]	TEC	NA	0.013492	0	0	0	0	0	44.9733	5.491	0.546214	0.999978	up	no		3	0	0	0	0	0
ENSMUSG00000100632	9430060I03Rik	100037260	ENSMUST00000191563	NA	NA	NA	NA	RIKEN cDNA 9430060I03 gene [Source:MGI Symbol;Acc:MGI:3702484]	antisense	NA	0.090271	0.015272	0.105436	0.053021	0.037021	0.064839	1.3622	0.445939	0.646532	0.999978	up	no		12	3	14	7	5	8
ENSMUSG00000104263	9430062P05Rik	115487189	ENSMUST00000192703	NA	NA	NA	NA	RIKEN cDNA 9430062P05 gene [Source:MGI Symbol;Acc:MGI:2441746]	TEC	NA	0	0	0.036541	0.015806	0.002391	0	2.00808	1.00582	0.750962	0.999978	up	no		0	0	9	4	1	0
ENSMUSG00000108402	9430064I24Rik	100327266	ENSMUST00000206516	NA	NA	NA	NA	RIKEN cDNA 9430064I24 gene [Source:MGI Symbol;Acc:MGI:3704302]	TEC	NA	0.269018	0.206383	0.310236	0.360454	0.298685	0.376426	0.758655	-0.398483	0.281433	0.999978	down	no		53	44	61	66	59	74
ENSMUSG00000097360	9430065F17Rik	77857	ENSMUST00000180824;ENSMUST00000180908;ENSMUST00000223845;ENSMUST00000224521;ENSMUST00000224664	NA	NA	NA	NA	RIKEN cDNA 9430065F17 gene [Source:MGI Symbol;Acc:MGI:1924606]	antisense	NA	0.0226187	0.0277118	0.0405588	0.0324082	0.0241575	0.0401615	0.939646	-0.0898112	0.781594	0.999978	down	no		5	6	8	7	7	8
ENSMUSG00000111088	9430081H08Rik	77430	ENSMUST00000217460	NA	NA	NA	NA	RIKEN cDNA 9430081H08 gene [Source:MGI Symbol;Acc:MGI:1924680]	TEC	NA	0.366709	0.144836	0.405933	0.533	0.266431	0.43742	0.741785	-0.430926	0.514017	0.999978	down	no		22	10	25	30	16	27
ENSMUSG00000084808	9430091E24Rik	434350	ENSMUST00000127301;ENSMUST00000143719	NA	NA	NA	NA	RIKEN cDNA 9430091E24 gene [Source:MGI Symbol;Acc:MGI:1924618]	processed_transcript	NA	0.745897	0.595094	0.839784	0.432487	0.484732	1.01536	1.12843	0.174312	0.706727	0.999978	up	no		66	58	76	36	44	91
ENSMUSG00000075405	9430097D07Rik	319245	ENSMUST00000100190	NA	NA	NA	NA	RIKEN cDNA 9430097D07 gene [Source:MGI Symbol;Acc:MGI:2441749]	antisense	NA	0.015156	0	0.059927	0.032464	0	0.034368	1.12346	0.167947	0.959021	0.999978	up	no		2	0	7	4	0	4
ENSMUSG00000102267	9530003O04Rik	77391	ENSMUST00000192663	NA	NA	NA	NA	RIKEN cDNA 9530003O04 gene [Source:MGI Symbol;Acc:MGI:1924641]	TEC	NA	0	0	0	0	0.044441	0.113626	0.00189793	-9.04136	0.110058	0.881204	down	no		0	0	0	0	3	8
ENSMUSG00000112150	9530018F02Rik	77402	ENSMUST00000219513	NA	NA	NA	NA	RIKEN cDNA 9530018F02 gene [Source:MGI Symbol;Acc:MGI:1924652]	bidirectional_promoter_lncRNA	NA	0.045207	0.067562	0.078315	0.124837	0.068613	0.064187	0.741679	-0.431133	0.537684	0.999978	down	no		9	14	15	22	14	13
ENSMUSG00000102369	9530022L04Rik	77340	ENSMUST00000194340	NA	NA	NA	NA	RIKEN cDNA 9530022L04 gene [Source:MGI Symbol;Acc:MGI:1924590]	TEC	NA	0	0	0	0.035002	0	0	0.00857094	-6.86633	0.798137	0.999978	down	no		0	0	0	1	0	0
ENSMUSG00000097462	9530026P05Rik	330385	ENSMUST00000181121;ENSMUST00000181840;ENSMUST00000181145;ENSMUST00000205093	NA	NA	NA	NA	RIKEN cDNA 9530026P05 gene [Source:MGI Symbol;Acc:MGI:1924659]	antisense	NA	0.0242171	0.00684881	0.0529229	0.0157482	0.0138144	0.0308279	1.39077	0.475879	0.587323	0.999978	up	no		12	4	24	7	6	14
ENSMUSG00000086554	9530034E10Rik	78615	ENSMUST00000146982	NA	NA	NA	NA	RIKEN cDNA 9530034E10 gene [Source:MGI Symbol;Acc:MGI:1925865]	antisense	NA	1.14611	0.88067	1.24941	2.0473	2.21128	1.2233	0.59764	-0.742652	0.0795845	0.779495	down	no		42	36	47	70	82	45
ENSMUSG00000086047	9530046B11Rik	78421	ENSMUST00000149413	NA	NA	NA	NA	RIKEN cDNA 9530046B11 gene [Source:MGI Symbol;Acc:MGI:1925671]	antisense	NA	0.073894	0.229816	0	0.148686	0.310437	0.137711	0.508868	-0.974635	0.367191	0.999978	down	no		7	22	0	12	27	12
ENSMUSG00000097858	9530052C20Rik	320229	ENSMUST00000181882	NA	NA	NA	NA	RIKEN cDNA 9530052C20 gene [Source:MGI Symbol;Acc:MGI:2443632]	lincRNA	NA	0.160064	0.212324	0.123588	0.050615	0.131425	0.111464	1.68984	0.75689	0.38008	0.999978	up	no		16	24	13	5	14	12
ENSMUSG00000096938	9530052E02Rik	619321	ENSMUST00000181315	NA	NA	NA	NA	RIKEN cDNA 9530052E02 gene [Source:MGI Symbol;Acc:MGI:3588277]	retained_intron	NA	0	0.0424134	0	0	0	0	141.378	7.14341	0.344659	0.999978	up	no		0	7	0	0	0	0
ENSMUSG00000078776	9530053A07Rik	319482	ENSMUST00000059886	GO:0003674(molecular_function);GO:0005515(protein binding);GO:0005575(cellular_component);GO:0008150(biological_process)	NA	NA	NA	RIKEN cDNA 9530053A07 gene [Source:MGI Symbol;Acc:MGI:2442118]	protein_coding	NA	0.225664	0.275305	0.32837	0.272777	0.291155	0.31762	0.940771	-0.0880838	0.640617	0.999978	down	no		195	259	286	219	253	275
ENSMUSG00000115955	9530056E24Rik	319246	ENSMUST00000229108	NA	NA	NA	NA	RIKEN cDNA 9530056E24 gene [Source:MGI Symbol;Acc:MGI:2441750]	TEC	NA	0.111139	0.015789	0.017768	0	0.010221	0.003169	10.8063	3.4338	0.0240048	0.434515	up	no		27	5	5	0	3	1
ENSMUSG00000045345	9530056K15Rik	320650	ENSMUST00000061947;ENSMUST00000197918	NA	NA	NA	NA	RIKEN cDNA 9530056K15 gene [Source:MGI Symbol;Acc:MGI:2444456]	pseudogene;TEC	NA	0.036598	0.153103	0.145591	0.141999	0.045646	0.142407	1.01588	0.0227247	0.989557	0.999978	up	no		7	29	25	23	9	25
ENSMUSG00000097736	9530059O14Rik	319626	ENSMUST00000181107	NA	NA	NA	NA	RIKEN cDNA 9530059O14 gene [Source:MGI Symbol;Acc:MGI:2442421]	lincRNA	NA	0.00656791	0	0	0	0	0.0206141	0.318612	-1.65013	0.606127	0.999978	down	no		4	0	0	0	0	10
ENSMUSG00000108030	9530062K07Rik	78739	ENSMUST00000203332	NA	NA	NA	NA	RIKEN cDNA 9530062K07 gene [Source:MGI Symbol;Acc:MGI:1925989]	bidirectional_promoter_lncRNA	NA	0	0.152465	0	0.144139	0	0.154107	0.511206	-0.968025	0.615477	0.999978	down	no		0	10	0	8	0	9
ENSMUSG00000036275	9530068E07Rik	213673	ENSMUST00000036952;ENSMUST00000109057;ENSMUST00000136303;ENSMUST00000153855	GO:0003674(molecular_function);GO:0005575(cellular_component);GO:0008150(biological_process);GO:0016020(membrane);GO:0016021(integral component of membrane);GO:0016021(integral component of membrane)	NA	NA	NA	RIKEN cDNA 9530068E07 gene [Source:MGI Symbol;Acc:MGI:2654705]	protein_coding;processed_transcript	NA	73.7737	74.4251	74.3811	72.8205	74.1037	73.2893	1.01075	0.0154201	0.732878	0.999978	up	no		17673	19436	18026	16224	17918	17609
ENSMUSG00000036411	9530077C05Rik	68283	ENSMUST00000058868;ENSMUST00000213598;ENSMUST00000214436;ENSMUST00000213133	GO:0003674(molecular_function);GO:0005575(cellular_component);GO:0008150(biological_process);GO:0008150(biological_process)	NA	NA	NA	RIKEN cDNA 9530077C05 gene [Source:MGI Symbol;Acc:MGI:1915533]	protein_coding;processed_transcript;retained_intron	NA	0.372484	0.530839	0.540062	0.328227	0.399998	0.384822	1.29679	0.374942	0.145196	0.959543	up	no		134	207	194	110	144	138
ENSMUSG00000109268	9530078K11Rik	78564	ENSMUST00000208883	NA	NA	NA	NA	RIKEN cDNA 9530078K11 gene [Source:MGI Symbol;Acc:MGI:1925814]	TEC	NA	0	0.068383	0	0	0	0.148136	0.461623	-1.11521	0.681501	0.999978	down	no		0	4	0	0	0	8
ENSMUSG00000044125	9530080O11Rik	319247	ENSMUST00000137239	NA	NA	NA	NA	RIKEN cDNA 9530080O11 gene [Source:MGI Symbol;Acc:MGI:2441751]	processed_transcript	NA	0	0.0833952	0.00453445	0.0820339	0.00769309	0.0622587	0.578539	-0.789514	0.640893	0.999978	down	no		0	12	1	10	1	8
ENSMUSG00000097006	9530082P21Rik	638247	ENSMUST00000180547;ENSMUST00000181291;ENSMUST00000181605	NA	NA	NA	NA	RIKEN cDNA 9530082P21 gene [Source:MGI Symbol;Acc:MGI:3603340]	antisense	NA	1.34482	1.1522	1.49403	1.29204	1.75708	1.39233	0.898589	-0.154267	0.310337	0.999978	down	no		474	443	533	424	625	493
ENSMUSG00000107742	9530085L11Rik	320362	ENSMUST00000203963	NA	NA	NA	NA	RIKEN cDNA 9530085L11 gene [Source:MGI Symbol;Acc:MGI:2443889]	TEC	NA	0.341167	0.437314	0.300708	0.448852	0.406165	0.386098	0.869532	-0.201689	0.573388	0.999978	down	no		53	74	47	65	64	60
ENSMUSG00000106371	9530097N15Rik	78745	ENSMUST00000197819	NA	NA	NA	NA	RIKEN cDNA 9530097N15 gene [Source:MGI Symbol;Acc:MGI:1925995]	sense_intronic	NA	0.014602	0.03246	0	0	0	0.03871	1.21576	0.281856	0.927115	0.999978	up	no		2	3	0	0	0	4
ENSMUSG00000059027	9630013D21Rik	319743	ENSMUST00000131216;ENSMUST00000156790	NA	NA	NA	NA	RIKEN cDNA 9630013D21 gene [Source:MGI Symbol;Acc:MGI:2442649]	processed_transcript	NA	0.0547131	0.0813059	0.0289173	0.0719559	0.0564049	0.0383088	0.9896	-0.0150822	0.997421	0.999978	down	no		13	21	7	16	13	9
ENSMUSG00000086359	9630013K17Rik	78883	ENSMUST00000146915	NA	NA	NA	NA	RIKEN cDNA 9630013K17 gene [Source:MGI Symbol;Acc:MGI:1926133]	antisense	NA	0.845237	0.463162	0.712257	0.879235	0.694065	0.816923	0.845384	-0.242321	0.544942	0.999978	down	no		66	40	57	64	55	64
ENSMUSG00000118257	9630014M24Rik	381155	ENSMUST00000145090;ENSMUST00000134388;ENSMUST00000127448;ENSMUST00000149112	NA	NA	NA	NA	RIKEN cDNA 9630014M24 gene [Source:MGI Symbol;Acc:MGI:3588234]	lincRNA	NA	0.0741094	0.0497974	0.145424	0.0742001	0.075134	0.058372	1.29669	0.374834	0.528695	0.999978	up	no		29	23	58	28	31	23
ENSMUSG00000114284	9630015K15Rik	78569	ENSMUST00000225122	NA	NA	NA	NA	RIKEN cDNA 9630015K15 gene [Source:MGI Symbol;Acc:MGI:1925819]	antisense	NA	0	0	0.045655	0	0	0	152.183	7.24967	0.655408	0.999978	up	no		0	0	2	0	0	0
ENSMUSG00000051295	9630028B13Rik	319562	ENSMUST00000143787	NA	NA	NA	NA	RIKEN cDNA 9630028B13 gene [Source:MGI Symbol;Acc:MGI:2442281]	lincRNA	NA	0	0	0	0	0.011201	0	0.0267833	-5.22252	0.533681	0.999978	down	no		0	0	0	0	3	0
ENSMUSG00000115275	9630050E16Rik	320168	ENSMUST00000228572	NA	NA	NA	NA	RIKEN cDNA 9630050E16 gene [Source:MGI Symbol;Acc:MGI:2443518]	TEC	NA	0	0.010675	0	0.014741	0	0	0.724171	-0.465598	0.867088	0.999978	down	no		0	7	0	8	0	0
ENSMUSG00000104763	9830132P13Rik	329753	ENSMUST00000198240	NA	NA	NA	NA	RIKEN cDNA 9830132P13 gene [Source:MGI Symbol;Acc:MGI:5439414]	lincRNA	NA	0.012357	0	0	0	0	0	41.19	5.36422	0.476804	0.999978	up	no		4	0	0	0	0	0
ENSMUSG00000087528	9830144P21Rik	414086	ENSMUST00000126080;ENSMUST00000127525	NA	NA	NA	NA	RIKEN cDNA 9830144P21 gene [Source:MGI Symbol;Acc:MGI:3041171]	processed_transcript	NA	0.66076	0.704107	0.772274	0.862304	0.670589	0.63364	0.986433	-0.0197065	0.907142	0.999978	down	no		236	274	279	286	241	227
ENSMUSG00000117763	9830166K06Rik	402757	ENSMUST00000236864	NA	NA	NA	NA	RIKEN cDNA 9830166K06 gene [Source:MGI Symbol;Acc:MGI:3028064]	lincRNA	NA	0.018802	0	0.030622	0	0	0	164.747	7.36411	0.117971	0.902918	up	no		4	0	7	0	0	0
ENSMUSG00000096052	9930004E17Rik	654819	ENSMUST00000180031	NA	NA	NA	NA	RIKEN cDNA 9930004E17 gene [Source:MGI Symbol;Acc:MGI:3603579]	antisense	NA	0	0	0	0.162421	0	0.076037	0.00125808	-9.63456	0.149165	0.967708	down	no		0	0	0	6	0	3
ENSMUSG00000044551	9930012K11Rik	268759	ENSMUST00000058240;ENSMUST00000140152;ENSMUST00000140314;ENSMUST00000153871	GO:0003674(molecular_function);GO:0008150(biological_process);GO:0008150(biological_process)	NA	NA	NA	RIKEN cDNA 9930012K11 gene [Source:MGI Symbol;Acc:MGI:2145726]	protein_coding;retained_intron	NA	0.910025	0.917724	1.1415	1.04732	0.987262	1.01707	0.972998	-0.0394906	0.819891	0.999978	down	no		173	190	218	185	189	194
ENSMUSG00000097493	9930014A18Rik	320469	ENSMUST00000180730;ENSMUST00000192865;ENSMUST00000181910	NA	NA	NA	NA	RIKEN cDNA 9930014A18 gene [Source:MGI Symbol;Acc:MGI:2444091]	antisense;TEC	NA	1.79577	1.57524	1.52436	1.69706	1.52002	1.53541	1.03006	0.0427333	0.744815	0.999978	up	no		920	881	790	809	787	790
ENSMUSG00000115276	9930017N22Rik	320403	ENSMUST00000228274	NA	NA	NA	NA	RIKEN cDNA 9930017N22 gene [Source:MGI Symbol;Acc:MGI:2443961]	TEC	NA	0.507383	0.397783	0.446863	0.491494	0.520844	0.289268	1.03874	0.0548333	0.859119	0.999978	up	no		139	119	124	125	144	79
ENSMUSG00000046138	9930021J03Rik	240613	ENSMUST00000175764;ENSMUST00000176773;ENSMUST00000175726;ENSMUST00000177155	GO:0003674(molecular_function);GO:0005515(protein binding);GO:0005575(cellular_component);GO:0008150(biological_process);GO:0008150(biological_process)	NA	NA	NA	RIKEN cDNA 9930021J03 gene [Source:MGI Symbol;Acc:MGI:2444398]	protein_coding;nonsense_mediated_decay	NA	3.93156	4.16516	4.14624	4.14582	4.03006	3.9838	1.00685	0.00984797	0.944128	0.999978	up	no		2326	2686	2482	2280	2407	2364
ENSMUSG00000045065	9930022D16Rik	320509	ENSMUST00000055404	GO:0003674(molecular_function);GO:0005575(cellular_component);GO:0008150(biological_process)	NA	NA	NA	RIKEN cDNA 9930022D16 gene [Source:MGI Symbol;Acc:MGI:2444178]	protein_coding	NA	0	0	0.047315	0	0	0	157.717	7.30119	0.193447	0.999978	up	no		0	0	10	0	0	0
ENSMUSG00000111131	9930024M15Rik	399602	ENSMUST00000214902	NA	NA	NA	NA	RIKEN cDNA 9930024M15 gene [Source:MGI Symbol;Acc:MGI:3026920]	TEC	NA	0.021442	0	0.014528	0.01191	0	0	3.02015	1.59462	0.597957	0.999978	up	no		5	0	3	3	0	0
ENSMUSG00000042976	9930038B18Rik	319503	ENSMUST00000151816	NA	NA	NA	NA	RIKEN cDNA 9930038B18 gene [Source:MGI Symbol;Acc:MGI:2442156]	lincRNA	NA	0.013045	0	0	0	0	0.013007	1.00292	0.00420869	0.999532	0.999978	up	no		4	0	0	0	0	4
ENSMUSG00000044730	9930104L06Rik	194268	ENSMUST00000233530;ENSMUST00000094769;ENSMUST00000233207;ENSMUST00000233289;ENSMUST00000233434	GO:0003674(molecular_function);GO:0005634(nucleus);GO:0005654(nucleoplasm);GO:0005730(nucleolus);GO:0005737(cytoplasm);GO:0005829(cytosol);GO:0008150(biological_process);GO:0008150(biological_process)	NA	NA	NA	RIKEN cDNA 9930104L06 gene [Source:MGI Symbol;Acc:MGI:3041172]	retained_intron;protein_coding;processed_transcript	NA	3.59927	3.73483	3.33295	4.0651	3.73902	3.61167	0.934412	-0.0978693	0.227865	0.999978	down	no		1465	1656	1373	1538	1534	1474
ENSMUSG00000069893	9930111J21Rik1	667214	ENSMUST00000097494;ENSMUST00000093153;ENSMUST00000141200	GO:0003674(molecular_function);GO:0003924(GTPase activity);GO:0005525(GTP binding);GO:0005575(cellular_component);GO:0005789(endoplasmic reticulum membrane);GO:0006952(defense response);GO:0008150(biological_process);GO:0016020(membrane);GO:0035458(cellular response to interferon-beta);GO:0035458(cellular response to interferon-beta)	NA	NA	NA	RIKEN cDNA 9930111J21 gene 1 [Source:MGI Symbol;Acc:MGI:3041173]	protein_coding	NA	14.3628	12.6414	9.958	14.0495	13.7674	12.8122	0.909745	-0.136465	0.34138	0.999978	down	no		5111	4904	3585	4650	4945	4573
ENSMUSG00000069892	9930111J21Rik2	245240	ENSMUST00000093152;ENSMUST00000101295;ENSMUST00000132768	GO:0003674(molecular_function);GO:0003924(GTPase activity);GO:0005525(GTP binding);GO:0005575(cellular_component);GO:0005789(endoplasmic reticulum membrane);GO:0006952(defense response);GO:0008150(biological_process);GO:0016020(membrane);GO:0035458(cellular response to interferon-beta);GO:0035458(cellular response to interferon-beta)	NA	NA	NA	RIKEN cDNA 9930111J21 gene 2 [Source:MGI Symbol;Acc:MGI:3711310]	protein_coding	NA	12.2935	11.2879	9.74263	12.0505	12.8958	11.4549	0.915465	-0.127423	0.0584586	0.672945	down	no		6270	6277	5027	5716	6640	5861
ENSMUSG00000108120	9930120I10Rik	77746	ENSMUST00000203027	NA	NA	NA	NA	RIKEN cDNA 9930120I10 gene [Source:MGI Symbol;Acc:MGI:1924996]	TEC	NA	0.170103	0.139495	0.062058	0.029877	0.023325	0.002961	6.61745	2.72628	0.10065	0.858985	up	no		11	10	4	2	2	1
ENSMUSG00000027596	a	50518	ENSMUST00000029123	GO:0005102(signaling receptor binding);GO:0005184(neuropeptide hormone activity);GO:0005515(protein binding);GO:0005576(extracellular region);GO:0005615(extracellular space);GO:0006091(generation of precursor metabolites and energy);GO:0008343(adult feeding behavior);GO:0009755(hormone-mediated signaling pathway);GO:0031779(melanocortin receptor binding);GO:0031781(type 3 melanocortin receptor bi…	04916(Melanogenesis)	K08725	NA	nonagouti [Source:MGI Symbol;Acc:MGI:87853]	protein_coding	NA	0.0207444	0	0	0	0	0	69.148	6.11162	0.651528	0.999978	up	no		2	0	0	0	0	0
ENSMUSG00000110357	A030001D20Rik	100126243	ENSMUST00000211533	NA	NA	NA	NA	RIKEN cDNA A030001D20 gene [Source:MGI Symbol;Acc:MGI:3696869]	antisense	NA	0.575077	0.293157	0.480643	0.558791	0.605541	0.459834	0.830504	-0.26794	0.502453	0.999978	down	no		65	36	55	59	69	52
ENSMUSG00000113084	A030003K21Rik	77913	ENSMUST00000222600	GO:0003674(molecular_function);GO:0005575(cellular_component);GO:0008150(biological_process)	NA	NA	NA	RIKEN cDNA A030003K21 gene [Source:MGI Symbol;Acc:MGI:1925163]	protein_coding	NA	0	0	0	0	0.050151	0	0.00598193	-7.38517	0.465337	0.999978	down	no		0	0	0	0	4	0
ENSMUSG00000113880	A030005L19Rik	77922	ENSMUST00000220768	GO:0003674(molecular_function);GO:0005575(cellular_component);GO:0008150(biological_process)	NA	NA	NA	RIKEN cDNA A030005L19 gene [Source:MGI Symbol;Acc:MGI:1925172]	protein_coding	NA	0.222389	0.024638	0.096975	0.309386	0.262054	0.379249	0.361845	-1.46656	0.11105	0.884526	down	no		14	2	6	17	16	23
ENSMUSG00000104167	A030012G06Rik	402732	ENSMUST00000192385	NA	NA	NA	NA	RIKEN cDNA A030012G06 gene [Source:MGI Symbol;Acc:MGI:3028038]	TEC	NA	0.063237	0.100795	0.091929	0.038722	0.033163	0.093995	1.54305	0.625784	0.484789	0.999978	up	no		9	16	13	5	5	13
ENSMUSG00000113973	A030014E15Rik	77917	ENSMUST00000223400	GO:0003674(molecular_function);GO:0005575(cellular_component);GO:0008150(biological_process)	NA	NA	NA	RIKEN cDNA A030014E15 gene [Source:MGI Symbol;Acc:MGI:1925167]	protein_coding	NA	0	0	0.091814	0.069891	0	0.114446	0.498077	-1.00556	0.661239	0.999978	down	no		0	0	6	4	0	7
ENSMUSG00000069136	A130006I12Rik	319264	ENSMUST00000091396	NA	NA	NA	NA	RIKEN cDNA A130006I12 gene [Source:MGI Symbol;Acc:MGI:2441774]	pseudogene	NA	0.424554	0.008813	0	0.163362	0.09594	0.443303	0.6168	-0.697125	0.634204	0.999978	down	no		13	1	0	5	3	14
ENSMUSG00000079144	A130010J15Rik	319266	ENSMUST00000193307;ENSMUST00000110831;ENSMUST00000178744;ENSMUST00000191613;ENSMUST00000160822;ENSMUST00000160077	GO:0003674(molecular_function);GO:0005575(cellular_component);GO:0008150(biological_process);GO:0008150(biological_process)	NA	NA	NA	RIKEN cDNA A130010J15 gene [Source:MGI Symbol;Acc:MGI:2441776]	protein_coding	NA	1.75411	1.73332	2.03879	1.76633	1.97378	2.02171	0.959109	-0.060233	0.593223	0.999978	down	no		564	607	663	528	641	653
ENSMUSG00000112822	A130012E19Rik	320235	ENSMUST00000218674	NA	NA	NA	NA	RIKEN cDNA A130012E19 gene [Source:MGI Symbol;Acc:MGI:2443640]	TEC	NA	0.016503	0.014762	0.006363	0	0	0.015463	2.43342	1.28299	0.543804	0.999978	up	no		4	4	2	0	0	4
ENSMUSG00000097944	A130014A01Rik	402737	ENSMUST00000183021	NA	NA	NA	NA	RIKEN cDNA A130014A01 gene [Source:MGI Symbol;Acc:MGI:3028043]	bidirectional_promoter_lncRNA	NA	0.60339	0.537758	0.559822	0.46259	0.682631	0.682265	0.93077	-0.103503	0.701703	0.999978	down	no		102	99	96	73	117	116
ENSMUSG00000050066	A130023I24Rik	320569	ENSMUST00000206697	NA	NA	NA	NA	RIKEN cDNA A130023I24 gene [Source:MGI Symbol;Acc:MGI:2444285]	retained_intron	NA	0	0	0	0.0142835	0	0	0.0210033	-5.57324	0.448009	0.999978	down	no		0	0	0	4	0	0
ENSMUSG00000097643	A130051J06Rik	791370	ENSMUST00000180649	NA	NA	NA	NA	RIKEN cDNA A130051J0 gene [Source:MGI Symbol;Acc:MGI:3642574]	antisense	NA	0.16939	0.219969	0.285541	0.203935	0.219536	0.277119	0.963331	-0.0538966	0.877285	0.999978	down	no		33	46	55	37	43	53
ENSMUSG00000112095	A130077B15Rik		ENSMUST00000219429	NA	NA	NA	NA	RIKEN cDNA A130077B15 gene [Source:MGI Symbol;Acc:MGI:2441782]	lincRNA	NA	0.034863	0.07354	0.013386	0	0	0	405.963	8.66521	0.00520898	0.158933	up	no		7	15	3	0	0	0
ENSMUSG00000105891	A230001M10Rik	319951	ENSMUST00000198712;ENSMUST00000196720	NA	NA	NA	NA	RIKEN cDNA A230001M10 gene [Source:MGI Symbol;Acc:MGI:2443043]	lincRNA	NA	0	0	0.0288905	0	0	0.00744368	3.88122	1.95651	0.694712	0.999978	up	no		0	0	5	0	0	2
ENSMUSG00000068151	A230006K03Rik	27493	ENSMUST00000107533	NA	NA	NA	NA	RIKEN cDNA A230006K03 gene [Source:MGI Symbol;Acc:MGI:3644205]	lincRNA	NA	0	0.0145175	0.0596995	0	0	0	247.39	7.95064	0.18421	0.999978	up	no		0	2	7	0	0	0
ENSMUSG00000089633	A230009B12Rik	319750	ENSMUST00000160763;ENSMUST00000159422	NA	NA	NA	NA	RIKEN cDNA A230009B12 gene [Source:MGI Symbol;Acc:MGI:2442666]	antisense	NA	0	0.010885	0.0167818	0	0	0	92.2227	6.52705	0.224572	0.999978	up	no		0	3	5	0	0	0
ENSMUSG00000097845	A230020J21Rik	100125339	ENSMUST00000192407;ENSMUST00000181050	NA	NA	NA	NA	RIKEN cDNA A230020J21 gene [Source:MGI Symbol;Acc:MGI:3704207]	antisense	NA	0.113657	0.204865	0.0138251	0.0995371	0.0454641	0.0567897	1.64699	0.719831	0.48014	0.999978	up	no		14	28	3	12	7	7
ENSMUSG00000096960	A230028O05Rik	319487	ENSMUST00000181655	NA	NA	NA	NA	RIKEN cDNA A230028O05 gene [Source:MGI Symbol;Acc:MGI:2442126]	lincRNA	NA	0	0.023439	0.016298	0.023521	0.029221	0	0.753422	-0.408469	0.882765	0.999978	down	no		0	6	4	5	6	0
ENSMUSG00000087178	A230056P14Rik	320845	ENSMUST00000130189;ENSMUST00000149506	NA	NA	NA	NA	RIKEN cDNA A230056P14 gene [Source:MGI Symbol;Acc:MGI:2444856]	processed_transcript	NA	0.300864	0.261233	0.331148	0.162539	0.256425	0.152495	1.56309	0.644405	0.17884	0.999978	up	no		52	49	58	27	45	27
ENSMUSG00000109394	A230057D06Rik	319893	ENSMUST00000207061;ENSMUST00000232435;ENSMUST00000208953	NA	NA	NA	NA	RIKEN cDNA A230057D06 gene [Source:MGI Symbol;Acc:MGI:2442922]	lincRNA	NA	0.00455551	0.00375191	0.00228339	0.00793161	0.00412938	0.00583062	0.591943	-0.756471	0.557248	0.999978	down	no		4	4	2	7	4	5
ENSMUSG00000087627	A230059L01Rik	320260	ENSMUST00000191937	NA	NA	NA	NA	RIKEN cDNA A230059L01 gene [Source:MGI Symbol;Acc:MGI:2443688]	TEC	NA	0	0	0	0	0.00117339	0.00235743	0.0849661	-3.55697	0.637168	0.999978	down	no		0	0	0	0	1	1
ENSMUSG00000097692	A230060F14Rik	791330	ENSMUST00000190739;ENSMUST00000181665	NA	NA	NA	NA	RIKEN cDNA A230060F14 gene [Source:MGI Symbol;Acc:MGI:3642156]	antisense	NA	0.286686	0.225553	0.293117	0.263205	0.255503	0.181924	1.14947	0.20097	0.712181	0.999978	up	no		40	34	42	34	37	26
ENSMUSG00000092071	A230065N10Rik	791393	ENSMUST00000172178	NA	NA	NA	NA	RIKEN cDNA A230065N10 gene [Source:MGI Symbol;Acc:MGI:3642744]	antisense	NA	0	0.068718	0	0.055531	0.019003	0	0.921968	-0.117211	0.938703	0.999978	down	no		0	6	0	4	2	0
ENSMUSG00000086877	A230072C01Rik	320742	ENSMUST00000136447;ENSMUST00000123462	NA	NA	NA	NA	RIKEN cDNA A230072C01 gene [Source:MGI Symbol;Acc:MGI:2444644]	processed_transcript	NA	0.68316	0.489751	0.631073	0.587312	0.490085	0.515937	1.13221	0.179138	0.637615	0.999978	up	no		79	62	75	64	58	60
ENSMUSG00000084771	A230072E10Rik	331547	ENSMUST00000175825;ENSMUST00000175942	NA	NA	NA	NA	RIKEN cDNA A230072E10 gene [Source:MGI Symbol;Acc:MGI:3603753]	antisense	NA	0	0.0195077	0.0262951	0	0.0182099	0.00186877	2.28116	1.18977	0.538117	0.999978	up	no		0	10	13	0	10	1
ENSMUSG00000100600	A230077H06Rik	320210	ENSMUST00000189574	NA	NA	NA	NA	RIKEN cDNA A230077H06 gene [Source:MGI Symbol;Acc:MGI:2443592]	antisense	NA	0	0.00453809	0	0	0	0	15.127	3.91905	0.673245	0.999978	up	no		0	2	0	0	0	0
ENSMUSG00000055818	A230083G16Rik	442825	ENSMUST00000069553	NA	NA	NA	NA	RIKEN cDNA A230083G16 gene [Source:MGI Symbol;Acc:MGI:3045289]	antisense	NA	0.398218	0.12449	0.218682	0.401537	0.500736	0.337432	0.598037	-0.741692	0.232479	0.999978	down	no		29	10	16	27	37	25
ENSMUSG00000085482	A230083N12Rik	100125340	ENSMUST00000126646	NA	NA	NA	NA	RIKEN cDNA A230083N12 gene [Source:MGI Symbol;Acc:MGI:3698879]	antisense	NA	0	0.165936	0	0	0	0	553.12	9.11145	0.29443	0.999978	up	no		0	8	0	0	0	0
ENSMUSG00000097381	A230087F16Rik	100503323	ENSMUST00000181055;ENSMUST00000181561	NA	NA	NA	NA	RIKEN cDNA A230087F16 gene [Source:MGI Symbol;Acc:MGI:2444635]	antisense	NA	0.031604	0.0159522	0	0	0	0	158.521	7.30853	0.123156	0.913866	up	no		7	4	0	0	0	0
ENSMUSG00000087026	A230103J11Rik	320466	ENSMUST00000125244;ENSMUST00000156084	NA	NA	NA	NA	RIKEN cDNA A230103J11 gene [Source:MGI Symbol;Acc:MGI:2444082]	processed_transcript	NA	0.303969	0.477394	0.505322	0.405422	0.672932	0.584986	0.773556	-0.370423	0.306856	0.999978	down	no		48	82	80	59	106	92
ENSMUSG00000109122	A230103L15Rik		ENSMUST00000207198	NA	NA	NA	NA	RIKEN cDNA A230103L15 gene [Source:MGI Symbol;Acc:MGI:1925005]	TEC	NA	0	0.020558	0.006651	0.011617	0.021501	0	0.821577	-0.283532	0.819228	0.999978	down	no		0	7	2	4	7	0
ENSMUSG00000114491	A230103O09Rik	77753	ENSMUST00000226088	NA	NA	NA	NA	RIKEN cDNA A230103O09 gene [Source:MGI Symbol;Acc:MGI:1925003]	lincRNA	NA	0	0	0	0	0.00914996	0	0.032787	-4.93073	0.637461	0.999978	down	no		0	0	0	0	2	0
ENSMUSG00000097292	A230107N01Rik	320919	ENSMUST00000185973;ENSMUST00000180894	NA	NA	NA	NA	RIKEN cDNA A230107N01 gene [Source:MGI Symbol;Acc:MGI:2445042]	antisense	NA	0.0692837	0.124803	0.0651529	0.0865328	0.170328	0.104981	0.716443	-0.481076	0.500972	0.999978	down	no		13	26	13	15	32	20
ENSMUSG00000087125	A230108P19Rik	320132	ENSMUST00000151782	NA	NA	NA	NA	RIKEN cDNA A230108P19 gene [Source:MGI Symbol;Acc:MGI:2443444]	antisense	NA	0.013923	0.023738	0	0.007834	0	0	4.80738	2.26525	0.486378	0.999978	up	no		3	5	0	2	0	0
ENSMUSG00000030111	A2m	232345	ENSMUST00000032203	GO:0001869(negative regulation of complement activation, lectin pathway);GO:0002020(protease binding);GO:0004866(endopeptidase inhibitor activity);GO:0004867(serine-type endopeptidase inhibitor activity);GO:0005102(signaling receptor binding);GO:0005515(protein binding);GO:0005576(extracellular region);GO:0005615(extracellular space);GO:0007565(female pregnancy);GO:0010466(negative regulation of …	04610(Complement and coagulation cascades)	K03910	NA	alpha-2-macroglobulin [Source:MGI Symbol;Acc:MGI:2449119]	protein_coding	R_MMU_8963898(Plasma_lipoprotein_assembly);R_MMU_109582(Hemostasis);R_MMU_140837(Intrinsic_Pathway_of_Fibrin_Clot_Formation);R_MMU_8963896(HDL_assembly);R_MMU_1474244(Extracellular_matrix_organization);R_MMU_76002(Platelet_activation,_signaling_and_aggregation);R_MMU_1474228(Degradation_of_the_extracellular_matrix);R_MMU_382551(Transport_of_small_molecules);R_MMU_114608(Platelet_degranulation);R_…	0	0.00560851	0.00681928	0	0	0	41.426	5.37246	0.227002	0.999978	up	no		0	4	4	0	0	0
ENSMUSG00000052479	A330008L17Rik	234624	ENSMUST00000153366	NA	NA	NA	NA	RIKEN cDNA A330008L17 gene [Source:MGI Symbol;Acc:MGI:2443215]	lincRNA	NA	0	0	0	0.00946834	0	0	0.0316846	-4.98008	0.448009	0.999978	down	no		0	0	0	4	0	0
ENSMUSG00000097915	A330009N23Rik	380977	ENSMUST00000180639;ENSMUST00000229239;ENSMUST00000229610	NA	NA	NA	NA	RIKEN cDNA A330009N23 gene [Source:MGI Symbol;Acc:MGI:2443491]	antisense	NA	0.286275	0.449785	0.122913	0.333108	0.2228	0.165947	1.18995	0.250903	0.689654	0.999978	up	no		39	64	17	41	31	23
ENSMUSG00000104093	A330015K06Rik	102637797	ENSMUST00000195685	NA	NA	NA	NA	RIKEN cDNA A330015K06 gene [Source:MGI Symbol;Acc:MGI:2443553]	antisense	NA	0.0123891	0.025121	0.0185745	0.0356958	0	0.0465155	0.6822	-0.551733	0.670932	0.999978	down	no		6	13	9	15	0	21
ENSMUSG00000096929	A330023F24Rik	320977	ENSMUST00000181273;ENSMUST00000181947;ENSMUST00000194584	NA	NA	NA	NA	RIKEN cDNA A330023F24 gene [Source:MGI Symbol;Acc:MGI:2443958]	lincRNA;retained_intron	NA	0.00376591	0.0454398	0.0205123	0.00576008	0.0282148	0.00514353	1.78223	0.833684	0.41157	0.999978	up	no		3	35	15	4	20	4
ENSMUSG00000097591	A330032B11Rik	319931	ENSMUST00000180609	NA	NA	NA	NA	RIKEN cDNA A330032B11 gene [Source:MGI Symbol;Acc:MGI:2443002]	antisense	NA	0	0	0.01352	0	0	0	45.0667	5.49399	0.655408	0.999978	up	no		0	0	2	0	0	0
ENSMUSG00000097622	A330033J07Rik	320614	ENSMUST00000180921	NA	NA	NA	NA	RIKEN cDNA A330033J07 gene [Source:MGI Symbol;Acc:MGI:2444369]	antisense	NA	0.033892	0.042642	0	0.035137	0	0.014886	1.52998	0.613509	0.763628	0.999978	up	no		7	10	0	7	0	4
ENSMUSG00000085615	A330035P11Rik	319727	ENSMUST00000144926;ENSMUST00000131416	NA	NA	NA	NA	RIKEN cDNA A330035P11 gene [Source:MGI Symbol;Acc:MGI:2442610]	lincRNA	NA	0.29516	0.197818	0.176312	0.431644	0.369383	0.380309	0.566554	-0.819716	0.0227947	0.421118	down	no		70	51	43	95	87	90
ENSMUSG00000086213	A330040F15Rik	74333	ENSMUST00000136697	NA	NA	NA	NA	RIKEN cDNA A330040F15 gene [Source:MGI Symbol;Acc:MGI:3698434]	retained_intron	NA	0.165458	0.126199	0.126547	0.128068	0.0862285	0.222775	0.956832	-0.0636631	0.901095	0.999978	down	no		28	24	22	21	15	38
ENSMUSG00000087466	A330041J22Rik	319556	ENSMUST00000150367	NA	NA	NA	NA	RIKEN cDNA A330041J22 gene [Source:MGI Symbol;Acc:MGI:2442269]	antisense	NA	0.051023	0.043251	0.027452	0.082354	0.061993	0	0.843287	-0.245904	0.840848	0.999978	down	no		7	7	4	11	9	0
ENSMUSG00000111994	A330049N07Rik	327768	ENSMUST00000220010	NA	NA	NA	NA	RIKEN cDNA A330049N07 gene [Source:MGI Symbol;Acc:MGI:3041175]	lincRNA	NA	0	0	0.0158566	0.0314868	0	0	0.503594	-0.989668	0.80126	0.999978	down	no		0	0	4	6	0	0
ENSMUSG00000106735	A330058E17Rik	319553	ENSMUST00000200757	NA	NA	NA	NA	RIKEN cDNA A330058E17 gene [Source:MGI Symbol;Acc:MGI:2442263]	TEC	NA	0	0	0	0	0	0.013261	0.0226227	-5.46608	0.464795	0.999978	down	no		0	0	0	0	0	4
ENSMUSG00000097960	A330074K22Rik	434353	ENSMUST00000183235	NA	NA	NA	NA	RIKEN cDNA A330074K22 gene [Source:MGI Symbol;Acc:MGI:3045392]	lincRNA	NA	0.081084	0.081339	0.078034	0.033607	0	0.020432	4.44969	2.15371	0.0485631	0.619248	up	no		15	17	15	6	0	4
ENSMUSG00000109321	A330076H08Rik	320026	ENSMUST00000207224;ENSMUST00000207694;ENSMUST00000208822	NA	NA	NA	NA	RIKEN cDNA A330076H08 gene [Source:MGI Symbol;Acc:MGI:2443193]	retained_intron;lincRNA	NA	0.0160452	0.0103287	0	0.0125077	0.033959	0.00575772	0.505011	-0.985612	0.535646	0.999978	down	no		6	4	0	4	12	2
ENSMUSG00000114210	A330084C13Rik	381174	ENSMUST00000224731	NA	NA	NA	NA	RIKEN cDNA A330084C13 gene [Source:MGI Symbol;Acc:MGI:2685802]	antisense	NA	0.375632	0.311854	0.358009	0.310819	0.314644	0.272638	1.16412	0.219237	0.521383	0.999978	up	no		94	85	91	73	80	69
ENSMUSG00000100111	A330087D11Rik	402759	ENSMUST00000187265	NA	NA	NA	NA	RIKEN cDNA A330087D11 gene [Source:MGI Symbol;Acc:MGI:3028066]	lincRNA	NA	0	0	0.008258	0	0	0	27.5267	4.78276	0.829264	0.999978	up	no		0	0	1	0	0	0
ENSMUSG00000028794	A3galt2	215493	ENSMUST00000030585;ENSMUST00000106077	GO:0001962(alpha-1,3-galactosyltransferase activity);GO:0005794(Golgi apparatus);GO:0005975(carbohydrate metabolic process);GO:0006688(glycosphingolipid biosynthetic process);GO:0016020(membrane);GO:0016021(integral component of membrane);GO:0016740(transferase activity);GO:0016757(transferase activity, transferring glycosyl groups);GO:0016758(transferase activity, transferring hexosyl groups);GO…	00603(Glycosphingolipid biosynthesis - globo and isoglobo series);00603(Glycosphingolipid biosynthesis - globo and isoglobo series)	K20736	EC:2.4.1.87	alpha 1,3-galactosyltransferase 2 (isoglobotriaosylceramide synthase) [Source:MGI Symbol;Acc:MGI:2685279]	protein_coding	NA	0.0678539	0.101311	0.0977006	0.147576	0.189165	0.0887116	0.627249	-0.672889	0.22539	0.999978	down	no		18	30	26	36	50	24
ENSMUSG00000047613	A430005L14Rik	97159	ENSMUST00000147826;ENSMUST00000139967;ENSMUST00000105645;ENSMUST00000141493;ENSMUST00000128457;ENSMUST00000058393;ENSMUST00000133524	GO:0003674(molecular_function);GO:0005634(nucleus);GO:0005654(nucleoplasm);GO:0008150(biological_process);GO:0008150(biological_process)	NA	NA	NA	RIKEN cDNA A430005L14 gene [Source:MGI Symbol;Acc:MGI:2140680]	nonsense_mediated_decay;retained_intron;protein_coding;processed_transcript	NA	11.6426	13.4226	12.7275	13.6382	13.1676	13.4366	0.939125	-0.0906103	0.243645	0.999978	down	no		1317	1653	1456	1434	1502	1524
ENSMUSG00000085315	A430018G15Rik	115489452	ENSMUST00000143821;ENSMUST00000124210	NA	NA	NA	NA	RIKEN cDNA A430018G15 gene [Source:MGI Symbol;Acc:MGI:3040796]	processed_transcript	NA	0.103426	0.119877	0.278291	0.0959832	0.0962429	0.186106	1.3258	0.406865	0.612089	0.999978	up	no		13	17	36	12	13	24
ENSMUSG00000117429	A430019L02Rik	320545	ENSMUST00000234279	NA	NA	NA	NA	RIKEN cDNA A430019L02 gene [Source:MGI Symbol;Acc:MGI:2444246]	TEC	NA	0.011208	0	0	0	0	0.000642	17.4579	4.12581	0.716975	0.999978	up	no		3	0	0	0	0	1
ENSMUSG00000104432	A430027C01Rik	97545	ENSMUST00000194599	NA	NA	NA	NA	RIKEN cDNA A430027C01 gene [Source:MGI Symbol;Acc:MGI:2143417]	TEC	NA	0.014516	0.025182	0	0	0.204766	0.031378	0.168109	-2.57253	0.146279	0.962596	down	no		2	4	0	0	25	4
ENSMUSG00000056014	A430033K04Rik	243308	ENSMUST00000069862;ENSMUST00000200521;ENSMUST00000198958	GO:0003676(nucleic acid binding);GO:0003700(DNA-binding transcription factor activity);GO:0005634(nucleus);GO:0006355(regulation of transcription, DNA-templated);GO:0043565(sequence-specific DNA binding);GO:0045892(negative regulation of transcription, DNA-templated);GO:0046872(metal ion binding);GO:0046872(metal ion binding)	05168(Herpes simplex virus 1 infection);05168(Herpes simplex virus 1 infection)	K09228	NA	RIKEN cDNA A430033K04 gene [Source:MGI Symbol;Acc:MGI:3583896]	protein_coding	NA	1.40996	1.24399	1.12745	1.25708	1.06129	1.25666	1.05773	0.0809673	0.65132	0.999978	up	no		421	405	340	350	320	376
ENSMUSG00000103594	A430034D21Rik	320763	ENSMUST00000194339	NA	NA	NA	NA	RIKEN cDNA A430034D21 gene [Source:MGI Symbol;Acc:MGI:2444685]	lincRNA	NA	0	0.026336	0	0	0	0	87.7867	6.45593	0.497064	0.999978	up	no		0	4	0	0	0	0
ENSMUSG00000087305	A430035B10Rik	320312	ENSMUST00000148063;ENSMUST00000144568	NA	NA	NA	NA	RIKEN cDNA A430035B10 gene [Source:MGI Symbol;Acc:MGI:2443789]	processed_transcript	NA	0.0145874	0	0	0.0217209	0	0.0223245	0.33119	-1.59427	0.418518	0.999978	down	no		6	0	0	8	0	9
ENSMUSG00000102372	A430050A11Rik	402760	ENSMUST00000195348	NA	NA	NA	NA	RIKEN cDNA A430050A11 gene [Source:MGI Symbol;Acc:MGI:3028067]	TEC	NA	0.203345	0.102641	0	0.02321	0.042769	0.151214	1.40882	0.494488	0.871725	0.999978	up	no		10	6	0	2	3	8
ENSMUSG00000090564	A430057M04Rik	319486	ENSMUST00000169054;ENSMUST00000170150	NA	NA	NA	NA	RIKEN cDNA A430057M04 gene [Source:MGI Symbol;Acc:MGI:2442125]	antisense	NA	0.330791	0.289565	0.5079	0.36176	0.2122	0.292963	1.30145	0.380119	0.228657	0.999978	up	no		128	122	198	130	83	114
ENSMUSG00000105471	A430073D23Rik	100310753	ENSMUST00000196262	NA	NA	NA	NA	RIKEN cDNA A430073D23 gene [Source:MGI Symbol;Acc:MGI:4361019]	lincRNA	NA	0	0	0.320159	0.282425	0	0.423076	0.453804	-1.13986	0.724058	0.999978	down	no		0	0	16	13	0	21
ENSMUSG00000085589	A430078I02Rik	320486	ENSMUST00000129343	NA	NA	NA	NA	RIKEN cDNA A430078I02 gene [Source:MGI Symbol;Acc:MGI:2444132]	antisense	NA	0	0.0228381	0	0.0259683	0.0133894	0.0277	0.340574	-1.55396	0.37346	0.999978	down	no		0	5	0	5	3	6
ENSMUSG00000116220	A430088P11Rik	106059	ENSMUST00000230612	NA	NA	NA	NA	RIKEN cDNA A430088P11 gene [Source:MGI Symbol;Acc:MGI:3605804]	antisense	NA	0	0	0.0291471	0.011695	0.0214791	0.0210882	0.537152	-0.896599	0.545068	0.999978	down	no		0	0	10	4	8	7
ENSMUSG00000094560	A430089I19Rik		ENSMUST00000097479	GO:0005737(cytoplasm);GO:0008284(positive regulation of cell population proliferation);GO:0043066(negative regulation of apoptotic process);GO:0045596(negative regulation of cell differentiation);GO:0045892(negative regulation of transcription, DNA-templated)	NA	NA	NA	RIKEN cDNA A430089I19 gene [Source:MGI Symbol;Acc:MGI:2683305]	protein_coding	NA	0.010782	0.07969	0.026709	0.009031	0	0.1182	0.92101	-0.118712	0.946596	0.999978	down	no		2	12	4	2	0	16
ENSMUSG00000114213	A430090L17Rik	319803	ENSMUST00000225044	NA	NA	NA	NA	RIKEN cDNA A430090L17 gene [Source:MGI Symbol;Acc:MGI:2442754]	antisense	NA	0.014032	0	0.006935	0	0.00143	0.010022	1.83086	0.872521	0.809723	0.999978	up	no		4	0	2	0	1	3
ENSMUSG00000067577	A430093F15Rik	403202	ENSMUST00000186596;ENSMUST00000186052	NA	NA	NA	NA	RIKEN cDNA A430093F15 gene [Source:MGI Symbol;Acc:MGI:2685520]	lincRNA;retained_intron	NA	0	0.0117624	0.0472127	0.0382673	0.0120051	0.065688	0.508579	-0.975457	0.406801	0.999978	down	no		0	3	11	9	3	16
ENSMUSG00000112096	A430103D13Rik	77775	ENSMUST00000220077	NA	NA	NA	NA	RIKEN cDNA A430103D13 gene [Source:MGI Symbol;Acc:MGI:1925025]	TEC	NA	1.18154	0.498388	0.633143	0.86763	0.716045	1.20616	0.829106	-0.270372	0.522434	0.999978	down	no		74	34	40	51	46	76
ENSMUSG00000097784	A430105J06Rik	77189	ENSMUST00000180869	NA	NA	NA	NA	RIKEN cDNA A430105J06 gene [Source:MGI Symbol;Acc:MGI:1924439]	lincRNA	NA	0.165337	0.062168	0.129719	0.153648	0.383639	0.193549	0.488788	-1.03272	0.188675	0.999978	down	no		16	7	13	14	36	18
ENSMUSG00000086851	A430108G06Rik	319650	ENSMUST00000153461;ENSMUST00000155165	NA	NA	NA	NA	RIKEN cDNA A430108G06 gene [Source:MGI Symbol;Acc:MGI:2442478]	processed_transcript	NA	0.179074	0	0.064148	0.0739806	0.13403	0	1.16927	0.225611	0.861677	0.999978	up	no		20	0	8	8	15	0
ENSMUSG00000102415	A430110C17Rik	320899	ENSMUST00000195666	NA	NA	NA	NA	RIKEN cDNA A430110C17 gene [Source:MGI Symbol;Acc:MGI:2444994]	TEC	NA	0.0119	0	0	0	0	0	39.6667	5.30986	0.476804	0.999978	up	no		4	0	0	0	0	0
ENSMUSG00000054135	A430110L20Rik	329307	ENSMUST00000181680;ENSMUST00000066988	NA	NA	NA	NA	RIKEN cDNA A430110L20 gene [Source:MGI Symbol;Acc:MGI:3036249]	lincRNA	NA	0.0351157	0.0975046	0.0624225	0.032972	0.101987	0.0358864	1.14163	0.191096	0.789431	0.999978	up	no		7	20	13	6	19	7
ENSMUSG00000047878	A4galt	239559	ENSMUST00000049530	GO:0000139(Golgi membrane);GO:0001576(globoside biosynthetic process);GO:0005794(Golgi apparatus);GO:0006629(lipid metabolic process);GO:0006688(glycosphingolipid biosynthetic process);GO:0007009(plasma membrane organization);GO:0008378(galactosyltransferase activity);GO:0015643(toxic substance binding);GO:0016020(membrane);GO:0016021(integral component of membrane);GO:0016740(transferase activit…	00601(Glycosphingolipid biosynthesis - lacto and neolacto series);00603(Glycosphingolipid biosynthesis - globo and isoglobo series)	K01988	EC:2.4.1.228	alpha 1,4-galactosyltransferase [Source:MGI Symbol;Acc:MGI:3512453]	protein_coding	NA	0	0	0.0179914	0	0	0	59.9713	5.9062	0.480402	0.999978	up	no		0	0	4	0	0	0
ENSMUSG00000114452	A530001N23Rik	328265	ENSMUST00000225276	NA	NA	NA	NA	RIKEN cDNA A530001N23 gene [Source:MGI Symbol;Acc:MGI:3045361]	lincRNA	NA	0.0202234	0	0	0	0	0	67.4114	6.07492	0.369649	0.999978	up	no		6	0	0	0	0	0
ENSMUSG00000006462	A530013C23Rik	329562	ENSMUST00000130679;ENSMUST00000141923	NA	NA	NA	NA	RIKEN cDNA A530013C23 gene [Source:MGI Symbol;Acc:MGI:3041178]	lincRNA	NA	0.0342076	0.0401817	0.0454289	0.0542162	0.0332512	0.0521522	0.858176	-0.220654	0.714338	0.999978	down	no		15	19	21	22	16	23
ENSMUSG00000043122	A530016L24Rik	319942	ENSMUST00000057465	GO:0016020(membrane);GO:0016021(integral component of membrane)	NA	NA	NA	RIKEN cDNA A530016L24 gene [Source:MGI Symbol;Acc:MGI:2443020]	protein_coding	NA	0.0137453	0	0	0	0	0	45.8178	5.51784	0.476804	0.999978	up	no		4	0	0	0	0	0
ENSMUSG00000072847	A530017D24Rik	100504229	ENSMUST00000148413;ENSMUST00000101077	NA	NA	NA	NA	RIKEN cDNA A530017D24 gene [Source:MGI Symbol;Acc:MGI:2144320]	lincRNA	NA	3.4285	2.83405	3.09603	3.09295	3.07619	3.06691	1.01327	0.0190118	0.922343	0.999978	up	no		653	588	596	548	591	586
ENSMUSG00000097124	A530020G20Rik	319839	ENSMUST00000180804;ENSMUST00000199889;ENSMUST00000181070	NA	NA	NA	NA	RIKEN cDNA A530020G20 gene [Source:MGI Symbol;Acc:MGI:2442825]	antisense	NA	5.1597	5.07857	6.08633	5.10088	5.13295	4.66051	1.09603	0.132283	0.179237	0.999978	up	no		1416	1519	1689	1302	1422	1284
ENSMUSG00000089844	A530032D15Rik	381287	ENSMUST00000161724;ENSMUST00000160792	GO:0003674(molecular_function);GO:0005575(cellular_component);GO:0005634(nucleus);GO:0008150(biological_process);GO:0016604(nuclear body);GO:0016604(nuclear body)	NA	NA	NA	RIKEN cDNA A530032D15Rik gene [Source:MGI Symbol;Acc:MGI:3037746]	protein_coding	NA	0.397616	0.341633	0.670544	0.345856	0.701809	0.46314	0.93314	-0.0998348	0.811077	0.999978	down	no		48	44	80	38	84	55
ENSMUSG00000072109	A530040E14Rik	621875	ENSMUST00000159087;ENSMUST00000161150;ENSMUST00000162353;ENSMUST00000093501	NA	NA	NA	NA	RIKEN cDNA A530040E14 gene [Source:MGI Symbol;Acc:MGI:3612703]	antisense	NA	0.95501	0.970252	0.932125	1.09712	1.23406	1.17891	0.814049	-0.296813	0.158945	0.981632	down	no		163	181	161	174	211	202
ENSMUSG00000104973	A530041M06Rik	100503209	ENSMUST00000199690	NA	NA	NA	NA	RIKEN cDNA A530041M06 gene [Source:MGI Symbol;Acc:MGI:3026943]	sense_intronic	NA	0.087323	0.040601	0.020687	0.07217	0	0.067319	1.0654	0.0913895	0.947336	0.999978	up	no		15	8	4	12	0	12
ENSMUSG00000113338	A530046M15Rik	328190	ENSMUST00000221778	NA	NA	NA	NA	RIKEN cDNA A530046M15 gene [Source:MGI Symbol;Acc:MGI:5439406]	lincRNA	NA	0	0.061713	0	0.080426	0	0	0.767326	-0.382088	0.869196	0.999978	down	no		0	8	0	9	0	0
ENSMUSG00000100247	A530053M12Rik	442836	ENSMUST00000187918	NA	NA	NA	NA	RIKEN cDNA A530053M12 gene [Source:MGI Symbol;Acc:MGI:3045369]	lincRNA	NA	0.110679	0.117585	0.199028	0.075712	0.062572	0.070329	2.04825	1.03439	0.2411	0.999978	up	no		12	14	22	8	7	8
ENSMUSG00000087694	A530058N18Rik	320846	ENSMUST00000135729	NA	NA	NA	NA	RIKEN cDNA A530058N18 gene [Source:MGI Symbol;Acc:MGI:2444858]	antisense	NA	0	0	0	0.00779043	0	0	0.0385088	-4.69867	0.515451	0.999978	down	no		0	0	0	3	0	0
ENSMUSG00000113290	A530058O07Rik	97881	ENSMUST00000222059	NA	NA	NA	NA	RIKEN cDNA A530058O07 gene [Source:MGI Symbol;Acc:MGI:2145514]	TEC	NA	0	0	0	0	0.007619	0.015335	0.0130696	-6.25764	0.306814	0.999978	down	no		0	0	0	0	2	4
ENSMUSG00000104273	A530064N14Rik	402761	ENSMUST00000195338	NA	NA	NA	NA	RIKEN cDNA A530064N14 gene [Source:MGI Symbol;Acc:MGI:3028068]	TEC	NA	0.213838	0.169079	0.179771	0.13064	0.098316	0.135235	1.54504	0.62764	0.3805	0.999978	up	no		24	20	20	14	11	15
ENSMUSG00000085112	A530072M11Rik	100415915	ENSMUST00000151122	NA	NA	NA	NA	RIKEN cDNA gene A530072M11 [Source:MGI Symbol;Acc:MGI:4440477]	processed_transcript	NA	0.112734	0.158385	0.092438	0.085326	0.183241	0.077538	1.05042	0.0709718	0.901801	0.999978	up	no		16	24	13	11	25	11
ENSMUSG00000086124	A530076I17Rik	320367	ENSMUST00000138379	NA	NA	NA	NA	RIKEN cDNA A530076I17 gene [Source:MGI Symbol;Acc:MGI:2443897]	lincRNA	NA	0	0	0.0273263	0	0	0	91.0875	6.50918	0.267948	0.999978	up	no		0	0	8	0	0	0
ENSMUSG00000097322	A530083I20Rik	331045	ENSMUST00000180486	NA	NA	NA	NA	RIKEN cDNA A530083I20 gene [Source:MGI Symbol;Acc:MGI:3040711]	antisense	NA	0	0	0.0109462	0	0	0	36.4872	5.18932	0.316959	0.999978	up	no		0	0	7	0	0	0
ENSMUSG00000117872	A530088E08Rik	664702	ENSMUST00000237668	NA	NA	NA	NA	RIKEN cDNA A530088E08 gene [Source:MGI Symbol;Acc:MGI:3603459]	antisense	NA	0	0.00637152	0.0179131	0.0228066	0.007261	0.00731292	0.64966	-0.622243	0.705842	0.999978	down	no		0	2	4	5	2	2
ENSMUSG00000051805	A530095I07Rik	210373	ENSMUST00000070942	NA	NA	NA	NA	RIKEN cDNA A530095I07 gene [Source:MGI Symbol;Acc:MGI:2685376]	antisense	NA	0	0	0.060379	0	0	0	201.263	7.65294	0.480402	0.999978	up	no		0	0	4	0	0	0
ENSMUSG00000052760	A630001G21Rik	319997	ENSMUST00000159122	GO:0003674(molecular_function);GO:0005575(cellular_component);GO:0005634(nucleus);GO:0008150(biological_process)	NA	NA	NA	RIKEN cDNA A630001G21 gene [Source:MGI Symbol;Acc:MGI:2443131]	protein_coding	NA	0	0	0	0	0	0.0270785	0.0110789	-6.49604	0.359092	0.999978	down	no		0	0	0	0	0	6
ENSMUSG00000110498	A630001O12Rik	414091	ENSMUST00000212914	NA	NA	NA	NA	RIKEN cDNA A630001O12 gene [Source:MGI Symbol;Acc:MGI:3041181]	lincRNA	NA	0.111996	0.156412	0.142787	0.087792	0.110461	0.157276	1.15657	0.209855	0.757572	0.999978	up	no		18	28	23	13	18	26
ENSMUSG00000086395	A630014C17Rik	399633	ENSMUST00000150973	NA	NA	NA	NA	RIKEN cDNA A630014C17 gene [Source:MGI Symbol;Acc:MGI:3026989]	antisense	NA	0.037443	0.030793	0	0	0.074437	0	0.916695	-0.125487	0.976346	0.999978	down	no		9	8	0	0	17	0
ENSMUSG00000095493	A630023A22Rik	105518	ENSMUST00000178958	GO:0003674(molecular_function);GO:0005575(cellular_component);GO:0008150(biological_process)	NA	NA	NA	RIKEN cDNA A630023A22 gene [Source:MGI Symbol;Acc:MGI:2145657]	protein_coding	NA	0	0.0354687	0	0	0.113028	0.0266605	0.253913	-1.97759	0.337674	0.999978	down	no		0	4	0	0	12	3
ENSMUSG00000086725	A630052C17Rik	320757	ENSMUST00000129876	NA	NA	NA	NA	RIKEN cDNA A630052C17 gene [Source:MGI Symbol;Acc:MGI:2444673]	processed_transcript	NA	2.18844	1.73854	1.42993	1.76556	1.52872	1.74769	1.06247	0.0874159	0.681074	0.999978	up	no		351	304	232	263	248	281
ENSMUSG00000097160	A630072L19Rik	100038467	ENSMUST00000221309;ENSMUST00000180617	NA	NA	NA	NA	RIKEN cDNA A630072L19 gene [Source:MGI Symbol;Acc:MGI:3641830]	antisense	NA	0.0223826	0.0329619	0.00356784	0.0315671	0.0129073	0.0138005	1.01094	0.0156952	0.95975	0.999978	up	no		8	13	2	11	5	6
ENSMUSG00000101013	A630072M18Rik	320770	ENSMUST00000190567	NA	NA	NA	NA	RIKEN cDNA A630072M18 gene [Source:MGI Symbol;Acc:MGI:2444702]	antisense	NA	0.179607	0.135634	0.144008	0.09114	0.29911	0.330061	0.63757	-0.649343	0.133378	0.932805	down	no		71	59	58	34	119	131
ENSMUSG00000116673	A630089N07Rik	320586	ENSMUST00000232533;ENSMUST00000231268;ENSMUST00000232614;ENSMUST00000231741;ENSMUST00000232346;ENSMUST00000232376	GO:0003676(nucleic acid binding);GO:0003700(DNA-binding transcription factor activity);GO:0005634(nucleus);GO:0006355(regulation of transcription, DNA-templated);GO:0043565(sequence-specific DNA binding);GO:0046872(metal ion binding);GO:0046872(metal ion binding)	NA	NA	NA	RIKEN cDNA A630089N07 gene [Source:MGI Symbol;Acc:MGI:2444323]	protein_coding;processed_transcript	NA	1.67531	1.59593	1.26527	0.721211	1.4286	1.52404	1.23481	0.304292	0.179172	0.999978	up	no		520	540	399	209	447	474
ENSMUSG00000096094	A630095N17Rik	381272	ENSMUST00000191271	GO:0003674(molecular_function);GO:0005575(cellular_component);GO:0008150(biological_process)	NA	NA	NA	RIKEN cDNA A630095N17 gene [Source:MGI Symbol;Acc:MGI:2686470]	nonsense_mediated_decay	NA	0	0	0	0	0	0.0200359	0.0149732	-6.06148	0.636875	0.999978	down	no		0	0	0	0	0	2
ENSMUSG00000084846	A730011C13Rik	319916	ENSMUST00000141787;ENSMUST00000135483	NA	NA	NA	NA	RIKEN cDNA A730011C13 gene [Source:MGI Symbol;Acc:MGI:2442973]	antisense	NA	0.854086	1.33568	1.06471	1.05319	0.976651	1.08777	1.0439	0.0619846	0.812281	0.999978	up	no		139	238	176	160	161	178
ENSMUSG00000047384	A730013G03Rik	320952	ENSMUST00000195012	NA	NA	NA	NA	RIKEN cDNA A730013G03 gene [Source:MGI Symbol;Acc:MGI:2445118]	TEC	NA	0	0	0	0	0.022797	0	0.0131596	-6.24774	0.465337	0.999978	down	no		0	0	0	0	4	0
ENSMUSG00000085566	A730017L22Rik	613258	ENSMUST00000128176;ENSMUST00000135110;ENSMUST00000133766	NA	NA	NA	NA	RIKEN cDNA A730017L22 gene [Source:MGI Symbol;Acc:MGI:3584452]	processed_transcript	NA	1.37596	1.62935	1.31829	1.68998	1.62144	1.77062	0.850762	-0.233173	0.0509828	0.632126	down	no		603	777	584	688	717	777
ENSMUSG00000097924	A730020E08Rik	100504262	ENSMUST00000181288;ENSMUST00000180421;ENSMUST00000204848	NA	NA	NA	NA	RIKEN cDNA A730020E08 gene [Source:MGI Symbol;Acc:MGI:2444999]	bidirectional_promoter_lncRNA	NA	0.0367874	0.0756981	0.0626697	0.0427489	0.0347204	0.0797942	1.11377	0.15545	0.818511	0.999978	up	no		11	25	19	12	10	24
ENSMUSG00000044522	A730020M07Rik	100503044	ENSMUST00000050571;ENSMUST00000196621	NA	NA	NA	NA	RIKEN cDNA A730020M07 gene [Source:MGI Symbol;Acc:MGI:2442643]	lincRNA	NA	0.186402	0.255158	0.430936	0.230248	0.253137	0.199677	1.27733	0.35313	0.431114	0.999978	up	no		37	56	86	42	51	40
ENSMUSG00000045238	A730035I17Rik	102637492	ENSMUST00000197382;ENSMUST00000057889	NA	NA	NA	NA	RIKEN cDNA A730035I17 gene [Source:MGI Symbol;Acc:MGI:3696858]	antisense	NA	0.0464419	0.0101784	0.0425569	0.0115618	0.018936	0.00244775	3.01034	1.58993	0.328589	0.999978	up	no		9	2	8	2	4	1
ENSMUSG00000048636	A730049H05Rik	74516	ENSMUST00000057977	GO:0003674(molecular_function);GO:0005575(cellular_component);GO:0008150(biological_process)	NA	NA	NA	RIKEN cDNA A730049H05 gene [Source:MGI Symbol;Acc:MGI:1921766]	protein_coding	NA	0	0	0	0	0	0.014134	0.0212254	-5.55807	0.464795	0.999978	down	no		0	0	0	0	0	4
ENSMUSG00000092375	A730060N03Rik	102640344	ENSMUST00000174277	NA	NA	NA	NA	RIKEN cDNA A730060N03 gene [Source:MGI Symbol;Acc:MGI:2444190]	antisense	NA	0	0	0.024078	0	0	0	80.26	6.32661	0.480402	0.999978	up	no		0	0	4	0	0	0
ENSMUSG00000053588	A730061H03Rik	320942	ENSMUST00000066106;ENSMUST00000238215	NA	NA	NA	NA	RIKEN cDNA A730061H03 gene [Source:MGI Symbol;Acc:MGI:2445099]	bidirectional_promoter_lncRNA	NA	0.0559881	0.0793518	0.101875	0.0822246	0.0117764	0.0867931	1.31208	0.39185	0.839802	0.999978	up	no		6	9	11	9	2	10
ENSMUSG00000112639	A730063M14Rik	100504703	ENSMUST00000217874;ENSMUST00000217956	NA	NA	NA	NA	RIKEN cDNA A730063M14 gene [Source:MGI Symbol;Acc:MGI:2443898]	lincRNA	NA	0.123036	0.0359409	0.044569	0.105554	0.103824	0.028008	0.857447	-0.221881	0.819826	0.999978	down	no		16	6	6	13	14	4
ENSMUSG00000096923	A730071L15Rik	791363	ENSMUST00000181545	NA	NA	NA	NA	RIKEN cDNA A730071L15Rik gene [Source:MGI Symbol;Acc:MGI:3642498]	protein_coding	NA	0.06013	0.050957	0.034711	0.002853	0.076317	0.032948	1.3004	0.378953	0.770226	0.999978	up	no		8	7	5	1	10	4
ENSMUSG00000086693	A730081D07Rik	102633880	ENSMUST00000153685	NA	NA	NA	NA	RIKEN cDNA A730081D07 gene [Source:MGI Symbol;Acc:MGI:2441825]	antisense	NA	0.427507	0.533075	0.517281	0.573372	0.577135	0.308283	1.01307	0.0187403	0.958701	0.999978	up	no		57	77	69	70	77	41
ENSMUSG00000108379	A730082K24Rik	101786	ENSMUST00000205913	NA	NA	NA	NA	RIKEN cDNA A730082K24 gene [Source:MGI Symbol;Acc:MGI:2142163]	lincRNA	NA	0.0210986	0	0	0	0.0163594	0.0214941	0.557375	-0.843279	0.745069	0.999978	down	no		4	0	0	0	3	4
ENSMUSG00000093598	A730085K08Rik	654800	ENSMUST00000177015	NA	NA	NA	NA	RIKEN cDNA A730085K08 gene [Source:MGI Symbol;Acc:MGI:3605633]	antisense	NA	0	0	0.087981	0	0.052987	0	1.66043	0.731554	0.725808	0.999978	up	no		0	0	14	0	8	0
ENSMUSG00000090120	A730090N16Rik	319798	ENSMUST00000160137	NA	NA	NA	NA	RIKEN cDNA A730090N16 gene [Source:MGI Symbol;Acc:MGI:2442748]	antisense	NA	0.150986	0.145475	0	0.378203	0.193655	0.153171	0.408895	-1.2902	0.259929	0.999978	down	no		7	8	0	17	9	8
ENSMUSG00000113965	A730091E23Rik	319659	ENSMUST00000221700	NA	NA	NA	NA	RIKEN cDNA A730091E23 gene [Source:MGI Symbol;Acc:MGI:2442493]	TEC	NA	0.132191	0.170269	0.098617	0.176033	0.148171	0.150026	0.845744	-0.241708	0.590579	0.999978	down	no		37	52	28	46	42	42
ENSMUSG00000053181	A830005F24Rik	442803	ENSMUST00000065465	GO:0003674(molecular_function);GO:0005575(cellular_component);GO:0008150(biological_process)	NA	NA	NA	RIKEN cDNA A830005F24 gene [Source:MGI Symbol;Acc:MGI:3045249]	protein_coding	NA	0.581207	0.690928	0.418998	0.618453	0.266641	0.460815	1.2565	0.329409	0.544281	0.999978	up	no		34	44	25	33	16	27
ENSMUSG00000057715	A830018L16Rik	320492	ENSMUST00000171690;ENSMUST00000135014	GO:0003674(molecular_function);GO:0005575(cellular_component);GO:0008150(biological_process);GO:0008150(biological_process)	NA	NA	NA	RIKEN cDNA A830018L16 gene [Source:MGI Symbol;Acc:MGI:2444149]	protein_coding	NA	0.0107489	0.0291205	0.0184257	0.0164347	0	0.020458	1.58012	0.660035	0.52795	0.999978	up	no		8	22	13	11	0	14
ENSMUSG00000117645	A830021F12Rik	442838	ENSMUST00000234122	NA	NA	NA	NA	RIKEN cDNA A830021F12 gene [Source:MGI Symbol;Acc:MGI:3045372]	lincRNA	NA	0	0	0	0	0.015018	0	0.019976	-5.64559	0.465337	0.999978	down	no		0	0	0	0	4	0
ENSMUSG00000059706	A830035A12Rik	442842	ENSMUST00000147445	NA	NA	NA	NA	RIKEN cDNA A830035A12 gene [Source:MGI Symbol;Acc:MGI:3045382]	processed_transcript	NA	0	0	0	0	0	0.027418	0.0109417	-6.51402	0.636875	0.999978	down	no		0	0	0	0	0	2
ENSMUSG00000111329	A830035O19Rik	100101457	ENSMUST00000216147	NA	NA	NA	NA	RIKEN cDNA A830035O19 gene [Source:MGI Symbol;Acc:MGI:3704334]	antisense	NA	0.147395	0.400554	0.214957	0.286684	0.278239	0.238288	0.94982	-0.0742737	0.899135	0.999978	down	no		21	61	30	37	39	33
ENSMUSG00000084890	A830036E02Rik	353123	ENSMUST00000128904;ENSMUST00000139095;ENSMUST00000126470	NA	NA	NA	NA	RIKEN cDNA A830036E02 gene [Source:MGI Symbol;Acc:MGI:3686876]	antisense	NA	0.0800353	0.12351	0.145865	0.112655	0.0634859	0.0378756	1.63264	0.707203	0.195847	0.999978	up	no		36	60	66	48	30	17
ENSMUSG00000097413	A830052D11Rik	402767	ENSMUST00000181729;ENSMUST00000234978;ENSMUST00000234408;ENSMUST00000234930	NA	NA	NA	NA	RIKEN cDNA A830052D11 gene [Source:MGI Symbol;Acc:MGI:3028074]	lincRNA	NA	0.00648845	0.0433479	0.0739595	0.0117558	0	0.0290309	3.0352	1.60179	0.39025	0.999978	up	no		1	7	11	2	0	5
ENSMUSG00000091890	A830073O21Rik	320262	ENSMUST00000205693;ENSMUST00000169090	NA	NA	NA	NA	RIKEN cDNA A830073O21 gene [Source:MGI Symbol;Acc:MGI:2443692]	TEC	NA	0.10591	0.283325	0.188612	0.215817	0.220183	0.090609	1.0973	0.133955	0.790845	0.999978	up	no		25	71	44	46	51	21
ENSMUSG00000087143	A830082K12Rik	320174	ENSMUST00000123998;ENSMUST00000144545	NA	NA	NA	NA	RIKEN cDNA A830082K12 gene [Source:MGI Symbol;Acc:MGI:2443527]	antisense	NA	0	0.0047704	0	0.00626154	0	0	0.761858	-0.392405	0.942662	0.999978	down	no		0	4	0	4	0	0
ENSMUSG00000112280	A830082N09Rik	414093	ENSMUST00000218182;ENSMUST00000164429	NA	NA	NA	NA	RIKEN cDNA A830082N09 gene [Source:MGI Symbol;Acc:MGI:3041184]	retained_intron;processed_transcript	NA	0.077154	0.087193	0.050404	0.033367	0.0615321	0.16634	0.822048	-0.282705	0.598412	0.999978	down	no		44	55	31	18	37	97
ENSMUSG00000098008	A930001A20Rik	77127	ENSMUST00000182586	NA	NA	NA	NA	RIKEN cDNA A930001A20 gene [Source:MGI Symbol;Acc:MGI:1924377]	lincRNA	NA	0.037875	0	0	0.029607	0	0.03455	0.590349	-0.760361	0.729163	0.999978	down	no		4	0	0	3	0	4
ENSMUSG00000087132	A930001C03Rik	319314	ENSMUST00000136632;ENSMUST00000235289;ENSMUST00000154407;ENSMUST00000132579;ENSMUST00000133871	NA	NA	NA	NA	RIKEN cDNA A930001C03 gene [Source:MGI Symbol;Acc:MGI:2441838]	retained_intron;antisense	NA	0.323165	0.14727	0.420988	0.265581	0.330167	0.426371	0.872133	-0.19738	0.617547	0.999978	down	no		63	32	84	49	66	85
ENSMUSG00000115918	A930001M01Rik	77941	ENSMUST00000229685;ENSMUST00000229286	NA	NA	NA	NA	RIKEN cDNA A930001M01 gene [Source:MGI Symbol;Acc:MGI:1925191]	antisense	NA	0.0607354	0.0858303	0.0698899	0.0512594	0.0299357	0.0901075	1.26359	0.337524	0.600559	0.999978	up	no		24	37	29	20	12	36
ENSMUSG00000045506	A930002H24Rik	320004	ENSMUST00000050753	GO:0003674(molecular_function);GO:0005575(cellular_component);GO:0008150(biological_process)	NA	NA	NA	RIKEN cDNA A930002H24 gene [Source:MGI Symbol;Acc:MGI:2443151]	protein_coding	NA	0.265876	0.081066	0.190934	0.223346	0.111574	0.040527	1.43263	0.518664	0.733653	0.999978	up	no		10	4	7	8	5	2
ENSMUSG00000105076	A930003O13Rik	330052	ENSMUST00000197486;ENSMUST00000196218	NA	NA	NA	NA	RIKEN cDNA A930003O13 gene [Source:MGI Symbol;Acc:MGI:3612704]	lincRNA	NA	0	0	0.00786002	0	0.00398041	0	1.97468	0.981617	0.694123	0.999978	up	no		0	0	5	0	2	0
ENSMUSG00000054057	A930004D18Rik	77940	ENSMUST00000151857;ENSMUST00000135980;ENSMUST00000066163	GO:0003674(molecular_function);GO:0005575(cellular_component);GO:0008150(biological_process);GO:0016020(membrane);GO:0016021(integral component of membrane);GO:0016021(integral component of membrane)	NA	NA	NA	RIKEN cDNA A930004D18 gene [Source:MGI Symbol;Acc:MGI:1925190]	processed_transcript;protein_coding	NA	1.5336	1.51281	1.52972	1.48166	1.44495	1.57781	1.01592	0.0227896	0.899927	0.999978	up	no		377	407	382	339	359	390
ENSMUSG00000102602	A930004J17Rik	319635	ENSMUST00000192689	NA	NA	NA	NA	RIKEN cDNA A930004J17 gene [Source:MGI Symbol;Acc:MGI:2442442]	TEC	NA	3.16476	2.68683	2.52361	3.10925	2.87222	2.95885	0.936787	-0.0942063	0.363215	0.999978	down	no		1061	982	856	969	972	995
ENSMUSG00000054426	A930005H10Rik	68161	ENSMUST00000191182;ENSMUST00000185681;ENSMUST00000185424;ENSMUST00000188260;ENSMUST00000185512;ENSMUST00000067500	NA	NA	NA	NA	RIKEN cDNA A930005H10 gene [Source:MGI Symbol;Acc:MGI:1915411]	retained_intron;antisense;processed_transcript	NA	0.510026	0.470555	0.969314	0.801292	0.654626	0.552647	0.97079	-0.0427683	0.89403	0.999978	down	no		93	91	173	132	117	99
ENSMUSG00000103001	A930005N03Rik	77191	ENSMUST00000194920	NA	NA	NA	NA	RIKEN cDNA A930005N03 gene [Source:MGI Symbol;Acc:MGI:1924441]	TEC	NA	0	0	0	0.00016	0.001039	0.033223	0.00871536	-6.84222	0.260726	0.999978	down	no		0	0	0	1	1	4
ENSMUSG00000084866	A930006K02Rik	100503120	ENSMUST00000231422	NA	NA	NA	NA	RIKEN cDNA A930006K02 gene [Source:MGI Symbol;Acc:MGI:1925683]	processed_transcript	NA	0	0.038015	0.042383	0	0	0	267.993	8.06605	0.227002	0.999978	up	no		0	4	4	0	0	0
ENSMUSG00000102097	A930006L05Rik	442826	ENSMUST00000186821	NA	NA	NA	NA	RIKEN cDNA A930006L05 gene [Source:MGI Symbol;Acc:MGI:3045290]	antisense	NA	0	0	0	0	0.023512	0.057466	0.00370471	-8.07642	0.0347181	0.526712	down	no		0	0	0	0	5	12
ENSMUSG00000118559	A930007A09Rik	432999	ENSMUST00000239037	NA	NA	NA	NA	RIKEN cDNA A930007A09 gene [Source:NCBI gene;Acc:432999]	protein_coding	NA	0.973293	0.954614	0.645274	0.861149	0.773936	0.956188	0.993018	-0.0101081	0.940679	0.999978	down	no		281	301	189	232	226	277
ENSMUSG00000097855	A930007I19Rik	77779	ENSMUST00000181726;ENSMUST00000180986;ENSMUST00000180737;ENSMUST00000236439	NA	NA	NA	NA	RIKEN cDNA A930007I19 gene [Source:MGI Symbol;Acc:MGI:1925029]	antisense	NA	0.138695	0.108768	0.0930267	0.0363785	0.0908285	0.115129	1.40503	0.490603	0.409818	0.999978	up	no		51	43	35	13	34	44
ENSMUSG00000097610	A930012L18Rik	626275	ENSMUST00000181094	NA	NA	NA	NA	RIKEN cDNA A930012L18 gene [Source:MGI Symbol;Acc:MGI:2442887]	antisense	NA	0	0	0.0262187	0	0	0.0206786	1.26792	0.342463	0.920294	0.999978	up	no		0	0	5	0	0	4
ENSMUSG00000054181	A930012O16Rik	227923	ENSMUST00000156418;ENSMUST00000146529	NA	NA	NA	NA	RIKEN cDNA A930012O16 gene [Source:MGI Symbol;Acc:MGI:2442255]	processed_transcript	NA	0.322471	0.304406	0.283124	0.09337	0.384023	0.1964	1.35056	0.433562	0.492163	0.999978	up	no		37	38	33	10	45	23
ENSMUSG00000104092	A930014E01Rik	78598	ENSMUST00000194572	NA	NA	NA	NA	RIKEN cDNA A930014E01 gene [Source:MGI Symbol;Acc:MGI:1925848]	TEC	NA	0	0.31414	0	0	0	0.156321	2.00958	1.0069	0.69692	0.999978	up	no		0	9	0	0	0	4
ENSMUSG00000092368	A930015D03Rik	77810	ENSMUST00000173900	NA	NA	NA	NA	RIKEN cDNA A930015D03 gene [Source:MGI Symbol;Acc:MGI:1925060]	antisense	NA	0	0.337185	0	0	0	0	1123.95	10.1344	0.0169217	0.353682	up	no		0	30	0	0	0	0
ENSMUSG00000114526	A930015P04Rik	77801	ENSMUST00000225984	NA	NA	NA	NA	RIKEN cDNA A930015P04 gene [Source:MGI Symbol;Acc:MGI:1925051]	TEC	NA	0.064403	0.030737	0.047922	0.070276	0.023545	0.033411	1.12442	0.169179	0.957707	0.999978	up	no		4	2	3	4	2	2
ENSMUSG00000040705	A930016O22Rik	100503495	ENSMUST00000047020;ENSMUST00000208685	NA	NA	NA	NA	RIKEN cDNA A930016O22 gene [Source:MGI Symbol;Acc:MGI:3605623]	antisense	NA	0.193212	0.0815272	0.0897097	0.192579	0.182692	0.0918936	0.78013	-0.358214	0.550218	0.999978	down	no		37	18	18	35	36	18
ENSMUSG00000025727	A930017K11Rik	100034748	ENSMUST00000162431	GO:0003674(molecular_function);GO:0005575(cellular_component);GO:0008150(biological_process)	NA	NA	NA	RIKEN cDNA A930017K11 gene [Source:MGI Symbol;Acc:MGI:2442713]	protein_coding	NA	0	0.018095	0	0	0	0	60.3167	5.91448	0.497064	0.999978	up	no		0	4	0	0	0	0
ENSMUSG00000060530	A930017M01Rik	239410	ENSMUST00000081361	NA	NA	NA	NA	RIKEN cDNA A930017M01 gene [Source:MGI Symbol;Acc:MGI:2685151]	transcribed_processed_pseudogene	NA	0	0	0.0115305	0.0117925	0	0	0.977781	-0.0324164	0.962291	0.999978	down	no		0	0	6	6	0	0
ENSMUSG00000085958	A930019D19Rik	77806	ENSMUST00000135360	NA	NA	NA	NA	RIKEN cDNA A930019D19 gene [Source:MGI Symbol;Acc:MGI:1925056]	antisense	NA	0.129651	0.103324	0.196116	0	0	0.068608	6.25424	2.64483	0.0679626	0.720423	up	no		10	8	14	0	0	5
ENSMUSG00000113575	A930023M06Rik	77958	ENSMUST00000223270	NA	NA	NA	NA	RIKEN cDNA A930023M06 gene [Source:MGI Symbol;Acc:MGI:1925208]	sense_intronic	NA	0.013764	0.02171	0	0	0	0.022594	1.57006	0.650822	0.768837	0.999978	up	no		2	2	0	0	0	2
ENSMUSG00000056735	A930024E05Rik	109202	ENSMUST00000148466	NA	NA	NA	NA	RIKEN cDNA A930024E05 gene [Source:MGI Symbol;Acc:MGI:1924414]	antisense	NA	0.257587	0.148496	0.332189	0.303207	0.185316	0.257703	0.989341	-0.0154602	0.990028	0.999978	down	no		36	23	47	39	26	36
ENSMUSG00000113688	A930027P06Rik	399619	ENSMUST00000221298	NA	NA	NA	NA	RIKEN cDNA A930027P06 gene [Source:MGI Symbol;Acc:MGI:3026956]	TEC	NA	0.017391	0.022231	0	0	0.004827	0	8.20841	3.0371	0.367456	0.999978	up	no		4	6	0	0	2	0
ENSMUSG00000114796	A930028N01Rik	78438	ENSMUST00000225358	NA	NA	NA	NA	RIKEN cDNA A930028N01 gene [Source:MGI Symbol;Acc:MGI:1925688]	antisense	NA	0	0.131538	0	0	0	0.119697	1.09892	0.136093	0.947515	0.999978	up	no		0	5	0	0	0	4
ENSMUSG00000105226	A930028O11Rik	77820	ENSMUST00000197219	NA	NA	NA	NA	RIKEN cDNA A930028O11 gene [Source:MGI Symbol;Acc:MGI:1925070]	TEC	NA	0.046694	0	0	0	0	0.045898	1.01734	0.0248059	0.999532	0.999978	up	no		4	0	0	0	0	4
ENSMUSG00000096988	A930029G22Rik	654806	ENSMUST00000181032	NA	NA	NA	NA	RIKEN cDNA A930029G22 gene [Source:MGI Symbol;Acc:MGI:3605039]	lincRNA	NA	0.110891	0.097798	0.124703	0.144626	0.158124	0.179023	0.692011	-0.531134	0.436686	0.999978	down	no		14	14	16	17	20	23
ENSMUSG00000108985	A930030B08Rik	77193	ENSMUST00000207625	NA	NA	NA	NA	RIKEN cDNA A930030B08 gene [Source:MGI Symbol;Acc:MGI:1924443]	TEC	NA	0.032632	0.012945	0.021194	0.047778	0	0.018149	1.0128	0.0183522	0.932719	0.999978	up	no		10	5	7	13	0	6
ENSMUSG00000102282	A930032L01Rik	77833	ENSMUST00000195845	NA	NA	NA	NA	RIKEN cDNA A930032L01 gene [Source:MGI Symbol;Acc:MGI:1925083]	TEC	NA	0	0	0	0.036076	0.041596	0.026379	0.0028832	-8.43811	0.148632	0.967425	down	no		0	0	0	3	3	2
ENSMUSG00000090622	A930033H14Rik	320700	ENSMUST00000170048	GO:0003674(molecular_function);GO:0005575(cellular_component);GO:0008150(biological_process)	NA	NA	NA	RIKEN cDNA A930033H14 gene [Source:MGI Symbol;Acc:MGI:2444562]	protein_coding	NA	0.166966	0.312716	0.165103	0.333034	0.172953	0.34374	0.758814	-0.398181	0.389955	0.999978	down	no		37	74	37	67	38	75
ENSMUSG00000111665	A930033M14Rik	78441	ENSMUST00000217206	NA	NA	NA	NA	RIKEN cDNA A930033M14 gene [Source:MGI Symbol;Acc:MGI:1925691]	lincRNA	NA	0	0	0.052138	0	0	0.093751	0.556133	-0.846499	0.870694	0.999978	down	no		0	0	2	0	0	3
ENSMUSG00000052241	A930035D04Rik	320946	ENSMUST00000064013	NA	NA	NA	NA	RIKEN cDNA A930035D04 gene [Source:MGI Symbol;Acc:MGI:2445106]	pseudogene	NA	0.359791	0.657696	0.426442	0.833657	0.433472	0.462852	0.83465	-0.260756	0.705052	0.999978	down	no		15	29	18	31	18	19
ENSMUSG00000105469	A930036I15Rik	77967	ENSMUST00000196018	NA	NA	NA	NA	RIKEN cDNA A930036I15 gene [Source:MGI Symbol;Acc:MGI:1925217]	TEC	NA	0	0.0124	0	0	0	0	41.3333	5.36923	0.673245	0.999978	up	no		0	2	0	0	0	0
ENSMUSG00000102375	A930036K24Rik	77829	ENSMUST00000194146	NA	NA	NA	NA	RIKEN cDNA A930036K24 gene [Source:MGI Symbol;Acc:MGI:1925079]	TEC	NA	0.042962	0.025945	0	0	0.039383	0	1.74966	0.807078	0.763258	0.999978	up	no		4	3	0	0	4	0
ENSMUSG00000109408	A930037H05Rik	78439	ENSMUST00000208476;ENSMUST00000207133;ENSMUST00000208034;ENSMUST00000207446;ENSMUST00000208152;ENSMUST00000207273	NA	NA	NA	NA	RIKEN cDNA A930037H05 gene [Source:MGI Symbol;Acc:MGI:1925689]	bidirectional_promoter_lncRNA;retained_intron	NA	0.452298	0.326921	0.322065	0.434828	0.339353	0.314176	1.01188	0.0170362	0.928842	0.999978	up	no		300	238	217	268	227	208
ENSMUSG00000097310	A930038B10Rik	320323	ENSMUST00000180412;ENSMUST00000181044	NA	NA	NA	NA	RIKEN cDNA A930038B10 gene [Source:MGI Symbol;Acc:MGI:2443813]	lincRNA	NA	0	0	0	0.00899034	0	0.00733165	0.0183801	-5.76571	0.187998	0.999978	down	no		0	0	0	4	0	4
ENSMUSG00000113102	A930040O22Rik	77973	ENSMUST00000221662	NA	NA	NA	NA	RIKEN cDNA A930040O22 gene [Source:MGI Symbol;Acc:MGI:1925223]	TEC	NA	0.021307	0.048774	0	0	0	0	233.603	7.86792	0.340012	0.999978	up	no		2	4	0	0	0	0
ENSMUSG00000085900	A930041C12Rik	78443	ENSMUST00000149156	NA	NA	NA	NA	RIKEN cDNA A930041C12 gene [Source:MGI Symbol;Acc:MGI:1925693]	antisense	NA	0.327641	0.061737	0.080037	0.28031	0.090716	0.244928	0.762094	-0.391959	0.721037	0.999978	down	no		13	3	4	11	4	10
ENSMUSG00000074357	AA386476	546058	ENSMUST00000211481;ENSMUST00000098781	NA	NA	NA	NA	expressed sequence AA386476 [Source:MGI Symbol;Acc:MGI:3034595]	bidirectional_promoter_lncRNA	NA	0.301685	0.163954	0.158823	0.154498	0.256455	0.14515	1.12293	0.167263	0.772326	0.999978	up	no		53	32	29	26	46	26
ENSMUSG00000117896	AA387883	100043450	ENSMUST00000237126	NA	NA	NA	NA	expressed sequence AA387883 [Source:MGI Symbol;Acc:MGI:3035466]	lincRNA	NA	0.0233423	0	0	0.035659	0	0	0.654599	-0.611317	0.80662	0.999978	down	no		4	0	0	6	0	0
ENSMUSG00000118084	AA388235	433100	ENSMUST00000235802	NA	NA	NA	NA	expressed sequence AA388235 [Source:MGI Symbol;Acc:MGI:3035178]	lincRNA	NA	0	0	0.059439	0	0	0	198.13	7.6303	0.480402	0.999978	up	no		0	0	4	0	0	0
ENSMUSG00000084381	AA413626	100359413	ENSMUST00000121125	NA	NA	NA	NA	expressed sequence AA413626 [Source:MGI Symbol;Acc:MGI:3035311]	processed_pseudogene	NA	1.09411	0.849282	0.344346	0.627789	0.826791	0.694687	1.06443	0.0900752	0.870108	0.999978	up	no		40	34	13	21	30	26
ENSMUSG00000083307	AA414768	245350	ENSMUST00000121924	NA	04120(Ubiquitin mediated proteolysis)	K10582	EC:2.3.2.23	expressed sequence AA414768 [Source:MGI Symbol;Acc:MGI:3035137]	processed_pseudogene	NA	2.78993	2.38925	3.29447	2.91968	2.02722	3.45907	1.00805	0.0115675	0.981868	0.999978	up	no		255	238	305	249	187	317
ENSMUSG00000113342	AA414992	102402	ENSMUST00000221571	NA	NA	NA	NA	expressed sequence AA414992 [Source:MGI Symbol;Acc:MGI:2142939]	TEC	NA	0.098485	0	0	0	0	0	328.283	8.3588	0.137202	0.940714	up	no		12	0	0	0	0	0
ENSMUSG00000093483	AA465934	613254	ENSMUST00000176545;ENSMUST00000177150;ENSMUST00000177248;ENSMUST00000176016	NA	NA	NA	NA	expressed sequence AA465934 [Source:MGI Symbol;Acc:MGI:2671018]	lincRNA;retained_intron	NA	0.502143	1.35176	0.91415	1.22171	1.41785	1.24397	0.712767	-0.488497	0.242476	0.999978	down	no		27	78	48	60	76	66
ENSMUSG00000033213	AA467197	433470	ENSMUST00000110512;ENSMUST00000142767;ENSMUST00000175727;ENSMUST00000047498	GO:0004129(cytochrome-c oxidase activity);GO:0005634(nucleus);GO:0005739(mitochondrion);GO:0005751(mitochondrial respiratory chain complex IV);GO:0009617(response to bacterium);GO:0016020(membrane);GO:0016021(integral component of membrane);GO:0022900(electron transport chain);GO:1902600(proton transmembrane transport);GO:1902600(proton transmembrane transport)	NA	NA	NA	expressed sequence AA467197 [Source:MGI Symbol;Acc:MGI:3034182]	protein_coding;processed_transcript	NA	0.181897	0.0559567	0.13573	0.11202	0.124654	0.0400488	1.35003	0.432987	0.66665	0.999978	up	no		17	6	13	10	12	4
ENSMUSG00000073867	AA474408	767812	ENSMUST00000098110	NA	NA	NA	NA	expressed sequence AA474408 [Source:MGI Symbol;Acc:MGI:3034216]	TEC	NA	0.345172	0.298431	0.26081	0.343339	0.29119	0.390622	0.882224	-0.180783	0.564152	0.999978	down	no		84	79	65	78	72	96
ENSMUSG00000117759	AA684185	100040632	ENSMUST00000235145;ENSMUST00000235997	NA	NA	NA	NA	expressed sequence AA684185 [Source:MGI Symbol;Acc:MGI:3034637]	transcribed_processed_pseudogene;processed_transcript	NA	0.027374	0.130624	0.047784	0.0598888	0.0525831	0.0206736	1.54554	0.628113	0.918125	0.999978	up	no		2	7	3	4	4	2
ENSMUSG00000073497	AA792892	100554	ENSMUST00000202253;ENSMUST00000097477	GO:0003674(molecular_function);GO:0005737(cytoplasm);GO:0008150(biological_process);GO:0008150(biological_process)	NA	NA	NA	expressed sequence AA792892 [Source:MGI Symbol;Acc:MGI:2140789]	protein_coding	NA	0.0432845	0.0322702	0	0	0	0	251.849	7.97642	0.0855495	0.806501	up	no		7	6	0	0	0	0
ENSMUSG00000103149	AA914427	53959	ENSMUST00000193194	NA	NA	NA	NA	EST AA914427 [Source:MGI Symbol;Acc:MGI:1858439]	TEC	NA	0.11502	0.200186	0.237498	0.14314	0.24927	0.44038	0.663678	-0.591446	0.386648	0.999978	down	no		10	19	21	12	22	38
ENSMUSG00000042510	AA986860	212439	ENSMUST00000190859;ENSMUST00000039323;ENSMUST00000186185	GO:0003674(molecular_function);GO:0005737(cytoplasm);GO:0005829(cytosol);GO:0005886(plasma membrane);GO:0008150(biological_process);GO:0008150(biological_process)	NA	NA	NA	expressed sequence AA986860 [Source:MGI Symbol;Acc:MGI:2138143]	retained_intron;protein_coding;processed_transcript	NA	16.6423	15.7865	15.5207	16.3012	17.3742	17.3393	0.939914	-0.0893989	0.0707418	0.733044	down	no		4404	4555	4155	4012	4640	4602
ENSMUSG00000036678	Aaas	223921	ENSMUST00000231061;ENSMUST00000229900;ENSMUST00000041208;ENSMUST00000230481;ENSMUST00000230812;ENSMUST00000229315;ENSMUST00000230710;ENSMUST00000229589;ENSMUST00000231099;ENSMUST00000228959;ENSMUST00000230349	GO:0000922(spindle pole);GO:0001578(microtubule bundle formation);GO:0003674(molecular_function);GO:0005515(protein binding);GO:0005634(nucleus);GO:0005635(nuclear envelope);GO:0005643(nuclear pore);GO:0005654(nucleoplasm);GO:0005737(cytoplasm);GO:0005813(centrosome);GO:0005829(cytosol);GO:0005856(cytoskeleton);GO:0006913(nucleocytoplasmic transport);GO:0007612(learning);GO:0009566(fertilization)…	03013(RNA transport);03013(RNA transport)	K14320	NA	achalasia, adrenocortical insufficiency, alacrimia [Source:MGI Symbol;Acc:MGI:2443767]	protein_coding;nonsense_mediated_decay;retained_intron;processed_transcript	R_MMU_3301854(Nuclear_Pore_Complex_(NPC)_Disassembly);R_MMU_3371453(Regulation_of_HSF1_mediated_heat_shock_response);R_MMU_8980692(RHOA_GTPase_cycle);R_MMU_4551638(SUMOylation_of_chromatin_organization_proteins);R_MMU_72203(Processing_of_Capped_Intron_Containing_Pre_mRNA);R_MMU_9012999(RHO_GTPase_cycle);R_MMU_71387(Metabolism_of_carbohydrates);R_MMU_1430728(Metabolism);R_MMU_211000(Gene_Silencing…	23.6136	25.4412	25.2126	23.8916	24.0065	24.5107	1.02567	0.0365644	0.524279	0.999978	up	no		4804	5645	5191	4523	4934	5003
[truncated: 28,310 more rows]
