# Supplementary material for: HNF3α Targets Nckap1l and Promotes Renal Fibrosis Following Ischemia‐Reperfusion Injury
Source: Adv Sci (Weinh). 2025 Mar 17;12(19):2410764. doi: 10.1002/advs.202410764 (PMC12097113; doi:10.1002/advs.202410764)
Supplement: Supplementary file 4 — Supporting Information [file ADVS-12-2410764-s003.xlsx]

## Sheet: Peak Summary
Sample	Peak num	Peak coverage	Median peak width	Min fold enrichment	Median fold enrichment	Max fold enrichment
FOXA1	35765	16226968	404	1.6098	4.22	29.2105

## Sheet: FOXA1
chr	start	end	length	abs_summit	pileup	-log10(pvalue)	fold_enrichment	-log10(qvalue)	name	#Overlaped_Genes	Downstream_FW_Gene	Symbol	Distance	Downstream_REV_Gene	Symbol	Distance	annovar_region	annovar_gene	homer_motif
chr1	3493675	3493951	277	3493780	16	9.14231	5.04091	6.33764	FOXA1_peak_1	1	NM_001355712	Lypla1	1314010				intronic	Xkr4	3-ACATTCC,MA0808.1 TEAD3(0.974);3-GTTTA,MA1606.1 Foxf1(0.844);5-ACTTCCT,MA0765.2 ETV5(0.933);6-TGACGTC,MA1069.1 TGA6(0.962);7-CTGTGCT,MA0332.1 MET28(0.720);
chr1	3514769	3515427	659	3515041	78	63.7481	13.1229	57.6266	FOXA1_peak_2	1	NM_001355712	Lypla1	1292725				intronic	Xkr4	1-TGACTCA,MA1448.1 fos-1(0.996);3-ACATTCC,MA0808.1 TEAD3(0.974);3-GTTTA,MA1606.1 Foxf1(0.844);5-GCCAA,MA0671.1 NFIX(0.953);5-ACTTCCT,MA0765.2 ETV5(0.933);6-TGACGTC,MA1069.1 TGA6(0.962);7-CTGTGCT,MA0332.1 MET28(0.720);
chr1	4491952	4492290	339	4492245	11	4.22809	3.04569	1.92154	FOXA1_peak_3	5	NM_001355712	Lypla1	315702	NM_001195662	Rp1	82880	exonic	Sox17	7-CTGTGCT,MA0332.1 MET28(0.720);9-AGGGCGG,MA0443.1 btd(0.810);
chr1	4493364	4493563	200	4493414	12	5.10203	3.42105	2.68049	FOXA1_peak_4	5	NM_001355712	Lypla1	314359	NM_001195662	Rp1	84222	exonic	Sox17	3-GTTTA,MA1606.1 Foxf1(0.844);5-ACTTCCT,MA0765.2 ETV5(0.933);6-TGACGTC,MA1069.1 TGA6(0.962);7-CTGTGCT,MA0332.1 MET28(0.720);
chr1	4577289	4577852	564	4577475	12	5.66005	3.73563	3.17168	FOXA1_peak_5	0	NM_001355712	Lypla1	230252	NM_011441	Sox17	80216	intergenic	Sox17(dist=79935),Mrpl15(dist=195348)	1-TGACTCA,MA1448.1 fos-1(0.996);3-ACATTCC,MA0808.1 TEAD3(0.974);3-GTTTA,MA1606.1 Foxf1(0.844);5-ACTTCCT,MA0765.2 ETV5(0.933);6-TGACGTC,MA1069.1 TGA6(0.962);7-CTGTGCT,MA0332.1 MET28(0.720);
chr1	4671379	4672146	768	4671812	33	19.5547	6.74603	16.0438	FOXA1_peak_6	0	NM_001355712	Lypla1	136060	NM_011441	Sox17	174408	intergenic	Sox17(dist=174025),Mrpl15(dist=101054)	3-ACATTCC,MA0808.1 TEAD3(0.974);3-GTTTA,MA1606.1 Foxf1(0.844);5-GCCAA,MA0671.1 NFIX(0.953);5-ACTTCCT,MA0765.2 ETV5(0.933);6-TGACGTC,MA1069.1 TGA6(0.962);7-CTGTGCT,MA0332.1 MET28(0.720);9-AGGGCGG,MA0443.1 btd(0.810);
chr1	4672368	4672627	260	4672550	17	6.60524	3.6	4.02257	FOXA1_peak_7	0	NM_001355712	Lypla1	135325	NM_011441	Sox17	175143	intergenic	Sox17(dist=175014),Mrpl15(dist=100573)	1-TGACTCA,MA1448.1 fos-1(0.996);3-GTTTA,MA1606.1 Foxf1(0.844);5-ACTTCCT,MA0765.2 ETV5(0.933);6-TGACGTC,MA1069.1 TGA6(0.962);
chr1	4698674	4699155	482	4698848	18	10.4378	5.36723	7.53658	FOXA1_peak_8	0	NM_001355712	Lypla1	108908	NM_011441	Sox17	201560	intergenic	Sox17(dist=201320),Mrpl15(dist=74045)	1-TGACTCA,MA1448.1 fos-1(0.996);3-ACATTCC,MA0808.1 TEAD3(0.974);3-GTTTA,MA1606.1 Foxf1(0.844);5-ACTTCCT,MA0765.2 ETV5(0.933);6-TGACGTC,MA1069.1 TGA6(0.962);
chr1	4706050	4706564	515	4706234	25	16.5172	7.02703	13.198	FOXA1_peak_9	0	NM_001355712	Lypla1	101516	NM_011441	Sox17	208953	intergenic	Sox17(dist=208696),Mrpl15(dist=66636)	1-TGACTCA,MA1448.1 fos-1(0.996);3-ACATTCC,MA0808.1 TEAD3(0.974);3-GTTTA,MA1606.1 Foxf1(0.844);5-GCCAA,MA0671.1 NFIX(0.953);5-ACTTCCT,MA0765.2 ETV5(0.933);6-TGACGTC,MA1069.1 TGA6(0.962);7-CTGTGCT,MA0332.1 MET28(0.720);9-AGGGCGG,MA0443.1 btd(0.810);
chr1	4722367	4722947	581	4722748	20	12.7844	6.21302	9.71559	FOXA1_peak_10	0	NM_001355712	Lypla1	85166	NM_011441	Sox17	225303	intergenic	Sox17(dist=225013),Mrpl15(dist=50253)	3-ACATTCC,MA0808.1 TEAD3(0.974);3-GTTTA,MA1606.1 Foxf1(0.844);5-GCCAA,MA0671.1 NFIX(0.953);6-TGACGTC,MA1069.1 TGA6(0.962);7-CTGTGCT,MA0332.1 MET28(0.720);9-AGGGCGG,MA0443.1 btd(0.810);
chr1	4766738	4766947	210	4766826	14	7.45003	4.44786	4.78318	FOXA1_peak_11	0	NM_001355712	Lypla1	40980	NM_011441	Sox17	269488	intergenic	Sox17(dist=269384),Mrpl15(dist=6253)	5-ACTTCCT,MA0765.2 ETV5(0.933);7-CTGTGCT,MA0332.1 MET28(0.720);9-AGGGCGG,MA0443.1 btd(0.810);
chr1	4785476	4786003	528	4785628	22	14.7685	6.82006	11.5623	FOXA1_peak_12	3	NM_001355712	Lypla1	22083	NM_011441	Sox17	288385	exonic	Mrpl15	3-GTTTA,MA1606.1 Foxf1(0.844);5-GCCAA,MA0671.1 NFIX(0.953);5-ACTTCCT,MA0765.2 ETV5(0.933);6-TGACGTC,MA1069.1 TGA6(0.962);7-CTGTGCT,MA0332.1 MET28(0.720);9-AGGGCGG,MA0443.1 btd(0.810);
chr1	4807527	4807926	400	4807795	16	9.14231	5.04091	6.33764	FOXA1_peak_13	2	NM_001159750	Tcea1	49967	NR_033530	Mrpl15	22000	exonic	Lypla1	3-GTTTA,MA1606.1 Foxf1(0.844);5-ACTTCCT,MA0765.2 ETV5(0.933);6-TGACGTC,MA1069.1 TGA6(0.962);7-CTGTGCT,MA0332.1 MET28(0.720);9-AGGGCGG,MA0443.1 btd(0.810);
chr1	4857439	4858019	581	4857587	34	20.8328	7.08502	17.2435	FOXA1_peak_14	2	NM_001159751	Tcea1	599	NR_033530	Mrpl15	72003	exonic	Tcea1	3-ACATTCC,MA0808.1 TEAD3(0.974);5-GCCAA,MA0671.1 NFIX(0.953);5-ACTTCCT,MA0765.2 ETV5(0.933);7-CTGTGCT,MA0332.1 MET28(0.720);9-AGGGCGG,MA0443.1 btd(0.810);
chr1	5082877	5083415	539	5083235	13	6.64423	4.15134	4.04971	FOXA1_peak_15	2	NM_001204371	Oprk1	505347	NM_001177795	Rgs20	12861	UTR5	Atp6v1h(NM_001310442:c.-1365_-1173delins0,NM_133826:c.-1365_-1173delins0)	3-GTTTA,MA1606.1 Foxf1(0.844);5-GCCAA,MA0671.1 NFIX(0.953);5-ACTTCCT,MA0765.2 ETV5(0.933);6-TGACGTC,MA1069.1 TGA6(0.962);7-CTGTGCT,MA0332.1 MET28(0.720);9-AGGGCGG,MA0443.1 btd(0.810);
chr1	6214364	6214814	451	6214676	20	11.2514	5.41237	8.2899	FOXA1_peak_16	1	NM_001195732	Alkal1	144742	NM_010342	Npbwr1	297191	UTR5	Rb1cc1(NM_009826:c.-15341_-15189delins0)	1-TGACTCA,MA1448.1 fos-1(0.996);3-ACATTCC,MA0808.1 TEAD3(0.974);5-GCCAA,MA0671.1 NFIX(0.953);5-ACTTCCT,MA0765.2 ETV5(0.933);7-CTGTGCT,MA0332.1 MET28(0.720);9-AGGGCGG,MA0443.1 btd(0.810);
chr1	6214985	6215211	227	6215072	15	6.9834	4.0404	4.3611	FOXA1_peak_17	1	NM_001195732	Alkal1	144233	NM_010342	Npbwr1	297700	intronic	Rb1cc1	3-ACATTCC,MA0808.1 TEAD3(0.974);5-GCCAA,MA0671.1 NFIX(0.953);7-CTGTGCT,MA0332.1 MET28(0.720);
chr1	6624079	6624696	618	6624135	13	6.64423	4.15134	4.04971	FOXA1_peak_18	2	NM_173868	St18	105663	NM_010342	Npbwr1	706989	intronic	St18	1-TGACTCA,MA1448.1 fos-1(0.996);3-ACATTCC,MA0808.1 TEAD3(0.974);3-GTTTA,MA1606.1 Foxf1(0.844);5-GCCAA,MA0671.1 NFIX(0.953);5-ACTTCCT,MA0765.2 ETV5(0.933);6-TGACGTC,MA1069.1 TGA6(0.962);7-CTGTGCT,MA0332.1 MET28(0.720);
chr1	7088528	7089174	647	7088830	47	35.7084	10.3448	31.2483	FOXA1_peak_19	1	NM_021511	Rrs1	2456557	NM_010342	Npbwr1	1171453	UTR5	Pcmtd1(NM_183028:c.-31389_-31135delins0)	1-TGACTCA,MA1448.1 fos-1(0.996);3-GTTTA,MA1606.1 Foxf1(0.844);5-GCCAA,MA0671.1 NFIX(0.953);5-ACTTCCT,MA0765.2 ETV5(0.933);6-TGACGTC,MA1069.1 TGA6(0.962);7-CTGTGCT,MA0332.1 MET28(0.720);9-AGGGCGG,MA0443.1 btd(0.810);
chr1	7397519	7398477	959	7398104	47	32.1648	8.92193	27.9108	FOXA1_peak_20	0	NM_021511	Rrs1	2147410	NM_010342	Npbwr1	1480600	intergenic	Pcmtd1(dist=223891),Sntg1(dist=961262)	3-ACATTCC,MA0808.1 TEAD3(0.974);3-GTTTA,MA1606.1 Foxf1(0.844);5-ACTTCCT,MA0765.2 ETV5(0.933);6-TGACGTC,MA1069.1 TGA6(0.962);7-CTGTGCT,MA0332.1 MET28(0.720);9-AGGGCGG,MA0443.1 btd(0.810);
chr1	7499063	7499372	310	7499244	26	12.279	4.90909	9.24419	FOXA1_peak_21	0	NM_021511	Rrs1	2046190	NM_010342	Npbwr1	1581819	intergenic	Pcmtd1(dist=325435),Sntg1(dist=860367)	1-TGACTCA,MA1448.1 fos-1(0.996);3-ACATTCC,MA0808.1 TEAD3(0.974);3-GTTTA,MA1606.1 Foxf1(0.844);5-GCCAA,MA0671.1 NFIX(0.953);5-ACTTCCT,MA0765.2 ETV5(0.933);7-CTGTGCT,MA0332.1 MET28(0.720);9-AGGGCGG,MA0443.1 btd(0.810);
chr1	7502129	7502770	642	7502429	21	9.42101	4.38247	6.59607	FOXA1_peak_22	0	NM_021511	Rrs1	2042958	NM_010342	Npbwr1	1585051	intergenic	Pcmtd1(dist=328501),Sntg1(dist=856969)	3-ACATTCC,MA0808.1 TEAD3(0.974);3-GTTTA,MA1606.1 Foxf1(0.844);5-ACTTCCT,MA0765.2 ETV5(0.933);6-TGACGTC,MA1069.1 TGA6(0.962);7-CTGTGCT,MA0332.1 MET28(0.720);
chr1	7591559	7591819	261	7591662	18	10.9324	5.63396	7.99217	FOXA1_peak_23	0	NM_021511	Rrs1	1953719	NM_010342	Npbwr1	1674291	intergenic	Pcmtd1(dist=417931),Sntg1(dist=767920)	1-TGACTCA,MA1448.1 fos-1(0.996);3-ACATTCC,MA0808.1 TEAD3(0.974);5-GCCAA,MA0671.1 NFIX(0.953);7-CTGTGCT,MA0332.1 MET28(0.720);9-AGGGCGG,MA0443.1 btd(0.810);
chr1	9545000	9545578	579	9545270	44	31.1353	9.18367	26.9404	FOXA1_peak_24	1	NM_001357376	Adhfe1	2659	NM_027671	Sntg1	245412	exonic	Rrs1	3-GTTTA,MA1606.1 Foxf1(0.844);5-GCCAA,MA0671.1 NFIX(0.953);5-ACTTCCT,MA0765.2 ETV5(0.933);6-TGACGTC,MA1069.1 TGA6(0.962);7-CTGTGCT,MA0332.1 MET28(0.720);9-AGGGCGG,MA0443.1 btd(0.810);
chr1	9630696	9631183	488	9631032	27	11.052	4.30769	8.10405	FOXA1_peak_25	1	NR_040462	1700034P13Rik	116708	NM_027671	Sntg1	331062	ncRNA_exonic	2610203C22Rik	3-ACATTCC,MA0808.1 TEAD3(0.974);3-GTTTA,MA1606.1 Foxf1(0.844);5-GCCAA,MA0671.1 NFIX(0.953);5-ACTTCCT,MA0765.2 ETV5(0.933);6-TGACGTC,MA1069.1 TGA6(0.962);7-CTGTGCT,MA0332.1 MET28(0.720);9-AGGGCGG,MA0443.1 btd(0.810);
chr1	9631541	9631824	284	9631696	26	10.172	4.09091	7.28937	FOXA1_peak_26	0	NR_040462	1700034P13Rik	115965	NR_015470	2610203C22Rik	590	upstream	2610203C22Rik(dist=449)	1-TGACTCA,MA1448.1 fos-1(0.996);3-ACATTCC,MA0808.1 TEAD3(0.974);5-GCCAA,MA0671.1 NFIX(0.953);5-ACTTCCT,MA0765.2 ETV5(0.933);6-TGACGTC,MA1069.1 TGA6(0.962);7-CTGTGCT,MA0332.1 MET28(0.720);
chr1	9699901	9700794	894	9700299	29	16.0963	6.0241	12.8035	FOXA1_peak_27	2	NR_040462	1700034P13Rik	47300	NR_015470	2610203C22Rik	69255	exonic	Mybl1	5-GCCAA,MA0671.1 NFIX(0.953);6-TGACGTC,MA1069.1 TGA6(0.962);7-CTGTGCT,MA0332.1 MET28(0.720);9-AGGGCGG,MA0443.1 btd(0.810);
chr1	9748216	9748705	490	9748509	43	30.2523	9.0535	26.1087	FOXA1_peak_28	2	NM_133220	Sgk3	49669	NM_008651	Mybl1	48251	ncRNA_exonic	1700034P13Rik	3-ACATTCC,MA0808.1 TEAD3(0.974);3-GTTTA,MA1606.1 Foxf1(0.844);5-ACTTCCT,MA0765.2 ETV5(0.933);6-TGACGTC,MA1069.1 TGA6(0.962);9-AGGGCGG,MA0443.1 btd(0.810);
chr1	9755511	9755869	359	9755673	20	11.4186	5.49738	8.44531	FOXA1_peak_29	1	NM_133220	Sgk3	42440	NM_173443	Vcpip1	7308	ncRNA_intronic	1700034P13Rik	3-ACATTCC,MA0808.1 TEAD3(0.974);3-GTTTA,MA1606.1 Foxf1(0.844);5-ACTTCCT,MA0765.2 ETV5(0.933);6-TGACGTC,MA1069.1 TGA6(0.962);7-CTGTGCT,MA0332.1 MET28(0.720);
chr1	9847956	9848161	206	9847974	13	5.56714	3.5533	3.08717	FOXA1_peak_30	2	NM_001037759	Sgk3	222	NM_173443	Vcpip1	99676	intronic	Sgk3	3-ACATTCC,MA0808.1 TEAD3(0.974);5-ACTTCCT,MA0765.2 ETV5(0.933);6-TGACGTC,MA1069.1 TGA6(0.962);9-AGGGCGG,MA0443.1 btd(0.810);
chr1	9848323	9848522	200	9848512	12	4.64636	3.17073	2.27332	FOXA1_peak_31	3	NM_177722	Mcmdc2	60215	NM_173443	Vcpip1	100040	UTR5	Sgk3(NM_001037759:c.-16930_-16868delins0)	3-ACATTCC,MA0808.1 TEAD3(0.974);9-AGGGCGG,MA0443.1 btd(0.810);
chr1	9854207	9854634	428	9854286	16	8.51012	4.69613	5.7567	FOXA1_peak_32	3	NM_177722	Mcmdc2	54217	NM_173443	Vcpip1	106038	intronic	Sgk3	1-TGACTCA,MA1448.1 fos-1(0.996);3-GTTTA,MA1606.1 Foxf1(0.844);5-ACTTCCT,MA0765.2 ETV5(0.933);6-TGACGTC,MA1069.1 TGA6(0.962);7-CTGTGCT,MA0332.1 MET28(0.720);
chr1	9943987	9944232	246	9944180	20	7.0068	3.46535	4.38266	FOXA1_peak_33	1	NM_026493	Cspp1	94108	NR_004410	Snord87	1566	ncRNA_exonic	Snhg6	3-GTTTA,MA1606.1 Foxf1(0.844);5-ACTTCCT,MA0765.2 ETV5(0.933);7-CTGTGCT,MA0332.1 MET28(0.720);9-AGGGCGG,MA0443.1 btd(0.810);
chr1	9947313	9948175	863	9947483	32	15.6859	5.39216	12.4211	FOXA1_peak_34	0	NM_026493	Cspp1	90474	NR_024067	Snhg6	3626	intergenic	Snhg6(dist=3195),Tcf24(dist=11988)	1-TGACTCA,MA1448.1 fos-1(0.996);3-ACATTCC,MA0808.1 TEAD3(0.974);3-GTTTA,MA1606.1 Foxf1(0.844);5-ACTTCCT,MA0765.2 ETV5(0.933);6-TGACGTC,MA1069.1 TGA6(0.962);7-CTGTGCT,MA0332.1 MET28(0.720);
chr1	9967754	9968230	477	9968130	11	5.12234	3.55829	2.6851	FOXA1_peak_35	1	NM_026493	Cspp1	70226	NR_024067	Snhg6	23874	UTR5	Tcf24(NM_001285425:c.325_269delins0)	3-ACATTCC,MA0808.1 TEAD3(0.974);3-GTTTA,MA1606.1 Foxf1(0.844);5-GCCAA,MA0671.1 NFIX(0.953);6-TGACGTC,MA1069.1 TGA6(0.962);7-CTGTGCT,MA0332.1 MET28(0.720);9-AGGGCGG,MA0443.1 btd(0.810);
chr1	9983043	9983411	369	9983224	17	7.30167	3.93013	4.65376	FOXA1_peak_36	2	NM_026493	Cspp1	54991	NM_001285425	Tcf24	15417	intronic	Ppp1r42	1-TGACTCA,MA1448.1 fos-1(0.996);3-ACATTCC,MA0808.1 TEAD3(0.974);5-GCCAA,MA0671.1 NFIX(0.953);5-ACTTCCT,MA0765.2 ETV5(0.933);6-TGACGTC,MA1069.1 TGA6(0.962);7-CTGTGCT,MA0332.1 MET28(0.720);9-AGGGCGG,MA0443.1 btd(0.810);
chr1	9985703	9986162	460	9986022	17	5.8082	3.23741	3.3056	FOXA1_peak_37	2	NM_026493	Cspp1	52285	NM_001285425	Tcf24	18122	exonic	Ppp1r42	3-ACATTCC,MA0808.1 TEAD3(0.974);3-GTTTA,MA1606.1 Foxf1(0.844);5-ACTTCCT,MA0765.2 ETV5(0.933);7-CTGTGCT,MA0332.1 MET28(0.720);
chr1	9988447	9988788	342	9988603	20	8.64169	4.16667	5.87867	FOXA1_peak_38	2	NM_026493	Cspp1	49600	NM_001285425	Tcf24	20807	intronic	Ppp1r42	1-TGACTCA,MA1448.1 fos-1(0.996);3-ACATTCC,MA0808.1 TEAD3(0.974);3-GTTTA,MA1606.1 Foxf1(0.844);5-ACTTCCT,MA0765.2 ETV5(0.933);6-TGACGTC,MA1069.1 TGA6(0.962);7-CTGTGCT,MA0332.1 MET28(0.720);
chr1	10037906	10038241	336	10038082	31	17.6538	6.32411	14.2619	FOXA1_peak_39	4	NM_001368816	Cspp1	8419	NR_110971	Ppp1r42	28937	exonic	Cops5	3-ACATTCC,MA0808.1 TEAD3(0.974);5-GCCAA,MA0671.1 NFIX(0.953);5-ACTTCCT,MA0765.2 ETV5(0.933);6-TGACGTC,MA1069.1 TGA6(0.962);9-AGGGCGG,MA0443.1 btd(0.810);
chr1	10039501	10040160	660	10039659	29	15.3276	5.70342	12.0857	FOXA1_peak_40	1	NM_001368816	Cspp1	6662	NR_102282	Cops5	1671	intronic	Cspp1	3-ACATTCC,MA0808.1 TEAD3(0.974);5-GCCAA,MA0671.1 NFIX(0.953);5-ACTTCCT,MA0765.2 ETV5(0.933);6-TGACGTC,MA1069.1 TGA6(0.962);7-CTGTGCT,MA0332.1 MET28(0.720);9-AGGGCGG,MA0443.1 btd(0.810);
chr1	10170340	10170994	655	10170500	24	16.1285	7.06215	12.8344	FOXA1_peak_41	1	NM_029525	Prex2	822798	NR_102282	Cops5	132508	intronic	Arfgef1	1-TGACTCA,MA1448.1 fos-1(0.996);3-ACATTCC,MA0808.1 TEAD3(0.974);3-GTTTA,MA1606.1 Foxf1(0.844);5-GCCAA,MA0671.1 NFIX(0.953);5-ACTTCCT,MA0765.2 ETV5(0.933);6-TGACGTC,MA1069.1 TGA6(0.962);7-CTGTGCT,MA0332.1 MET28(0.720);9-AGGGCGG,MA0443.1 btd(0.810);
chr1	10233061	10233372	312	10233242	15	6.86821	3.9801	4.25518	FOXA1_peak_42	0	NM_029525	Prex2	760248	NM_001102430	Arfgef1	546	upstream	Arfgef1(dist=391)	5-ACTTCCT,MA0765.2 ETV5(0.933);6-TGACGTC,MA1069.1 TGA6(0.962);7-CTGTGCT,MA0332.1 MET28(0.720);9-AGGGCGG,MA0443.1 btd(0.810);
chr1	10247817	10248240	424	10247936	21	13.7799	6.52353	10.6399	FOXA1_peak_43	0	NM_029525	Prex2	745436	NM_001102430	Arfgef1	15358	intergenic	Arfgef1(dist=15147),Cpa6(dist=76479)	3-ACATTCC,MA0808.1 TEAD3(0.974);3-GTTTA,MA1606.1 Foxf1(0.844);5-GCCAA,MA0671.1 NFIX(0.953);5-ACTTCCT,MA0765.2 ETV5(0.933);6-TGACGTC,MA1069.1 TGA6(0.962);7-CTGTGCT,MA0332.1 MET28(0.720);
chr1	10257271	10257673	403	10257528	21	7.65045	3.63036	4.96791	FOXA1_peak_44	0	NM_029525	Prex2	735993	NM_001102430	Arfgef1	24802	intergenic	Arfgef1(dist=24601),Cpa6(dist=67046)	1-TGACTCA,MA1448.1 fos-1(0.996);3-GTTTA,MA1606.1 Foxf1(0.844);5-GCCAA,MA0671.1 NFIX(0.953);5-ACTTCCT,MA0765.2 ETV5(0.933);6-TGACGTC,MA1069.1 TGA6(0.962);7-CTGTGCT,MA0332.1 MET28(0.720);9-AGGGCGG,MA0443.1 btd(0.810);
chr1	10285383	10285888	506	10285612	17	8.85743	4.71204	6.07876	FOXA1_peak_45	0	NM_029525	Prex2	707829	NM_001102430	Arfgef1	52965	intergenic	Arfgef1(dist=52713),Cpa6(dist=38831)	3-ACATTCC,MA0808.1 TEAD3(0.974);3-GTTTA,MA1606.1 Foxf1(0.844);5-GCCAA,MA0671.1 NFIX(0.953);5-ACTTCCT,MA0765.2 ETV5(0.933);6-TGACGTC,MA1069.1 TGA6(0.962);7-CTGTGCT,MA0332.1 MET28(0.720);9-AGGGCGG,MA0443.1 btd(0.810);
chr1	10300436	10300977	542	10300658	24	14.0755	6.03865	10.9166	FOXA1_peak_46	0	NM_029525	Prex2	692758	NM_001102430	Arfgef1	68036	intergenic	Arfgef1(dist=67766),Cpa6(dist=23742)	3-ACATTCC,MA0808.1 TEAD3(0.974);3-GTTTA,MA1606.1 Foxf1(0.844);5-GCCAA,MA0671.1 NFIX(0.953);5-ACTTCCT,MA0765.2 ETV5(0.933);6-TGACGTC,MA1069.1 TGA6(0.962);7-CTGTGCT,MA0332.1 MET28(0.720);
chr1	10311263	10311687	425	10311460	29	19.6875	7.65306	16.1686	FOXA1_peak_47	0	NM_029525	Prex2	681990	NM_001102430	Arfgef1	78805	intergenic	Arfgef1(dist=78593),Cpa6(dist=13032)	1-TGACTCA,MA1448.1 fos-1(0.996);3-ACATTCC,MA0808.1 TEAD3(0.974);3-GTTTA,MA1606.1 Foxf1(0.844);5-GCCAA,MA0671.1 NFIX(0.953);5-ACTTCCT,MA0765.2 ETV5(0.933);6-TGACGTC,MA1069.1 TGA6(0.962);7-CTGTGCT,MA0332.1 MET28(0.720);
chr1	10312176	10312486	311	10312371	14	6.39136	3.86598	3.82709	FOXA1_peak_48	0	NM_029525	Prex2	681134	NM_001102430	Arfgef1	79661	intergenic	Arfgef1(dist=79506),Cpa6(dist=12233)	1-TGACTCA,MA1448.1 fos-1(0.996);3-GTTTA,MA1606.1 Foxf1(0.844);5-GCCAA,MA0671.1 NFIX(0.953);5-ACTTCCT,MA0765.2 ETV5(0.933);6-TGACGTC,MA1069.1 TGA6(0.962);7-CTGTGCT,MA0332.1 MET28(0.720);
chr1	10592615	10593604	990	10592809	31	23.6354	9.09091	19.8761	FOXA1_peak_49	2	NM_029525	Prex2	400355	NM_001102430	Arfgef1	360439	intronic	Cpa6	1-TGACTCA,MA1448.1 fos-1(0.996);3-ACATTCC,MA0808.1 TEAD3(0.974);3-GTTTA,MA1606.1 Foxf1(0.844);5-GCCAA,MA0671.1 NFIX(0.953);5-ACTTCCT,MA0765.2 ETV5(0.933);6-TGACGTC,MA1069.1 TGA6(0.962);7-CTGTGCT,MA0332.1 MET28(0.720);9-AGGGCGG,MA0443.1 btd(0.810);
chr1	10603404	10603613	210	10603551	16	9.14231	5.04091	6.33764	FOXA1_peak_50	2	NM_029525	Prex2	389956	NM_001102430	Arfgef1	370838	intronic	Cpa6	3-GTTTA,MA1606.1 Foxf1(0.844);5-ACTTCCT,MA0765.2 ETV5(0.933);6-TGACGTC,MA1069.1 TGA6(0.962);
chr1	11079207	11079500	294	11079342	10	4.41062	3.26177	2.06315	FOXA1_peak_51	1	NM_001033636	Prex2	184609	NR_030645	Mir467e	213479	intronic	Prex2	1-TGACTCA,MA1448.1 fos-1(0.996);3-ACATTCC,MA0808.1 TEAD3(0.974);3-GTTTA,MA1606.1 Foxf1(0.844);5-GCCAA,MA0671.1 NFIX(0.953);5-ACTTCCT,MA0765.2 ETV5(0.933);6-TGACGTC,MA1069.1 TGA6(0.962);
chr1	12572915	12573451	537	12573036	14	7.45003	4.44786	4.78318	FOXA1_peak_52	0	NR_045297	Gm17644	94380	NR_030645	Mir467e	1707309	intergenic	Mir6341(dist=146809),Gm17644(dist=94112)	3-ACATTCC,MA0808.1 TEAD3(0.974);3-GTTTA,MA1606.1 Foxf1(0.844);5-ACTTCCT,MA0765.2 ETV5(0.933);6-TGACGTC,MA1069.1 TGA6(0.962);7-CTGTGCT,MA0332.1 MET28(0.720);
chr1	12623248	12623621	374	12623425	14	7.45003	4.44786	4.78318	FOXA1_peak_53	0	NR_045297	Gm17644	44128	NR_030645	Mir467e	1757560	intergenic	Mir6341(dist=197142),Gm17644(dist=43942)	1-TGACTCA,MA1448.1 fos-1(0.996);3-GTTTA,MA1606.1 Foxf1(0.844);5-GCCAA,MA0671.1 NFIX(0.953);5-ACTTCCT,MA0765.2 ETV5(0.933);6-TGACGTC,MA1069.1 TGA6(0.962);9-AGGGCGG,MA0443.1 btd(0.810);
chr1	12657433	12657730	298	12657608	13	6.64423	4.15134	4.04971	FOXA1_peak_54	0	NR_045297	Gm17644	9981	NR_030645	Mir467e	1791707	intergenic	Mir6341(dist=231327),Gm17644(dist=9833)
chr1	12658350	12658627	278	12658501	15	8.28326	4.74439	5.5459	FOXA1_peak_55	0	NR_045297	Gm17644	9074	NR_030645	Mir467e	1792614	intergenic	Mir6341(dist=232244),Gm17644(dist=8936)	1-TGACTCA,MA1448.1 fos-1(0.996);3-ACATTCC,MA0808.1 TEAD3(0.974);3-GTTTA,MA1606.1 Foxf1(0.844);6-TGACGTC,MA1069.1 TGA6(0.962);9-AGGGCGG,MA0443.1 btd(0.810);
chr1	12715381	12715724	344	12715565	20	12.8104	6.22701	9.73711	FOXA1_peak_56	2	NM_172294	Sulf1	2992	NR_030645	Mir467e	1849678	intronic	Sulf1	1-TGACTCA,MA1448.1 fos-1(0.996);3-ACATTCC,MA0808.1 TEAD3(0.974);5-GCCAA,MA0671.1 NFIX(0.953);5-ACTTCCT,MA0765.2 ETV5(0.933);7-CTGTGCT,MA0332.1 MET28(0.720);9-AGGGCGG,MA0443.1 btd(0.810);
chr1	12949754	12950039	286	12949927	11	5.12234	3.55829	2.6851	FOXA1_peak_57	1	NM_001011873	Xkr9	718874	NR_030645	Mir467e	2084022	intronic	Slco5a1	3-ACATTCC,MA0808.1 TEAD3(0.974);5-ACTTCCT,MA0765.2 ETV5(0.933);7-CTGTGCT,MA0332.1 MET28(0.720);9-AGGGCGG,MA0443.1 btd(0.810);
chr1	12990907	12991498	592	12991134	23	9.02646	3.97351	6.23517	FOXA1_peak_58	1	NM_001011873	Xkr9	677568	NR_030645	Mir467e	2125328	UTR5	Slco5a1(NM_172841:c.640_412delins0)	1-TGACTCA,MA1448.1 fos-1(0.996);3-ACATTCC,MA0808.1 TEAD3(0.974);3-GTTTA,MA1606.1 Foxf1(0.844);5-GCCAA,MA0671.1 NFIX(0.953);5-ACTTCCT,MA0765.2 ETV5(0.933);6-TGACGTC,MA1069.1 TGA6(0.962);7-CTGTGCT,MA0332.1 MET28(0.720);9-AGGGCGG,MA0443.1 btd(0.810);
chr1	12991713	12991912	200	12991835	19	6.38278	3.30033	3.81925	FOXA1_peak_59	0	NM_001011873	Xkr9	676958	NM_172841	Slco5a1	677	upstream	Slco5a1(dist=578)	3-GTTTA,MA1606.1 Foxf1(0.844);5-GCCAA,MA0671.1 NFIX(0.953);6-TGACGTC,MA1069.1 TGA6(0.962);7-CTGTGCT,MA0332.1 MET28(0.720);9-AGGGCGG,MA0443.1 btd(0.810);
chr1	13134545	13135288	744	13134972	18	9.443	4.84694	6.61662	FOXA1_peak_60	0	NM_001011873	Xkr9	533854	NM_001081209	Prdm14	7753	intergenic	Prdm14(dist=7382),Ncoa2(dist=3817)	1-TGACTCA,MA1448.1 fos-1(0.996);3-ACATTCC,MA0808.1 TEAD3(0.974);3-GTTTA,MA1606.1 Foxf1(0.844);5-GCCAA,MA0671.1 NFIX(0.953);5-ACTTCCT,MA0765.2 ETV5(0.933);6-TGACGTC,MA1069.1 TGA6(0.962);7-CTGTGCT,MA0332.1 MET28(0.720);
chr1	13173622	13173821	200	13173655	10	4.41062	3.26177	2.06315	FOXA1_peak_61	2	NM_001011873	Xkr9	495049	NM_001081209	Prdm14	46558	intronic	Ncoa2	3-GTTTA,MA1606.1 Foxf1(0.844);5-ACTTCCT,MA0765.2 ETV5(0.933);6-TGACGTC,MA1069.1 TGA6(0.962);
chr1	13313970	13315111	1142	13314207	38	21.7705	6.72414	18.1231	FOXA1_peak_62	2	NM_001011873	Xkr9	354230	NM_001081209	Prdm14	187377	intronic	Ncoa2	3-ACATTCC,MA0808.1 TEAD3(0.974);3-GTTTA,MA1606.1 Foxf1(0.844);5-ACTTCCT,MA0765.2 ETV5(0.933);6-TGACGTC,MA1069.1 TGA6(0.962);7-CTGTGCT,MA0332.1 MET28(0.720);9-AGGGCGG,MA0443.1 btd(0.810);
chr1	13372281	13373013	733	13372467	34	16.8	5.5205	13.4616	FOXA1_peak_63	2	NM_001011873	Xkr9	296124	NM_001081209	Prdm14	245484	UTR5	Ncoa2(NM_001302702:c.147735_147587delins0)	3-ACATTCC,MA0808.1 TEAD3(0.974);5-GCCAA,MA0671.1 NFIX(0.953);5-ACTTCCT,MA0765.2 ETV5(0.933);6-TGACGTC,MA1069.1 TGA6(0.962);7-CTGTGCT,MA0332.1 MET28(0.720);9-AGGGCGG,MA0443.1 btd(0.810);
chr1	13589316	13590202	887	13589977	16	8.32058	4.59459	5.58057	FOXA1_peak_64	1	NM_001011873	Xkr9	79012	NM_008678	Ncoa2	215676	exonic	Tram1	1-TGACTCA,MA1448.1 fos-1(0.996);3-ACATTCC,MA0808.1 TEAD3(0.974);3-GTTTA,MA1606.1 Foxf1(0.844);5-ACTTCCT,MA0765.2 ETV5(0.933);6-TGACGTC,MA1069.1 TGA6(0.962);7-CTGTGCT,MA0332.1 MET28(0.720);9-AGGGCGG,MA0443.1 btd(0.810);
chr1	13615847	13616265	419	13616015	17	10.0258	5.33744	7.1535	FOXA1_peak_65	0	NM_001011873	Xkr9	52715	NM_028173	Tram1	26146	intergenic	Tram1(dist=25937),Lactb2(dist=9635)	1-TGACTCA,MA1448.1 fos-1(0.996);3-GTTTA,MA1606.1 Foxf1(0.844);6-TGACGTC,MA1069.1 TGA6(0.962);7-CTGTGCT,MA0332.1 MET28(0.720);
chr1	13639525	13639933	409	13639774	35	20.6441	6.81818	17.066	FOXA1_peak_66	1	NM_001011873	Xkr9	29042	NM_028173	Tram1	49819	intronic	Lactb2	1-TGACTCA,MA1448.1 fos-1(0.996);3-ACATTCC,MA0808.1 TEAD3(0.974);3-GTTTA,MA1606.1 Foxf1(0.844);5-GCCAA,MA0671.1 NFIX(0.953);5-ACTTCCT,MA0765.2 ETV5(0.933);6-TGACGTC,MA1069.1 TGA6(0.962);9-AGGGCGG,MA0443.1 btd(0.810);
chr1	13643101	13643562	462	13643299	24	11.3575	4.80769	8.38874	FOXA1_peak_67	1	NM_001011873	Xkr9	25439	NM_028173	Tram1	53421	intronic	Lactb2	1-TGACTCA,MA1448.1 fos-1(0.996);3-ACATTCC,MA0808.1 TEAD3(0.974);3-GTTTA,MA1606.1 Foxf1(0.844);5-ACTTCCT,MA0765.2 ETV5(0.933);6-TGACGTC,MA1069.1 TGA6(0.962);7-CTGTGCT,MA0332.1 MET28(0.720);9-AGGGCGG,MA0443.1 btd(0.810);
chr1	13660200	13661054	855	13660702	34	20.2295	6.83594	16.677	FOXA1_peak_68	1	NM_001011873	Xkr9	8144	NM_028173	Tram1	70717	exonic	Lactb2	1-TGACTCA,MA1448.1 fos-1(0.996);3-ACATTCC,MA0808.1 TEAD3(0.974);3-GTTTA,MA1606.1 Foxf1(0.844);5-GCCAA,MA0671.1 NFIX(0.953);5-ACTTCCT,MA0765.2 ETV5(0.933);6-TGACGTC,MA1069.1 TGA6(0.962);7-CTGTGCT,MA0332.1 MET28(0.720);9-AGGGCGG,MA0443.1 btd(0.810);
chr1	13874018	13874235	218	13874157	16	9.14231	5.04091	6.33764	FOXA1_peak_69	0	NM_001098528	Kcnb2	1412798	NR_004447	Gm5523	87197	intergenic	Gm5523(dist=87089),Eya1(dist=294723)	1-TGACTCA,MA1448.1 fos-1(0.996);3-GTTTA,MA1606.1 Foxf1(0.844);5-GCCAA,MA0671.1 NFIX(0.953);5-ACTTCCT,MA0765.2 ETV5(0.933);6-TGACGTC,MA1069.1 TGA6(0.962);7-CTGTGCT,MA0332.1 MET28(0.720);
chr1	14010776	14011140	365	14010983	36	20.3757	6.5371	16.8142	FOXA1_peak_70	0	NM_001098528	Kcnb2	1275967	NR_004447	Gm5523	224029	intergenic	Gm5523(dist=223847),Eya1(dist=157818)	1-TGACTCA,MA1448.1 fos-1(0.996);3-ACATTCC,MA0808.1 TEAD3(0.974);3-GTTTA,MA1606.1 Foxf1(0.844);5-GCCAA,MA0671.1 NFIX(0.953);5-ACTTCCT,MA0765.2 ETV5(0.933);6-TGACGTC,MA1069.1 TGA6(0.962);7-CTGTGCT,MA0332.1 MET28(0.720);
chr1	14011509	14011918	410	14011725	25	11.21	4.60993	8.25141	FOXA1_peak_71	0	NM_001098528	Kcnb2	1275211	NR_004447	Gm5523	224784	intergenic	Gm5523(dist=224580),Eya1(dist=157040)	3-ACATTCC,MA0808.1 TEAD3(0.974);3-GTTTA,MA1606.1 Foxf1(0.844);5-GCCAA,MA0671.1 NFIX(0.953);5-ACTTCCT,MA0765.2 ETV5(0.933);6-TGACGTC,MA1069.1 TGA6(0.962);7-CTGTGCT,MA0332.1 MET28(0.720);
chr1	14012628	14012827	200	14012704	16	4.65909	2.81457	2.28467	FOXA1_peak_72	0	NM_001098528	Kcnb2	1274197	NR_004447	Gm5523	225798	intergenic	Gm5523(dist=225699),Eya1(dist=156131)	1-TGACTCA,MA1448.1 fos-1(0.996);3-ACATTCC,MA0808.1 TEAD3(0.974);3-GTTTA,MA1606.1 Foxf1(0.844);7-CTGTGCT,MA0332.1 MET28(0.720);
chr1	14225362	14225742	381	14225553	18	10.9324	5.63396	7.99217	FOXA1_peak_73	3	NM_001098528	Kcnb2	1061373	NR_004447	Gm5523	438623	intronic	Eya1	1-TGACTCA,MA1448.1 fos-1(0.996);3-ACATTCC,MA0808.1 TEAD3(0.974);3-GTTTA,MA1606.1 Foxf1(0.844);5-GCCAA,MA0671.1 NFIX(0.953);5-ACTTCCT,MA0765.2 ETV5(0.933);6-TGACGTC,MA1069.1 TGA6(0.962);9-AGGGCGG,MA0443.1 btd(0.810);
chr1	14273875	14274288	414	14274018	24	16.7998	7.41311	13.4615	FOXA1_peak_74	3	NM_001098528	Kcnb2	1012843	NR_004447	Gm5523	487152	exonic	Eya1	1-TGACTCA,MA1448.1 fos-1(0.996);3-ACATTCC,MA0808.1 TEAD3(0.974);3-GTTTA,MA1606.1 Foxf1(0.844);5-ACTTCCT,MA0765.2 ETV5(0.933);6-TGACGTC,MA1069.1 TGA6(0.962);7-CTGTGCT,MA0332.1 MET28(0.720);9-AGGGCGG,MA0443.1 btd(0.810);
chr1	14309756	14310143	388	14309810	12	5.86765	3.85482	3.34927	FOXA1_peak_75	3	NM_001098528	Kcnb2	976975	NR_004447	Gm5523	523020	UTR5	Eya1(NM_001252192:c.-5307_-5694delins0,NM_010164:c.-6863_-7250delins0,NM_001310459:c.-6863_-7250delins0)	5-ACTTCCT,MA0765.2 ETV5(0.933);7-CTGTGCT,MA0332.1 MET28(0.720);9-AGGGCGG,MA0443.1 btd(0.810);
chr1	14462470	14462789	320	14462655	21	11.5783	5.39216	8.59437	FOXA1_peak_76	0	NM_001098528	Kcnb2	824295	NM_010164	Eya1	152430	intergenic	Eya1(dist=152271),Msc(dist=290557)	1-TGACTCA,MA1448.1 fos-1(0.996);3-ACATTCC,MA0808.1 TEAD3(0.974);5-ACTTCCT,MA0765.2 ETV5(0.933);6-TGACGTC,MA1069.1 TGA6(0.962);7-CTGTGCT,MA0332.1 MET28(0.720);9-AGGGCGG,MA0443.1 btd(0.810);
chr1	14484320	14484914	595	14484591	22	14.7685	6.82006	11.5623	FOXA1_peak_77	0	NM_001098528	Kcnb2	802308	NM_010164	Eya1	174418	intergenic	Eya1(dist=174121),Msc(dist=268432)	1-TGACTCA,MA1448.1 fos-1(0.996);3-GTTTA,MA1606.1 Foxf1(0.844);5-ACTTCCT,MA0765.2 ETV5(0.933);6-TGACGTC,MA1069.1 TGA6(0.962);7-CTGTGCT,MA0332.1 MET28(0.720);9-AGGGCGG,MA0443.1 btd(0.810);
chr1	14680096	14680575	480	14680378	22	14.6644	6.76471	11.4671	FOXA1_peak_78	0	NM_001098528	Kcnb2	606589	NM_010164	Eya1	370136	intergenic	Eya1(dist=369897),Msc(dist=72771)	1-TGACTCA,MA1448.1 fos-1(0.996);3-ACATTCC,MA0808.1 TEAD3(0.974);3-GTTTA,MA1606.1 Foxf1(0.844);5-ACTTCCT,MA0765.2 ETV5(0.933);7-CTGTGCT,MA0332.1 MET28(0.720);
chr1	14775376	14775664	289	14775469	13	6.64423	4.15134	4.04971	FOXA1_peak_79	0	NM_001098528	Kcnb2	511405	NM_010827	Msc	19554	intergenic	Msc(dist=19410),Trpa1(dist=96980)	1-TGACTCA,MA1448.1 fos-1(0.996);3-ACATTCC,MA0808.1 TEAD3(0.974);5-ACTTCCT,MA0765.2 ETV5(0.933);6-TGACGTC,MA1069.1 TGA6(0.962);7-CTGTGCT,MA0332.1 MET28(0.720);
chr1	14924868	14925157	290	14925034	15	8.28326	4.74439	5.5459	FOXA1_peak_80	0	NM_001098528	Kcnb2	361912	NM_177781	Trpa1	6150	intergenic	Trpa1(dist=6006),Kcnb2(dist=361768)	1-TGACTCA,MA1448.1 fos-1(0.996);3-ACATTCC,MA0808.1 TEAD3(0.974);3-GTTTA,MA1606.1 Foxf1(0.844);5-ACTTCCT,MA0765.2 ETV5(0.933);6-TGACGTC,MA1069.1 TGA6(0.962);7-CTGTGCT,MA0332.1 MET28(0.720);9-AGGGCGG,MA0443.1 btd(0.810);
chr1	14925852	14926304	453	14926038	23	15.7754	7.11658	12.5034	FOXA1_peak_81	0	NM_001098528	Kcnb2	360847	NM_177781	Trpa1	7216	intergenic	Trpa1(dist=6990),Kcnb2(dist=360621)	1-TGACTCA,MA1448.1 fos-1(0.996);3-ACATTCC,MA0808.1 TEAD3(0.974);3-GTTTA,MA1606.1 Foxf1(0.844);5-ACTTCCT,MA0765.2 ETV5(0.933);6-TGACGTC,MA1069.1 TGA6(0.962);7-CTGTGCT,MA0332.1 MET28(0.720);
chr1	15805448	15806100	653	15805687	20	12.3853	6	9.34328	FOXA1_peak_82	3	NM_133832	Rdh10	300108	NM_177781	Trpa1	886912	exonic	Terf1	3-ACATTCC,MA0808.1 TEAD3(0.974);3-GTTTA,MA1606.1 Foxf1(0.844);5-GCCAA,MA0671.1 NFIX(0.953);5-ACTTCCT,MA0765.2 ETV5(0.933);6-TGACGTC,MA1069.1 TGA6(0.962);7-CTGTGCT,MA0332.1 MET28(0.720);9-AGGGCGG,MA0443.1 btd(0.810);
chr1	15996163	15996598	436	15996448	29	22.1638	8.89573	18.4928	FOXA1_peak_83	0	NM_133832	Rdh10	109501	NM_001033288	Sbspon	103658	intergenic	Sbspon(dist=103441),4930444P10Rik(dist=69381)	1-TGACTCA,MA1448.1 fos-1(0.996);3-ACATTCC,MA0808.1 TEAD3(0.974);3-GTTTA,MA1606.1 Foxf1(0.844);5-ACTTCCT,MA0765.2 ETV5(0.933);6-TGACGTC,MA1069.1 TGA6(0.962);7-CTGTGCT,MA0332.1 MET28(0.720);9-AGGGCGG,MA0443.1 btd(0.810);
chr1	16104504	16105822	1319	16104828	32	15.4972	5.32258	12.2443	FOXA1_peak_84	0	NM_133832	Rdh10	719	NM_011291	Rpl7	730	upstream	Rdh10,Rpl7(dist=60)	1-TGACTCA,MA1448.1 fos-1(0.996);3-ACATTCC,MA0808.1 TEAD3(0.974);3-GTTTA,MA1606.1 Foxf1(0.844);5-GCCAA,MA0671.1 NFIX(0.953);5-ACTTCCT,MA0765.2 ETV5(0.933);6-TGACGTC,MA1069.1 TGA6(0.962);7-CTGTGCT,MA0332.1 MET28(0.720);9-AGGGCGG,MA0443.1 btd(0.810);
chr1	16135733	16135932	200	16135826	13	6.45888	4.04624	3.88903	FOXA1_peak_85	0	NR_037998	D030040B21Rik	521719	NM_011291	Rpl7	31399	intergenic	Rdh10(dist=3183),Stau2(dist=92878)	7-CTGTGCT,MA0332.1 MET28(0.720);9-AGGGCGG,MA0443.1 btd(0.810);
chr1	16172047	16172787	741	16172652	19	9.98154	4.9505	7.11687	FOXA1_peak_86	0	NR_037998	D030040B21Rik	485135	NM_011291	Rpl7	67984	intergenic	Rdh10(dist=39497),Stau2(dist=56023)	1-TGACTCA,MA1448.1 fos-1(0.996);3-ACATTCC,MA0808.1 TEAD3(0.974);3-GTTTA,MA1606.1 Foxf1(0.844);5-GCCAA,MA0671.1 NFIX(0.953);5-ACTTCCT,MA0765.2 ETV5(0.933);6-TGACGTC,MA1069.1 TGA6(0.962);7-CTGTGCT,MA0332.1 MET28(0.720);9-AGGGCGG,MA0443.1 btd(0.810);
chr1	16180008	16180225	218	16180036	13	6.45888	4.04624	3.88903	FOXA1_peak_87	0	NR_037998	D030040B21Rik	477435	NM_011291	Rpl7	75683	intergenic	Rdh10(dist=47458),Stau2(dist=48585)	3-ACATTCC,MA0808.1 TEAD3(0.974);3-GTTTA,MA1606.1 Foxf1(0.844);5-ACTTCCT,MA0765.2 ETV5(0.933);9-AGGGCGG,MA0443.1 btd(0.810);
chr1	16206016	16206215	200	16206072	14	6.46639	3.90625	3.89544	FOXA1_peak_88	0	NR_037998	D030040B21Rik	451436	NM_011291	Rpl7	101682	intergenic	Rdh10(dist=73466),Stau2(dist=22595)	3-ACATTCC,MA0808.1 TEAD3(0.974);3-GTTTA,MA1606.1 Foxf1(0.844);5-GCCAA,MA0671.1 NFIX(0.953);5-ACTTCCT,MA0765.2 ETV5(0.933);
chr1	16207088	16207405	318	16207274	13	5.60066	3.57143	3.11774	FOXA1_peak_89	0	NR_037998	D030040B21Rik	450305	NM_011291	Rpl7	102813	intergenic	Rdh10(dist=74538),Stau2(dist=21405)	1-TGACTCA,MA1448.1 fos-1(0.996);3-ACATTCC,MA0808.1 TEAD3(0.974);3-GTTTA,MA1606.1 Foxf1(0.844);5-ACTTCCT,MA0765.2 ETV5(0.933);6-TGACGTC,MA1069.1 TGA6(0.962);
chr1	16212480	16212895	416	16212602	14	5.61083	3.45622	3.12706	FOXA1_peak_90	0	NR_037998	D030040B21Rik	444864	NM_011291	Rpl7	108254	intergenic	Rdh10(dist=79930),Stau2(dist=15915)	3-ACATTCC,MA0808.1 TEAD3(0.974);5-GCCAA,MA0671.1 NFIX(0.953);6-TGACGTC,MA1069.1 TGA6(0.962);
chr1	16221319	16221552	234	16221445	11	4.31195	3.09278	1.99511	FOXA1_peak_91	0	NR_037998	D030040B21Rik	436116	NM_011291	Rpl7	117002	intergenic	Rdh10(dist=88769),Stau2(dist=7258)	1-TGACTCA,MA1448.1 fos-1(0.996);3-ACATTCC,MA0808.1 TEAD3(0.974);5-ACTTCCT,MA0765.2 ETV5(0.933);6-TGACGTC,MA1069.1 TGA6(0.962);
chr1	16227824	16228914	1091	16228205	59	34.4669	7.57576	30.0792	FOXA1_peak_92	2	NR_037998	D030040B21Rik	429183	NM_011291	Rpl7	123936	UTR3	Stau2(NM_025303:c.*963_*859delins0,NM_001111272:c.*963_*859delins0)	1-TGACTCA,MA1448.1 fos-1(0.996);3-ACATTCC,MA0808.1 TEAD3(0.974);3-GTTTA,MA1606.1 Foxf1(0.844);5-GCCAA,MA0671.1 NFIX(0.953);5-ACTTCCT,MA0765.2 ETV5(0.933);6-TGACGTC,MA1069.1 TGA6(0.962);7-CTGTGCT,MA0332.1 MET28(0.720);9-AGGGCGG,MA0443.1 btd(0.810);
chr1	16240885	16241503	619	16241232	21	11.1604	5.18868	8.20468	FOXA1_peak_93	2	NR_037998	D030040B21Rik	416358	NM_011291	Rpl7	136761	intronic	Stau2	1-TGACTCA,MA1448.1 fos-1(0.996);3-ACATTCC,MA0808.1 TEAD3(0.974);3-GTTTA,MA1606.1 Foxf1(0.844);5-GCCAA,MA0671.1 NFIX(0.953);5-ACTTCCT,MA0765.2 ETV5(0.933);6-TGACGTC,MA1069.1 TGA6(0.962);7-CTGTGCT,MA0332.1 MET28(0.720);
chr1	16258430	16258629	200	16258586	13	6.64423	4.15134	4.04971	FOXA1_peak_94	2	NR_037998	D030040B21Rik	399022	NM_011291	Rpl7	154096	intronic	Stau2	3-ACATTCC,MA0808.1 TEAD3(0.974);5-GCCAA,MA0671.1 NFIX(0.953);5-ACTTCCT,MA0765.2 ETV5(0.933);7-CTGTGCT,MA0332.1 MET28(0.720);9-AGGGCGG,MA0443.1 btd(0.810);
chr1	16268691	16269128	438	16268941	25	17.3029	7.42857	13.9331	FOXA1_peak_95	2	NR_037998	D030040B21Rik	388642	NM_011291	Rpl7	164476	intronic	Stau2	1-TGACTCA,MA1448.1 fos-1(0.996);3-GTTTA,MA1606.1 Foxf1(0.844);6-TGACGTC,MA1069.1 TGA6(0.962);7-CTGTGCT,MA0332.1 MET28(0.720);
chr1	16342719	16343143	425	16343078	13	6.64423	4.15134	4.04971	FOXA1_peak_96	2	NR_037998	D030040B21Rik	314621	NM_011291	Rpl7	238498	intronic	Stau2	3-GTTTA,MA1606.1 Foxf1(0.844);
chr1	16518793	16519226	434	16518953	16	7.30744	4.06699	4.65875	FOXA1_peak_97	4	NR_037998	D030040B21Rik	138542	NM_011291	Rpl7	414576	UTR5	Stau2(NM_025303:c.-33040_-33093delins0,NM_001111272:c.-9814_-9867delins0,NM_001347044:c.32982_32875delins0,NM_001347045:c.-9814_-9867delins0)	3-GTTTA,MA1606.1 Foxf1(0.844);5-ACTTCCT,MA0765.2 ETV5(0.933);6-TGACGTC,MA1069.1 TGA6(0.962);9-AGGGCGG,MA0443.1 btd(0.810);
chr1	16603833	16604144	312	16603917	12	5.66005	3.73563	3.17168	FOXA1_peak_98	4	NR_037998	D030040B21Rik	53563	NM_001347045	Stau2	84686	intronic	Ube2w	3-ACATTCC,MA0808.1 TEAD3(0.974);3-GTTTA,MA1606.1 Foxf1(0.844);5-GCCAA,MA0671.1 NFIX(0.953);6-TGACGTC,MA1069.1 TGA6(0.962);7-CTGTGCT,MA0332.1 MET28(0.720);9-AGGGCGG,MA0443.1 btd(0.810);
chr1	16619117	16619644	528	16619452	36	28.3189	10	24.2871	FOXA1_peak_99	4	NR_037998	D030040B21Rik	38171	NM_001347045	Stau2	100078	exonic	Ube2w	3-ACATTCC,MA0808.1 TEAD3(0.974);3-GTTTA,MA1606.1 Foxf1(0.844);5-GCCAA,MA0671.1 NFIX(0.953);6-TGACGTC,MA1069.1 TGA6(0.962);7-CTGTGCT,MA0332.1 MET28(0.720);9-AGGGCGG,MA0443.1 btd(0.810);
chr1	16656671	16657518	848	16657361	41	23.527	6.86275	19.7743	FOXA1_peak_100	2	NR_037998	D030040B21Rik	457	NR_073122	Ube2w	37803	UTR5	Eloc(NM_001310470:c.9161_9034delins0,NM_026456:c.8907_8864delins0)	3-GTTTA,MA1606.1 Foxf1(0.844);5-ACTTCCT,MA0765.2 ETV5(0.933);6-TGACGTC,MA1069.1 TGA6(0.962);7-CTGTGCT,MA0332.1 MET28(0.720);9-AGGGCGG,MA0443.1 btd(0.810);
chr1	16661356	16661651	296	16661485	29	11.5223	4.26136	8.54231	FOXA1_peak_101	1	NM_026392	Tmem70	3687	NM_001310470	Eloc	4384	ncRNA_intronic	D030040B21Rik	3-ACATTCC,MA0808.1 TEAD3(0.974);3-GTTTA,MA1606.1 Foxf1(0.844);5-GCCAA,MA0671.1 NFIX(0.953);5-ACTTCCT,MA0765.2 ETV5(0.933);6-TGACGTC,MA1069.1 TGA6(0.962);7-CTGTGCT,MA0332.1 MET28(0.720);
chr1	16696409	16696937	529	16696793	22	13.1652	5.98958	10.0683	FOXA1_peak_102	2	NM_010267	Gdap1	448700	NM_001310470	Eloc	39554	intronic	Ly96	1-TGACTCA,MA1448.1 fos-1(0.996);3-ACATTCC,MA0808.1 TEAD3(0.974);3-GTTTA,MA1606.1 Foxf1(0.844);5-ACTTCCT,MA0765.2 ETV5(0.933);6-TGACGTC,MA1069.1 TGA6(0.962);7-CTGTGCT,MA0332.1 MET28(0.720);
chr1	16889821	16890267	447	16890081	20	12.8104	6.22701	9.73711	FOXA1_peak_103	0	NM_010267	Gdap1	255329	NM_001310470	Eloc	232925	intergenic	Ly96(dist=180216),Jph1(dist=104673)	3-ACATTCC,MA0808.1 TEAD3(0.974);3-GTTTA,MA1606.1 Foxf1(0.844);5-GCCAA,MA0671.1 NFIX(0.953);5-ACTTCCT,MA0765.2 ETV5(0.933);6-TGACGTC,MA1069.1 TGA6(0.962);7-CTGTGCT,MA0332.1 MET28(0.720);9-AGGGCGG,MA0443.1 btd(0.810);
chr1	17008531	17008730	200	17008618	13	6.64423	4.15134	4.04971	FOXA1_peak_104	1	NM_010267	Gdap1	136742	NM_001310470	Eloc	351511	intronic	Jph1	3-GTTTA,MA1606.1 Foxf1(0.844);5-ACTTCCT,MA0765.2 ETV5(0.933);6-TGACGTC,MA1069.1 TGA6(0.962);7-CTGTGCT,MA0332.1 MET28(0.720);9-AGGGCGG,MA0443.1 btd(0.810);
chr1	17096808	17097126	319	17097024	13	5.84343	3.7037	3.33777	FOXA1_peak_105	1	NM_010267	Gdap1	48406	NM_001310470	Eloc	439848	intronic	Jph1	3-ACATTCC,MA0808.1 TEAD3(0.974);5-GCCAA,MA0671.1 NFIX(0.953);6-TGACGTC,MA1069.1 TGA6(0.962);9-AGGGCGG,MA0443.1 btd(0.810);
chr1	17097351	17098249	899	17097745	19	10.7608	5.34759	7.83703	FOXA1_peak_106	1	NM_010267	Gdap1	47573	NM_001310470	Eloc	440681	exonic	Jph1	3-ACATTCC,MA0808.1 TEAD3(0.974);3-GTTTA,MA1606.1 Foxf1(0.844);5-GCCAA,MA0671.1 NFIX(0.953);6-TGACGTC,MA1069.1 TGA6(0.962);7-CTGTGCT,MA0332.1 MET28(0.720);9-AGGGCGG,MA0443.1 btd(0.810);
chr1	17489098	17490550	1453	17489556	46	30.6233	8.54545	26.4594	FOXA1_peak_107	0	NM_053191	Pi15	112077	NM_020604	Jph1	391935	intergenic	Gdap1(dist=324828),Pi15(dist=111351)	1-TGACTCA,MA1448.1 fos-1(0.996);3-ACATTCC,MA0808.1 TEAD3(0.974);3-GTTTA,MA1606.1 Foxf1(0.844);5-GCCAA,MA0671.1 NFIX(0.953);5-ACTTCCT,MA0765.2 ETV5(0.933);6-TGACGTC,MA1069.1 TGA6(0.962);7-CTGTGCT,MA0332.1 MET28(0.720);9-AGGGCGG,MA0443.1 btd(0.810);
chr1	18246248	18246796	549	18246475	19	11.8609	5.93048	8.85437	FOXA1_peak_108	0	NM_153154	Tfap2d	856500	NM_001039123	Defb18	9046	intergenic	Defb18(dist=8772),Defb41(dist=4182)	3-ACATTCC,MA0808.1 TEAD3(0.974);3-GTTTA,MA1606.1 Foxf1(0.844);5-ACTTCCT,MA0765.2 ETV5(0.933);6-TGACGTC,MA1069.1 TGA6(0.962);7-CTGTGCT,MA0332.1 MET28(0.720);9-AGGGCGG,MA0443.1 btd(0.810);
chr1	20617953	20618363	411	20618164	15	6.13293	3.6036	3.59133	FOXA1_peak_109	1	NR_131249	Lincmd1	51724	NR_151619	Gm15825	1513318	UTR5	Pkhd1(NM_153179:c.2734_2630delins0)	3-GTTTA,MA1606.1 Foxf1(0.844);5-ACTTCCT,MA0765.2 ETV5(0.933);7-CTGTGCT,MA0332.1 MET28(0.720);9-AGGGCGG,MA0443.1 btd(0.810);
chr1	20619360	20619691	332	20619522	33	21.5992	7.62332	17.962	FOXA1_peak_110	0	NR_131249	Lincmd1	50356	NM_153179	Pkhd1	1468	upstream	Pkhd1(dist=1303)	3-ACATTCC,MA0808.1 TEAD3(0.974);3-GTTTA,MA1606.1 Foxf1(0.844);5-GCCAA,MA0671.1 NFIX(0.953);5-ACTTCCT,MA0765.2 ETV5(0.933);6-TGACGTC,MA1069.1 TGA6(0.962);7-CTGTGCT,MA0332.1 MET28(0.720);9-AGGGCGG,MA0443.1 btd(0.810);
chr1	20743808	20744332	525	20744133	27	19.9722	8.30268	16.4346	FOXA1_peak_111	0	NM_028829	Paqr8	146478	NM_153179	Pkhd1	126013	intergenic	Il17a(dist=9312),Il17f(dist=32814)	5-GCCAA,MA0671.1 NFIX(0.953);5-ACTTCCT,MA0765.2 ETV5(0.933);7-CTGTGCT,MA0332.1 MET28(0.720);9-AGGGCGG,MA0443.1 btd(0.810);
chr1	20797657	20797856	200	20797734	14	6.98722	4.18994	4.36455	FOXA1_peak_112	0	NM_028829	Paqr8	92791	NM_145856	Il17f	13486	intergenic	Il17f(dist=13387),Mcm3(dist=5112)	3-ACATTCC,MA0808.1 TEAD3(0.974);5-ACTTCCT,MA0765.2 ETV5(0.933);6-TGACGTC,MA1069.1 TGA6(0.962);7-CTGTGCT,MA0332.1 MET28(0.720);
chr1	20820110	20820575	466	20820413	23	14.4265	6.41711	11.245	FOXA1_peak_113	1	NM_028829	Paqr8	70205	NM_145856	Il17f	36072	exonic	Mcm3	3-ACATTCC,MA0808.1 TEAD3(0.974);3-GTTTA,MA1606.1 Foxf1(0.844);5-GCCAA,MA0671.1 NFIX(0.953);5-ACTTCCT,MA0765.2 ETV5(0.933);7-CTGTGCT,MA0332.1 MET28(0.720);9-AGGGCGG,MA0443.1 btd(0.810);
chr1	20870955	20871427	473	20871128	35	21.0382	6.97674	17.4368	FOXA1_peak_114	0	NM_028829	Paqr8	19357	NM_008563	Mcm3	50879	intergenic	Mcm3(dist=50643),6720483E21Rik(dist=17223)	1-TGACTCA,MA1448.1 fos-1(0.996);3-ACATTCC,MA0808.1 TEAD3(0.974);3-GTTTA,MA1606.1 Foxf1(0.844);5-GCCAA,MA0671.1 NFIX(0.953);5-ACTTCCT,MA0765.2 ETV5(0.933);6-TGACGTC,MA1069.1 TGA6(0.962);7-CTGTGCT,MA0332.1 MET28(0.720);
chr1	20872582	20872878	297	20872778	25	12.2437	5.03876	9.21118	FOXA1_peak_115	0	NM_028829	Paqr8	17818	NM_008563	Mcm3	52418	intergenic	Mcm3(dist=52270),6720483E21Rik(dist=15772)	1-TGACTCA,MA1448.1 fos-1(0.996);3-ACATTCC,MA0808.1 TEAD3(0.974);3-GTTTA,MA1606.1 Foxf1(0.844);5-ACTTCCT,MA0765.2 ETV5(0.933);7-CTGTGCT,MA0332.1 MET28(0.720);
chr1	20890387	20891331	945	20890667	17	8.76364	4.66321	5.99183	FOXA1_peak_116	2	NM_001355122	Paqr8	26981	NM_008563	Mcm3	70547	ncRNA_exonic	6720483E21Rik	3-ACATTCC,MA0808.1 TEAD3(0.974);5-ACTTCCT,MA0765.2 ETV5(0.933);6-TGACGTC,MA1069.1 TGA6(0.962);7-CTGTGCT,MA0332.1 MET28(0.720);9-AGGGCGG,MA0443.1 btd(0.810);
chr1	20896553	20896882	330	20896720	11	5.12234	3.55829	2.6851	FOXA1_peak_117	1	NM_001355122	Paqr8	21122	NR_040492	6720483E21Rik	6244	intronic	Paqr8	3-ACATTCC,MA0808.1 TEAD3(0.974);3-GTTTA,MA1606.1 Foxf1(0.844);5-ACTTCCT,MA0765.2 ETV5(0.933);6-TGACGTC,MA1069.1 TGA6(0.962);7-CTGTGCT,MA0332.1 MET28(0.720);9-AGGGCGG,MA0443.1 btd(0.810);
chr1	20951399	20951908	510	20951655	26	18.6858	7.89474	15.2291	FOXA1_peak_118	1	NM_001290679	Tmem14a	266921	NR_040492	6720483E21Rik	61180	exonic	Efhc1	3-ACATTCC,MA0808.1 TEAD3(0.974);3-GTTTA,MA1606.1 Foxf1(0.844);5-GCCAA,MA0671.1 NFIX(0.953);5-ACTTCCT,MA0765.2 ETV5(0.933);7-CTGTGCT,MA0332.1 MET28(0.720);9-AGGGCGG,MA0443.1 btd(0.810);
chr1	20995381	20995736	356	20995601	18	6.66404	3.51852	4.06753	FOXA1_peak_119	0	NM_001290679	Tmem14a	223016	NR_040492	6720483E21Rik	105085	intergenic	Efhc1(dist=4540),Tram2(dist=5661)	3-ACATTCC,MA0808.1 TEAD3(0.974);3-GTTTA,MA1606.1 Foxf1(0.844);5-GCCAA,MA0671.1 NFIX(0.953);7-CTGTGCT,MA0332.1 MET28(0.720);9-AGGGCGG,MA0443.1 btd(0.810);
chr1	20997322	20997562	241	20997440	19	7.20337	3.64964	4.56325	FOXA1_peak_120	0	NM_001290679	Tmem14a	221133	NR_040492	6720483E21Rik	106969	intergenic	Efhc1(dist=6481),Tram2(dist=3835)	3-ACATTCC,MA0808.1 TEAD3(0.974);3-GTTTA,MA1606.1 Foxf1(0.844);5-ACTTCCT,MA0765.2 ETV5(0.933);7-CTGTGCT,MA0332.1 MET28(0.720);
chr1	21002242	21002698	457	21002308	17	6.21851	3.42205	3.66915	FOXA1_peak_121	1	NM_001290679	Tmem14a	216105	NR_040492	6720483E21Rik	111997	intronic	Tram2	1-TGACTCA,MA1448.1 fos-1(0.996);3-ACATTCC,MA0808.1 TEAD3(0.974);3-GTTTA,MA1606.1 Foxf1(0.844);5-GCCAA,MA0671.1 NFIX(0.953);5-ACTTCCT,MA0765.2 ETV5(0.933);7-CTGTGCT,MA0332.1 MET28(0.720);9-AGGGCGG,MA0443.1 btd(0.810);
chr1	21014424	21015129	706	21014643	36	26.6542	9.20398	22.7191	FOXA1_peak_122	1	NM_001290679	Tmem14a	203798	NR_040492	6720483E21Rik	124303	intronic	Tram2	1-TGACTCA,MA1448.1 fos-1(0.996);3-ACATTCC,MA0808.1 TEAD3(0.974);3-GTTTA,MA1606.1 Foxf1(0.844);5-GCCAA,MA0671.1 NFIX(0.953);5-ACTTCCT,MA0765.2 ETV5(0.933);6-TGACGTC,MA1069.1 TGA6(0.962);7-CTGTGCT,MA0332.1 MET28(0.720);9-AGGGCGG,MA0443.1 btd(0.810);
chr1	21079144	21079697	554	21079394	38	21.7705	6.72414	18.1231	FOXA1_peak_123	1	NM_001290679	Tmem14a	139154	NR_040492	6720483E21Rik	188947	UTR5	Tram2(NM_177409:c.112_31delins0)	3-ACATTCC,MA0808.1 TEAD3(0.974);3-GTTTA,MA1606.1 Foxf1(0.844);5-GCCAA,MA0671.1 NFIX(0.953);5-ACTTCCT,MA0765.2 ETV5(0.933);7-CTGTGCT,MA0332.1 MET28(0.720);9-AGGGCGG,MA0443.1 btd(0.810);
chr1	21166328	21166527	200	21166395	11	5.12234	3.55829	2.6851	FOXA1_peak_124	0	NM_001290679	Tmem14a	52147	NM_177409	Tram2	87202	intergenic	Tram2(dist=87103),Tmem14a(dist=52048)	5-ACTTCCT,MA0765.2 ETV5(0.933);9-AGGGCGG,MA0443.1 btd(0.810);
chr1	21210587	21210833	247	21210660	10	4.41062	3.26177	2.06315	FOXA1_peak_125	0	NM_001290679	Tmem14a	7865	NM_177409	Tram2	131485	intergenic	Tram2(dist=131362),Tmem14a(dist=7742)	3-ACATTCC,MA0808.1 TEAD3(0.974);3-GTTTA,MA1606.1 Foxf1(0.844);
chr1	21218577	21218816	240	21218704	21	13.7799	6.52353	10.6399	FOXA1_peak_126	2	NM_001077353	Gsta3	21888	NM_177409	Tram2	139471	UTR5	Tmem14a(NM_029398:c.-6997_-6758delins0,NM_001290679:c.-6997_-6758delins0)	5-GCCAA,MA0671.1 NFIX(0.953);5-ACTTCCT,MA0765.2 ETV5(0.933);6-TGACGTC,MA1069.1 TGA6(0.962);7-CTGTGCT,MA0332.1 MET28(0.720);9-AGGGCGG,MA0443.1 btd(0.810);
chr1	21240315	21240599	285	21240509	15	7.92366	4.54545	5.22011	FOXA1_peak_127	3	NM_183322	Khdc1a	109220	NM_177409	Tram2	161232	UTR5	Gsta3(NM_001288617:c.-18274_-18260delins0,NM_001077353:c.-9187_-9173delins0,NM_010356:c.-9187_-9173delins0)	3-ACATTCC,MA0808.1 TEAD3(0.974);3-GTTTA,MA1606.1 Foxf1(0.844);5-GCCAA,MA0671.1 NFIX(0.953);5-ACTTCCT,MA0765.2 ETV5(0.933);7-CTGTGCT,MA0332.1 MET28(0.720);9-AGGGCGG,MA0443.1 btd(0.810);
chr1	22421886	22422458	573	22422273	17	10.0258	5.33744	7.1535	FOXA1_peak_128	5	NR_151543	Gm7759	476215	NM_001310477	Kcnq5	459522	intronic	Rims1	1-TGACTCA,MA1448.1 fos-1(0.996);3-ACATTCC,MA0808.1 TEAD3(0.974);3-GTTTA,MA1606.1 Foxf1(0.844);5-GCCAA,MA0671.1 NFIX(0.953);5-ACTTCCT,MA0765.2 ETV5(0.933);6-TGACGTC,MA1069.1 TGA6(0.962);7-CTGTGCT,MA0332.1 MET28(0.720);
chr1	22425498	22425697	200	22425558	14	7.45003	4.44786	4.78318	FOXA1_peak_129	5	NR_151543	Gm7759	472789	NM_001310477	Kcnq5	462947	intronic	Rims1	3-ACATTCC,MA0808.1 TEAD3(0.974);3-GTTTA,MA1606.1 Foxf1(0.844);6-TGACGTC,MA1069.1 TGA6(0.962);7-CTGTGCT,MA0332.1 MET28(0.720);
chr1	22466624	22467174	551	22466778	26	18.8989	8.00616	15.4281	FOXA1_peak_130	5	NR_151543	Gm7759	431488	NM_001310477	Kcnq5	504249	intronic	Rims1	3-ACATTCC,MA0808.1 TEAD3(0.974);3-GTTTA,MA1606.1 Foxf1(0.844);5-ACTTCCT,MA0765.2 ETV5(0.933);6-TGACGTC,MA1069.1 TGA6(0.962);7-CTGTGCT,MA0332.1 MET28(0.720);
chr1	22473519	22473741	223	22473672	15	8.28326	4.74439	5.5459	FOXA1_peak_131	5	NR_151543	Gm7759	424757	NM_001310477	Kcnq5	510980	intronic	Rims1	3-ACATTCC,MA0808.1 TEAD3(0.974);5-GCCAA,MA0671.1 NFIX(0.953);7-CTGTGCT,MA0332.1 MET28(0.720);9-AGGGCGG,MA0443.1 btd(0.810);
chr1	22650840	22651201	362	22651157	13	6.64423	4.15134	4.04971	FOXA1_peak_132	5	NR_151543	Gm7759	247366	NM_001310477	Kcnq5	688370	intronic	Rims1	3-ACATTCC,MA0808.1 TEAD3(0.974);3-GTTTA,MA1606.1 Foxf1(0.844);5-GCCAA,MA0671.1 NFIX(0.953);5-ACTTCCT,MA0765.2 ETV5(0.933);6-TGACGTC,MA1069.1 TGA6(0.962);7-CTGTGCT,MA0332.1 MET28(0.720);
chr1	22651675	22652053	379	22651822	13	6.64423	4.15134	4.04971	FOXA1_peak_133	5	NR_151543	Gm7759	246523	NM_001310477	Kcnq5	689214	intronic	Rims1	3-ACATTCC,MA0808.1 TEAD3(0.974);3-GTTTA,MA1606.1 Foxf1(0.844);5-GCCAA,MA0671.1 NFIX(0.953);5-ACTTCCT,MA0765.2 ETV5(0.933);6-TGACGTC,MA1069.1 TGA6(0.962);7-CTGTGCT,MA0332.1 MET28(0.720);9-AGGGCGG,MA0443.1 btd(0.810);
chr1	22974790	22975190	401	22975076	13	6.54253	4.09357	3.96512	FOXA1_peak_134	0	NR_029533	Mir30a	297279	NM_183018	Rims1	168987	intergenic	Gm7759(dist=69709),Ppp1r14bl(dist=125284)	3-ACATTCC,MA0808.1 TEAD3(0.974);3-GTTTA,MA1606.1 Foxf1(0.844);5-GCCAA,MA0671.1 NFIX(0.953);6-TGACGTC,MA1069.1 TGA6(0.962);7-CTGTGCT,MA0332.1 MET28(0.720);
chr1	23190514	23190739	226	23190684	13	6.64423	4.15134	4.04971	FOXA1_peak_135	0	NR_029533	Mir30a	81642	NM_025746	Ppp1r14bl	88373	intergenic	Ppp1r14bl(dist=88261),Mir30a(dist=81530)	3-ACATTCC,MA0808.1 TEAD3(0.974);3-GTTTA,MA1606.1 Foxf1(0.844);5-GCCAA,MA0671.1 NFIX(0.953);5-ACTTCCT,MA0765.2 ETV5(0.933);6-TGACGTC,MA1069.1 TGA6(0.962);7-CTGTGCT,MA0332.1 MET28(0.720);
chr1	23202885	23203242	358	23203186	13	6.64423	4.15134	4.04971	FOXA1_peak_136	0	NR_029533	Mir30a	69205	NM_025746	Ppp1r14bl	100810	intergenic	Ppp1r14bl(dist=100632),Mir30a(dist=69027)	1-TGACTCA,MA1448.1 fos-1(0.996);3-ACATTCC,MA0808.1 TEAD3(0.974);3-GTTTA,MA1606.1 Foxf1(0.844);5-ACTTCCT,MA0765.2 ETV5(0.933);6-TGACGTC,MA1069.1 TGA6(0.962);7-CTGTGCT,MA0332.1 MET28(0.720);9-AGGGCGG,MA0443.1 btd(0.810);
chr1	23255870	23256651	782	23256170	39	26.0817	8.23045	22.1787	FOXA1_peak_137	0	NR_029533	Mir30a	16008	NM_025746	Ppp1r14bl	154007	intergenic	Ppp1r14bl(dist=153617),Mir30a(dist=15618)	3-ACATTCC,MA0808.1 TEAD3(0.974);5-GCCAA,MA0671.1 NFIX(0.953);5-ACTTCCT,MA0765.2 ETV5(0.933);6-TGACGTC,MA1069.1 TGA6(0.962);7-CTGTGCT,MA0332.1 MET28(0.720);9-AGGGCGG,MA0443.1 btd(0.810);
chr1	23271455	23271763	309	23271630	20	10.9812	5.27638	8.03796	FOXA1_peak_138	0	NR_029533	Mir30a	660	NM_025746	Ppp1r14bl	169356	upstream	Mir30a(dist=506)	3-ACATTCC,MA0808.1 TEAD3(0.974);3-GTTTA,MA1606.1 Foxf1(0.844);5-ACTTCCT,MA0765.2 ETV5(0.933);6-TGACGTC,MA1069.1 TGA6(0.962);7-CTGTGCT,MA0332.1 MET28(0.720);
chr1	23382960	23383546	587	23383347	33	25.8846	9.65909	21.9933	FOXA1_peak_139	1	NR_151529	Gm28822	191334	NM_025746	Ppp1r14bl	281000	exonic	Ogfrl1	5-GCCAA,MA0671.1 NFIX(0.953);5-ACTTCCT,MA0765.2 ETV5(0.933);7-CTGTGCT,MA0332.1 MET28(0.720);9-AGGGCGG,MA0443.1 btd(0.810);
chr1	23922194	23922485	292	23922268	10	4.41062	3.26177	2.06315	FOXA1_peak_140	2	NM_007740	Col9a1	255270	NM_001290683	Smap1	12603	UTR5	Smap1(NM_001357395:c.226_39delins0,NM_028534:c.226_39delins0)	5-ACTTCCT,MA0765.2 ETV5(0.933);6-TGACGTC,MA1069.1 TGA6(0.962);9-AGGGCGG,MA0443.1 btd(0.810);
chr1	24005518	24005873	356	24005761	26	16.5493	6.81818	13.2282	FOXA1_peak_141	1	NM_007740	Col9a1	171914	NM_028534	Smap1	83314	exonic	Sdhaf4	5-ACTTCCT,MA0765.2 ETV5(0.933);6-TGACGTC,MA1069.1 TGA6(0.962);9-AGGGCGG,MA0443.1 btd(0.810);
chr1	24100127	24100683	557	24100300	39	24.106	7.43494	20.3195	FOXA1_peak_142	1	NM_007740	Col9a1	77205	NM_026503	Sdhaf4	94765	UTR5	Fam135a(NM_026604:c.14854_14640delins0)	3-GTTTA,MA1606.1 Foxf1(0.844);5-GCCAA,MA0671.1 NFIX(0.953);6-TGACGTC,MA1069.1 TGA6(0.962);7-CTGTGCT,MA0332.1 MET28(0.720);9-AGGGCGG,MA0443.1 btd(0.810);
chr1	24102550	24102888	339	24102769	25	10.5527	4.34783	7.64315	FOXA1_peak_143	0	NM_007740	Col9a1	74891	NM_026604	Fam135a	2378	intergenic	Fam135a(dist=2209),Col9a1(dist=74722)	1-TGACTCA,MA1448.1 fos-1(0.996);3-ACATTCC,MA0808.1 TEAD3(0.974);3-GTTTA,MA1606.1 Foxf1(0.844);5-ACTTCCT,MA0765.2 ETV5(0.933);6-TGACGTC,MA1069.1 TGA6(0.962);
chr1	24107824	24108514	691	24108181	38	25.2246	8.09129	21.3722	FOXA1_peak_144	0	NM_007740	Col9a1	69441	NM_026604	Fam135a	7828	intergenic	Fam135a(dist=7483),Col9a1(dist=69096)	1-TGACTCA,MA1448.1 fos-1(0.996);3-GTTTA,MA1606.1 Foxf1(0.844);5-GCCAA,MA0671.1 NFIX(0.953);5-ACTTCCT,MA0765.2 ETV5(0.933);6-TGACGTC,MA1069.1 TGA6(0.962);7-CTGTGCT,MA0332.1 MET28(0.720);9-AGGGCGG,MA0443.1 btd(0.810);
chr1	24268505	24268721	217	24268576	14	7.45003	4.44786	4.78318	FOXA1_peak_145	1	NM_026719	Lmbrd1	409931	NM_026604	Fam135a	168272	intronic	Col19a1	3-GTTTA,MA1606.1 Foxf1(0.844);7-CTGTGCT,MA0332.1 MET28(0.720);
chr1	24612634	24612846	213	24612740	18	10.9324	5.63396	7.99217	FOXA1_peak_146	0	NM_026719	Lmbrd1	65804	NM_007733	Col19a1	25303	intergenic	Col19a1(dist=25197),Lmbrd1(dist=65698)	3-GTTTA,MA1606.1 Foxf1(0.844);
chr1	24678349	24678828	480	24678657	26	15.6062	6.36792	12.3463	FOXA1_peak_147	1	NM_001310483	Lmbrd1	329	NM_007733	Col19a1	91151	exonic	Lmbrd1	1-TGACTCA,MA1448.1 fos-1(0.996);3-ACATTCC,MA0808.1 TEAD3(0.974);3-GTTTA,MA1606.1 Foxf1(0.844);5-GCCAA,MA0671.1 NFIX(0.953);6-TGACGTC,MA1069.1 TGA6(0.962);7-CTGTGCT,MA0332.1 MET28(0.720);9-AGGGCGG,MA0443.1 btd(0.810);
chr1	26687992	26688266	275	26688087	13	6.64423	4.15134	4.04971	FOXA1_peak_148	0	NR_151583	Gm5524	1195917	NM_001033764	4931408C20Rik	669	upstream	4931408C20Rik(dist=532)	3-GTTTA,MA1606.1 Foxf1(0.844);7-CTGTGCT,MA0332.1 MET28(0.720);
chr1	28611405	28611609	205	28611466	16	9.14231	5.04091	6.33764	FOXA1_peak_149	0	NR_105760	Mir6342	809981	NM_001033764	4931408C20Rik	1924047	intergenic	Gm5524(dist=709218),Gm597(dist=164513)	1-TGACTCA,MA1448.1 fos-1(0.996);3-ACATTCC,MA0808.1 TEAD3(0.974);3-GTTTA,MA1606.1 Foxf1(0.844);5-GCCAA,MA0671.1 NFIX(0.953);5-ACTTCCT,MA0765.2 ETV5(0.933);
chr1	28841451	28841849	399	28841644	16	9.14231	5.04091	6.33764	FOXA1_peak_150	0	NR_105760	Mir6342	579838	NM_001013750	Gm597	61398	intergenic	Gm597(dist=61199),Mir6342(dist=579639)	1-TGACTCA,MA1448.1 fos-1(0.996);5-GCCAA,MA0671.1 NFIX(0.953);5-ACTTCCT,MA0765.2 ETV5(0.933);6-TGACGTC,MA1069.1 TGA6(0.962);7-CTGTGCT,MA0332.1 MET28(0.720);
chr1	30847179	30847378	200	30847190	10	4.41062	3.26177	2.06315	FOXA1_peak_151	1	NR_164183	LOC115487084	102592	NR_157039	Gm31465	708442	intronic	Phf3	3-ACATTCC,MA0808.1 TEAD3(0.974);3-GTTTA,MA1606.1 Foxf1(0.844);5-ACTTCCT,MA0765.2 ETV5(0.933);
chr1	30873428	30874069	642	30873870	23	10.0996	4.41176	7.22201	FOXA1_peak_152	0	NR_164183	LOC115487084	76122	NM_001081080	Phf3	10492	intergenic	Phf3(dist=10172),Ptp4a1(dist=66234)	3-ACATTCC,MA0808.1 TEAD3(0.974);3-GTTTA,MA1606.1 Foxf1(0.844);5-ACTTCCT,MA0765.2 ETV5(0.933);6-TGACGTC,MA1069.1 TGA6(0.962);7-CTGTGCT,MA0332.1 MET28(0.720);9-AGGGCGG,MA0443.1 btd(0.810);
chr1	30877743	30878114	372	30877875	19	7.99138	4	5.28305	FOXA1_peak_153	0	NR_164183	LOC115487084	71942	NM_001081080	Phf3	14672	intergenic	Phf3(dist=14487),Ptp4a1(dist=62189)	1-TGACTCA,MA1448.1 fos-1(0.996);3-ACATTCC,MA0808.1 TEAD3(0.974);3-GTTTA,MA1606.1 Foxf1(0.844);5-GCCAA,MA0671.1 NFIX(0.953);5-ACTTCCT,MA0765.2 ETV5(0.933);7-CTGTGCT,MA0332.1 MET28(0.720);9-AGGGCGG,MA0443.1 btd(0.810);
chr1	30903655	30904243	589	30904013	52	34.7986	8.86288	30.3924	FOXA1_peak_154	0	NR_164183	LOC115487084	45922	NM_001081080	Phf3	40693	intergenic	Phf3(dist=40399),Ptp4a1(dist=36060)	3-GTTTA,MA1606.1 Foxf1(0.844);5-ACTTCCT,MA0765.2 ETV5(0.933);6-TGACGTC,MA1069.1 TGA6(0.962);7-CTGTGCT,MA0332.1 MET28(0.720);
chr1	30949137	30950283	1147	30949867	42	26.7504	7.87546	22.8089	FOXA1_peak_155	3	NM_153601	Lgsn	226725	NM_001081080	Phf3	86454	ncRNA_exonic	Gm13363,LOC115487084	1-TGACTCA,MA1448.1 fos-1(0.996);3-ACATTCC,MA0808.1 TEAD3(0.974);3-GTTTA,MA1606.1 Foxf1(0.844);5-GCCAA,MA0671.1 NFIX(0.953);5-ACTTCCT,MA0765.2 ETV5(0.933);6-TGACGTC,MA1069.1 TGA6(0.962);7-CTGTGCT,MA0332.1 MET28(0.720);9-AGGGCGG,MA0443.1 btd(0.810);
chr1	31019638	31019837	200	31019707	11	5.12234	3.55829	2.6851	FOXA1_peak_156	1	NM_153601	Lgsn	156697	NM_011200	Ptp4a1	69982	ncRNA_exonic	Gm29669	3-GTTTA,MA1606.1 Foxf1(0.844);6-TGACGTC,MA1069.1 TGA6(0.962);
chr1	31094756	31095044	289	31094886	15	8.28326	4.74439	5.5459	FOXA1_peak_157	1	NM_153601	Lgsn	81535	NM_011200	Ptp4a1	145145	ncRNA_intronic	Gm29669	1-TGACTCA,MA1448.1 fos-1(0.996);3-ACATTCC,MA0808.1 TEAD3(0.974);3-GTTTA,MA1606.1 Foxf1(0.844);6-TGACGTC,MA1069.1 TGA6(0.962);7-CTGTGCT,MA0332.1 MET28(0.720);
chr1	31143381	31143968	588	31143786	21	12.3733	5.78947	9.33251	FOXA1_peak_158	1	NM_153601	Lgsn	32760	NR_136907	Gm29669	47220	ncRNA_intronic	4931428L18Rik	1-TGACTCA,MA1448.1 fos-1(0.996);3-GTTTA,MA1606.1 Foxf1(0.844);5-GCCAA,MA0671.1 NFIX(0.953);5-ACTTCCT,MA0765.2 ETV5(0.933);6-TGACGTC,MA1069.1 TGA6(0.962);7-CTGTGCT,MA0332.1 MET28(0.720);
chr1	31149971	31150233	263	31150067	11	5.12234	3.55829	2.6851	FOXA1_peak_159	1	NM_153601	Lgsn	26333	NR_136907	Gm29669	53648	ncRNA_intronic	4931428L18Rik	3-ACATTCC,MA0808.1 TEAD3(0.974);3-GTTTA,MA1606.1 Foxf1(0.844);5-GCCAA,MA0671.1 NFIX(0.953);6-TGACGTC,MA1069.1 TGA6(0.962);7-CTGTGCT,MA0332.1 MET28(0.720);
chr1	31164608	31164915	308	31164776	13	6.64423	4.15134	4.04971	FOXA1_peak_160	1	NM_153601	Lgsn	11673	NR_136907	Gm29669	68307	ncRNA_intronic	4931428L18Rik	1-TGACTCA,MA1448.1 fos-1(0.996);5-GCCAA,MA0671.1 NFIX(0.953);5-ACTTCCT,MA0765.2 ETV5(0.933);6-TGACGTC,MA1069.1 TGA6(0.962);7-CTGTGCT,MA0332.1 MET28(0.720);9-AGGGCGG,MA0443.1 btd(0.810);
chr1	33469536	33469745	210	33469631	13	6.64423	4.15134	4.04971	FOXA1_peak_161	1	NR_033199	1700001G17Rik	200183	NM_001164286	Gm5415	922347	intronic	Prim2	3-ACATTCC,MA0808.1 TEAD3(0.974);7-CTGTGCT,MA0332.1 MET28(0.720);
chr1	33529858	33530144	287	33530039	13	5.37183	3.44828	2.91032	FOXA1_peak_162	1	NR_033199	1700001G17Rik	139823	NM_001164286	Gm5415	982708	intronic	Prim2	1-TGACTCA,MA1448.1 fos-1(0.996);3-ACATTCC,MA0808.1 TEAD3(0.974);3-GTTTA,MA1606.1 Foxf1(0.844);5-GCCAA,MA0671.1 NFIX(0.953);5-ACTTCCT,MA0765.2 ETV5(0.933);6-TGACGTC,MA1069.1 TGA6(0.962);9-AGGGCGG,MA0443.1 btd(0.810);
chr1	33583735	33584635	901	33584411	32	18.3195	6.42023	14.8853	FOXA1_peak_163	1	NR_033199	1700001G17Rik	85639	NM_001164286	Gm5415	1036892	intronic	Prim2	1-TGACTCA,MA1448.1 fos-1(0.996);3-ACATTCC,MA0808.1 TEAD3(0.974);3-GTTTA,MA1606.1 Foxf1(0.844);5-ACTTCCT,MA0765.2 ETV5(0.933);6-TGACGTC,MA1069.1 TGA6(0.962);7-CTGTGCT,MA0332.1 MET28(0.720);9-AGGGCGG,MA0443.1 btd(0.810);
chr1	33657701	33658049	349	33657860	18	10.6105	5.45977	7.69709	FOXA1_peak_164	1	NR_033199	1700001G17Rik	11949	NM_001164286	Gm5415	1110582	intronic	Prim2	1-TGACTCA,MA1448.1 fos-1(0.996);3-GTTTA,MA1606.1 Foxf1(0.844);5-ACTTCCT,MA0765.2 ETV5(0.933);6-TGACGTC,MA1069.1 TGA6(0.962);7-CTGTGCT,MA0332.1 MET28(0.720);9-AGGGCGG,MA0443.1 btd(0.810);
chr1	33670318	33670528	211	33670421	14	5.34107	3.31858	2.88247	FOXA1_peak_165	1	NM_008999	Rab23	49473	NM_008922	Prim2	629	ncRNA_exonic	1700001G17Rik	3-ACATTCC,MA0808.1 TEAD3(0.974);6-TGACGTC,MA1069.1 TGA6(0.962);7-CTGTGCT,MA0332.1 MET28(0.720);
chr1	33684530	33684729	200	33684618	12	5.30168	3.53261	2.84748	FOXA1_peak_166	0	NM_008999	Rab23	35266	NM_008922	Prim2	14835	intergenic	1700001G17Rik(dist=13818),Gm32229(dist=29452)	3-ACATTCC,MA0808.1 TEAD3(0.974);3-GTTTA,MA1606.1 Foxf1(0.844);5-GCCAA,MA0671.1 NFIX(0.953);6-TGACGTC,MA1069.1 TGA6(0.962);7-CTGTGCT,MA0332.1 MET28(0.720);9-AGGGCGG,MA0443.1 btd(0.810);
chr1	33710565	33711122	558	33710747	25	14.9323	6.25	11.7152	FOXA1_peak_167	0	NM_008999	Rab23	9052	NM_008922	Prim2	41049	intergenic	1700001G17Rik(dist=39853),Gm32229(dist=3059)	1-TGACTCA,MA1448.1 fos-1(0.996);3-ACATTCC,MA0808.1 TEAD3(0.974);3-GTTTA,MA1606.1 Foxf1(0.844);5-GCCAA,MA0671.1 NFIX(0.953);5-ACTTCCT,MA0765.2 ETV5(0.933);7-CTGTGCT,MA0332.1 MET28(0.720);9-AGGGCGG,MA0443.1 btd(0.810);
chr1	33719672	33720089	418	33719937	24	12.2782	5.20833	9.24376	FOXA1_peak_168	2	NM_001159729	Rab23	538	NM_008922	Prim2	50086	ncRNA_exonic	Gm32229	3-GTTTA,MA1606.1 Foxf1(0.844);5-ACTTCCT,MA0765.2 ETV5(0.933);6-TGACGTC,MA1069.1 TGA6(0.962);7-CTGTGCT,MA0332.1 MET28(0.720);9-AGGGCGG,MA0443.1 btd(0.810);
chr1	33732809	33733327	519	33733213	23	9.26225	4.0678	6.44896	FOXA1_peak_169	2	NM_001276764	Dst	175157	NR_157041	Gm32229	13222	intronic	Rab23	1-TGACTCA,MA1448.1 fos-1(0.996);3-ACATTCC,MA0808.1 TEAD3(0.974);5-ACTTCCT,MA0765.2 ETV5(0.933);6-TGACGTC,MA1069.1 TGA6(0.962);7-CTGTGCT,MA0332.1 MET28(0.720);9-AGGGCGG,MA0443.1 btd(0.810);
chr1	33754018	33754479	462	33754202	38	13.3715	4.02893	10.2618	FOXA1_peak_170	1	NM_001276764	Dst	153976	NR_157041	Gm32229	34402	intronic	Bag2	3-GTTTA,MA1606.1 Foxf1(0.844);5-GCCAA,MA0671.1 NFIX(0.953);5-ACTTCCT,MA0765.2 ETV5(0.933);6-TGACGTC,MA1069.1 TGA6(0.962);7-CTGTGCT,MA0332.1 MET28(0.720);9-AGGGCGG,MA0443.1 btd(0.810);
chr1	33756371	33756602	232	33756447	25	5.72038	2.65849	3.22666	FOXA1_peak_171	1	NM_001276764	Dst	151738	NR_157041	Gm32229	36640	intronic	Bag2	1-TGACTCA,MA1448.1 fos-1(0.996);3-ACATTCC,MA0808.1 TEAD3(0.974);3-GTTTA,MA1606.1 Foxf1(0.844);5-ACTTCCT,MA0765.2 ETV5(0.933);6-TGACGTC,MA1069.1 TGA6(0.962);
chr1	33907844	33908137	294	33908002	19	9.11441	4.52489	6.31658	FOXA1_peak_172	0	NM_001276764	Dst	234	NM_001310484	Bend6	223	upstream	Bend6,Dst(dist=88)	1-TGACTCA,MA1448.1 fos-1(0.996);6-TGACGTC,MA1069.1 TGA6(0.962);9-AGGGCGG,MA0443.1 btd(0.810);
chr1	33926516	33926810	295	33926704	16	8.13752	4.49735	5.41793	FOXA1_peak_173	1	NM_133833	Dst	84932	NM_001310484	Bend6	18896	intronic	Dst	1-TGACTCA,MA1448.1 fos-1(0.996);3-GTTTA,MA1606.1 Foxf1(0.844);6-TGACGTC,MA1069.1 TGA6(0.962);7-CTGTGCT,MA0332.1 MET28(0.720);
chr1	33989601	33990220	620	33989834	34	18.7563	6.25	15.2949	FOXA1_peak_174	1	NM_133833	Dst	21684	NM_001310484	Bend6	82143	intronic	Dst	1-TGACTCA,MA1448.1 fos-1(0.996);3-ACATTCC,MA0808.1 TEAD3(0.974);3-GTTTA,MA1606.1 Foxf1(0.844);5-ACTTCCT,MA0765.2 ETV5(0.933);6-TGACGTC,MA1069.1 TGA6(0.962);7-CTGTGCT,MA0332.1 MET28(0.720);9-AGGGCGG,MA0443.1 btd(0.810);
chr1	33996502	33996836	335	33996765	14	4.98097	3.13808	2.57191	FOXA1_peak_175	1	NM_133833	Dst	14926	NM_001310484	Bend6	88902	intronic	Dst	3-ACATTCC,MA0808.1 TEAD3(0.974);3-GTTTA,MA1606.1 Foxf1(0.844);5-ACTTCCT,MA0765.2 ETV5(0.933);6-TGACGTC,MA1069.1 TGA6(0.962);7-CTGTGCT,MA0332.1 MET28(0.720);9-AGGGCGG,MA0443.1 btd(0.810);
chr1	34006282	34006571	290	34006470	18	6.0827	3.26461	3.54522	FOXA1_peak_176	1	NM_133833	Dst	5168	NM_001310484	Bend6	98659	exonic	Dst	1-TGACTCA,MA1448.1 fos-1(0.996);3-ACATTCC,MA0808.1 TEAD3(0.974);3-GTTTA,MA1606.1 Foxf1(0.844);5-ACTTCCT,MA0765.2 ETV5(0.933);6-TGACGTC,MA1069.1 TGA6(0.962);7-CTGTGCT,MA0332.1 MET28(0.720);9-AGGGCGG,MA0443.1 btd(0.810);
chr1	34011067	34012121	1055	34011260	33	14.4969	4.8433	11.3109	FOXA1_peak_177	3	NR_105861	Mir6896	105765	NM_001310484	Bend6	103827	exonic	Dst	1-TGACTCA,MA1448.1 fos-1(0.996);3-ACATTCC,MA0808.1 TEAD3(0.974);3-GTTTA,MA1606.1 Foxf1(0.844);5-ACTTCCT,MA0765.2 ETV5(0.933);6-TGACGTC,MA1069.1 TGA6(0.962);7-CTGTGCT,MA0332.1 MET28(0.720);9-AGGGCGG,MA0443.1 btd(0.810);
chr1	34038665	34038877	213	34038724	22	6.42605	3.07487	3.85909	FOXA1_peak_178	3	NR_105861	Mir6896	78588	NM_001310484	Bend6	131004	intronic	Dst	3-ACATTCC,MA0808.1 TEAD3(0.974);3-GTTTA,MA1606.1 Foxf1(0.844);5-ACTTCCT,MA0765.2 ETV5(0.933);6-TGACGTC,MA1069.1 TGA6(0.962);7-CTGTGCT,MA0332.1 MET28(0.720);9-AGGGCGG,MA0443.1 btd(0.810);
chr1	34042330	34042630	301	34042437	27	9.03986	3.59897	6.24771	FOXA1_peak_179	3	NR_105861	Mir6896	74879	NM_001310484	Bend6	134713	intronic	Dst	1-TGACTCA,MA1448.1 fos-1(0.996);5-ACTTCCT,MA0765.2 ETV5(0.933);6-TGACGTC,MA1069.1 TGA6(0.962);7-CTGTGCT,MA0332.1 MET28(0.720);
chr1	34044705	34044921	217	34044825	25	8.81306	3.69318	6.03759	FOXA1_peak_180	3	NR_105861	Mir6896	72546	NM_001310484	Bend6	137046	intronic	Dst	1-TGACTCA,MA1448.1 fos-1(0.996);3-ACATTCC,MA0808.1 TEAD3(0.974);3-GTTTA,MA1606.1 Foxf1(0.844);5-GCCAA,MA0671.1 NFIX(0.953);5-ACTTCCT,MA0765.2 ETV5(0.933);6-TGACGTC,MA1069.1 TGA6(0.962);
chr1	34073681	34074472	792	34074017	43	21.8204	5.99455	18.1705	FOXA1_peak_181	3	NR_105861	Mir6896	43282	NM_001310484	Bend6	166309	intronic	Dst	1-TGACTCA,MA1448.1 fos-1(0.996);3-GTTTA,MA1606.1 Foxf1(0.844);5-GCCAA,MA0671.1 NFIX(0.953);5-ACTTCCT,MA0765.2 ETV5(0.933);6-TGACGTC,MA1069.1 TGA6(0.962);7-CTGTGCT,MA0332.1 MET28(0.720);9-AGGGCGG,MA0443.1 btd(0.810);
chr1	34085932	34086410	479	34086338	13	6.64423	4.15134	4.04971	FOXA1_peak_182	3	NR_105861	Mir6896	31188	NM_001310484	Bend6	178404	exonic	Dst	3-ACATTCC,MA0808.1 TEAD3(0.974);3-GTTTA,MA1606.1 Foxf1(0.844);5-ACTTCCT,MA0765.2 ETV5(0.933);6-TGACGTC,MA1069.1 TGA6(0.962);7-CTGTGCT,MA0332.1 MET28(0.720);
chr1	34103567	34103914	348	34103719	21	9.6205	4.47154	6.78149	FOXA1_peak_183	3	NR_105861	Mir6896	13618	NM_001310484	Bend6	195973	intronic	Dst	3-ACATTCC,MA0808.1 TEAD3(0.974);3-GTTTA,MA1606.1 Foxf1(0.844);5-ACTTCCT,MA0765.2 ETV5(0.933);7-CTGTGCT,MA0332.1 MET28(0.720);
chr1	34109580	34109888	309	34109692	26	8.4457	3.47938	5.69736	FOXA1_peak_184	3	NR_105861	Mir6896	7625	NM_001310484	Bend6	201967	intronic	Dst	1-TGACTCA,MA1448.1 fos-1(0.996);3-GTTTA,MA1606.1 Foxf1(0.844);5-ACTTCCT,MA0765.2 ETV5(0.933);7-CTGTGCT,MA0332.1 MET28(0.720);
chr1	34110053	34110418	366	34110130	23	6.56313	3.05344	3.9842	FOXA1_peak_185	3	NR_105861	Mir6896	7123	NM_001310484	Bend6	202468	intronic	Dst	3-ACATTCC,MA0808.1 TEAD3(0.974);3-GTTTA,MA1606.1 Foxf1(0.844);5-GCCAA,MA0671.1 NFIX(0.953);5-ACTTCCT,MA0765.2 ETV5(0.933);6-TGACGTC,MA1069.1 TGA6(0.962);7-CTGTGCT,MA0332.1 MET28(0.720);
chr1	34120328	34120858	531	34120708	40	14.5531	4.19223	11.3638	FOXA1_peak_186	3	NM_010081	Dst	39667	NM_001310484	Bend6	212826	intronic	Dst	1-TGACTCA,MA1448.1 fos-1(0.996);3-ACATTCC,MA0808.1 TEAD3(0.974);3-GTTTA,MA1606.1 Foxf1(0.844);5-GCCAA,MA0671.1 NFIX(0.953);5-ACTTCCT,MA0765.2 ETV5(0.933);6-TGACGTC,MA1069.1 TGA6(0.962);7-CTGTGCT,MA0332.1 MET28(0.720);9-AGGGCGG,MA0443.1 btd(0.810);
chr1	34123133	34123670	538	34123493	38	11.5542	3.55191	8.57201	FOXA1_peak_187	3	NM_010081	Dst	36858	NM_001310484	Bend6	215634	intronic	Dst	1-TGACTCA,MA1448.1 fos-1(0.996);3-ACATTCC,MA0808.1 TEAD3(0.974);3-GTTTA,MA1606.1 Foxf1(0.844);5-ACTTCCT,MA0765.2 ETV5(0.933);6-TGACGTC,MA1069.1 TGA6(0.962);7-CTGTGCT,MA0332.1 MET28(0.720);
chr1	34127769	34128113	345	34127947	38	12.9516	3.91566	9.86906	FOXA1_peak_188	3	NM_010081	Dst	32319	NM_001310484	Bend6	220174	intronic	Dst	3-ACATTCC,MA0808.1 TEAD3(0.974);3-GTTTA,MA1606.1 Foxf1(0.844);5-ACTTCCT,MA0765.2 ETV5(0.933);6-TGACGTC,MA1069.1 TGA6(0.962);7-CTGTGCT,MA0332.1 MET28(0.720);
chr1	34132915	34133321	407	34133075	27	9.82479	3.8674	6.97138	FOXA1_peak_189	3	NM_010081	Dst	27142	NM_001310484	Bend6	225351	intronic	Dst	1-TGACTCA,MA1448.1 fos-1(0.996);3-ACATTCC,MA0808.1 TEAD3(0.974);5-GCCAA,MA0671.1 NFIX(0.953);5-ACTTCCT,MA0765.2 ETV5(0.933);6-TGACGTC,MA1069.1 TGA6(0.962);7-CTGTGCT,MA0332.1 MET28(0.720);9-AGGGCGG,MA0443.1 btd(0.810);
chr1	34140161	34140428	268	34140278	24	10.5746	4.48029	7.66379	FOXA1_peak_190	3	NM_010081	Dst	19965	NM_001310484	Bend6	232527	intronic	Dst	1-TGACTCA,MA1448.1 fos-1(0.996);3-ACATTCC,MA0808.1 TEAD3(0.974);3-GTTTA,MA1606.1 Foxf1(0.844);5-GCCAA,MA0671.1 NFIX(0.953);5-ACTTCCT,MA0765.2 ETV5(0.933);7-CTGTGCT,MA0332.1 MET28(0.720);9-AGGGCGG,MA0443.1 btd(0.810);
chr1	34148058	34148389	332	34148247	17	5.73033	3.20285	3.23554	FOXA1_peak_191	3	NM_010081	Dst	12036	NM_001310484	Bend6	240456	intronic	Dst	1-TGACTCA,MA1448.1 fos-1(0.996);3-ACATTCC,MA0808.1 TEAD3(0.974);3-GTTTA,MA1606.1 Foxf1(0.844);5-GCCAA,MA0671.1 NFIX(0.953);5-ACTTCCT,MA0765.2 ETV5(0.933);6-TGACGTC,MA1069.1 TGA6(0.962);7-CTGTGCT,MA0332.1 MET28(0.720);
chr1	34150805	34151127	323	34150945	16	6.1825	3.5124	3.63623	FOXA1_peak_192	3	NM_010081	Dst	9294	NM_001310484	Bend6	243199	intronic	Dst	1-TGACTCA,MA1448.1 fos-1(0.996);3-ACATTCC,MA0808.1 TEAD3(0.974);3-GTTTA,MA1606.1 Foxf1(0.844);5-GCCAA,MA0671.1 NFIX(0.953);5-ACTTCCT,MA0765.2 ETV5(0.933);6-TGACGTC,MA1069.1 TGA6(0.962);7-CTGTGCT,MA0332.1 MET28(0.720);9-AGGGCGG,MA0443.1 btd(0.810);
chr1	34184424	34184678	255	34184561	18	9.02306	4.63415	6.23216	FOXA1_peak_193	3	NM_178601	Imp4	255278	NM_001310484	Bend6	276784	intronic	Dst	3-ACATTCC,MA0808.1 TEAD3(0.974);3-GTTTA,MA1606.1 Foxf1(0.844);5-ACTTCCT,MA0765.2 ETV5(0.933);6-TGACGTC,MA1069.1 TGA6(0.962);9-AGGGCGG,MA0443.1 btd(0.810);
chr1	34186014	34186329	316	34186178	24	13.7181	5.86854	10.5848	FOXA1_peak_194	3	NM_178601	Imp4	253657	NM_001310484	Bend6	278404	exonic	Dst	1-TGACTCA,MA1448.1 fos-1(0.996);3-ACATTCC,MA0808.1 TEAD3(0.974);3-GTTTA,MA1606.1 Foxf1(0.844);5-GCCAA,MA0671.1 NFIX(0.953);5-ACTTCCT,MA0765.2 ETV5(0.933);6-TGACGTC,MA1069.1 TGA6(0.962);7-CTGTGCT,MA0332.1 MET28(0.720);
chr1	34202705	34203243	539	34203147	20	8.79124	4.23387	6.01751	FOXA1_peak_195	3	NM_178601	Imp4	236855	NM_001310484	Bend6	295207	intronic	Dst	1-TGACTCA,MA1448.1 fos-1(0.996);3-ACATTCC,MA0808.1 TEAD3(0.974);3-GTTTA,MA1606.1 Foxf1(0.844);5-GCCAA,MA0671.1 NFIX(0.953);5-ACTTCCT,MA0765.2 ETV5(0.933);6-TGACGTC,MA1069.1 TGA6(0.962);7-CTGTGCT,MA0332.1 MET28(0.720);9-AGGGCGG,MA0443.1 btd(0.810);
chr1	34236326	34236733	408	34236432	20	12.0688	5.83333	9.04813	FOXA1_peak_196	3	NM_178601	Imp4	203299	NM_001310484	Bend6	328762	intronic	Dst	3-ACATTCC,MA0808.1 TEAD3(0.974);3-GTTTA,MA1606.1 Foxf1(0.844);5-GCCAA,MA0671.1 NFIX(0.953);5-ACTTCCT,MA0765.2 ETV5(0.933);6-TGACGTC,MA1069.1 TGA6(0.962);7-CTGTGCT,MA0332.1 MET28(0.720);9-AGGGCGG,MA0443.1 btd(0.810);
chr1	34439224	34440052	829	34439488	43	23.4663	6.52819	19.7168	FOXA1_peak_197	2	NM_011206	Ptpn18	20108	NR_039562	Mir5103	6439	exonic	Ccdc115,Imp4	3-ACATTCC,MA0808.1 TEAD3(0.974);3-GTTTA,MA1606.1 Foxf1(0.844);5-GCCAA,MA0671.1 NFIX(0.953);5-ACTTCCT,MA0765.2 ETV5(0.933);6-TGACGTC,MA1069.1 TGA6(0.962);7-CTGTGCT,MA0332.1 MET28(0.720);9-AGGGCGG,MA0443.1 btd(0.810);
chr1	34459624	34460027	404	34459848	27	13.4017	5.22388	10.2897	FOXA1_peak_198	1	NM_001360855	Prss39	38586	NM_027159	Ccdc115	20153	exonic	Ptpn18	3-ACATTCC,MA0808.1 TEAD3(0.974);5-GCCAA,MA0671.1 NFIX(0.953);6-TGACGTC,MA1069.1 TGA6(0.962);7-CTGTGCT,MA0332.1 MET28(0.720);9-AGGGCGG,MA0443.1 btd(0.810);
chr1	34462916	34463165	250	34463078	20	9.26283	4.44915	6.44929	FOXA1_peak_199	1	NM_001360855	Prss39	35371	NM_027159	Ccdc115	23368	exonic	Ptpn18	5-ACTTCCT,MA0765.2 ETV5(0.933);6-TGACGTC,MA1069.1 TGA6(0.962);7-CTGTGCT,MA0332.1 MET28(0.720);9-AGGGCGG,MA0443.1 btd(0.810);
chr1	34536926	34537241	316	34537060	10	4.41062	3.26177	2.06315	FOXA1_peak_200	2	NM_213727	Amer3	42609	NM_027159	Ccdc115	97411	exonic	Cfc1	3-ACATTCC,MA0808.1 TEAD3(0.974);3-GTTTA,MA1606.1 Foxf1(0.844);5-GCCAA,MA0671.1 NFIX(0.953);6-TGACGTC,MA1069.1 TGA6(0.962);7-CTGTGCT,MA0332.1 MET28(0.720);9-AGGGCGG,MA0443.1 btd(0.810);
chr1	34579560	34579798	239	34579625	12	5.86765	3.85482	3.34927	FOXA1_peak_201	1	NM_001368773	Arhgef4	98503	NM_009356	Prss40	18736	UTR5	Amer3(NM_213727:c.-6989_-6916delins0)	3-ACATTCC,MA0808.1 TEAD3(0.974);9-AGGGCGG,MA0443.1 btd(0.810);
chr1	34677728	34678219	492	34677861	19	8.20681	4.09836	5.48199	FOXA1_peak_202	1	NM_183019	Arhgef4	123767	NR_033627	AA619741	41763	UTR5	Arhgef4(NM_001368773:c.-42_-5delins0)	1-TGACTCA,MA1448.1 fos-1(0.996);3-ACATTCC,MA0808.1 TEAD3(0.974);3-GTTTA,MA1606.1 Foxf1(0.844);6-TGACGTC,MA1069.1 TGA6(0.962);7-CTGTGCT,MA0332.1 MET28(0.720);9-AGGGCGG,MA0443.1 btd(0.810);
chr1	34801772	34802000	229	34801849	25	4.97333	2.42991	2.56586	FOXA1_peak_203	2	NM_175421	Plekhb2	48073	NR_033627	AA619741	165676	UTR5	Arhgef4(NM_183019:c.-3196_-2968delins0)	3-ACATTCC,MA0808.1 TEAD3(0.974);5-GCCAA,MA0671.1 NFIX(0.953);7-CTGTGCT,MA0332.1 MET28(0.720);9-AGGGCGG,MA0443.1 btd(0.810);
chr1	34824272	34824907	636	34824602	23	9.33116	4.09556	6.51288	FOXA1_peak_204	3	NM_175421	Plekhb2	25369	NR_033627	AA619741	188379	intronic	Fam168b	1-TGACTCA,MA1448.1 fos-1(0.996);3-ACATTCC,MA0808.1 TEAD3(0.974);5-ACTTCCT,MA0765.2 ETV5(0.933);6-TGACGTC,MA1069.1 TGA6(0.962);7-CTGTGCT,MA0332.1 MET28(0.720);9-AGGGCGG,MA0443.1 btd(0.810);
chr1	34842620	34843016	397	34842930	21	9.70201	4.5082	6.85713	FOXA1_peak_205	3	NM_175421	Plekhb2	7141	NR_033627	AA619741	206608	UTR5	Fam168b(NM_001160235:c.-6026_-6214delins0,NM_001160236:c.-6026_-6214delins0,NM_174997:c.-6026_-6214delins0)	3-ACATTCC,MA0808.1 TEAD3(0.974);5-ACTTCCT,MA0765.2 ETV5(0.933);9-AGGGCGG,MA0443.1 btd(0.810);
chr1	34849897	34850150	254	34850029	24	10.2307	4.34028	7.34364	FOXA1_peak_206	3	NM_015818	Hs6st1	1218376	NM_174997	Fam168b	6973	UTR5	Plekhb2(NM_145516:c.-11922_-11818delins0,NM_175421:c.-11922_-11818delins0,NM_001357425:c.-11892_-11818delins0)	3-ACATTCC,MA0808.1 TEAD3(0.974);5-GCCAA,MA0671.1 NFIX(0.953);6-TGACGTC,MA1069.1 TGA6(0.962);7-CTGTGCT,MA0332.1 MET28(0.720);9-AGGGCGG,MA0443.1 btd(0.810);
chr1	34851552	34851938	387	34851746	26	12.4561	4.98155	9.40948	FOXA1_peak_207	3	NM_015818	Hs6st1	1216655	NM_174997	Fam168b	8695	intronic	Plekhb2	1-TGACTCA,MA1448.1 fos-1(0.996);3-ACATTCC,MA0808.1 TEAD3(0.974);5-ACTTCCT,MA0765.2 ETV5(0.933);6-TGACGTC,MA1069.1 TGA6(0.962);7-CTGTGCT,MA0332.1 MET28(0.720);9-AGGGCGG,MA0443.1 btd(0.810);
chr1	34896121	34896533	413	34896208	18	8.06943	4.16667	5.35483	FOXA1_peak_208	0	NM_015818	Hs6st1	1172073	NM_174997	Fam168b	53277	intergenic	Plekhb2(dist=16536),Hs6st1(dist=1171867)	3-GTTTA,MA1606.1 Foxf1(0.844);5-GCCAA,MA0671.1 NFIX(0.953);5-ACTTCCT,MA0765.2 ETV5(0.933);6-TGACGTC,MA1069.1 TGA6(0.962);7-CTGTGCT,MA0332.1 MET28(0.720);
chr1	35263440	35263810	371	35263766	13	6.64423	4.15134	4.04971	FOXA1_peak_209	0	NM_015818	Hs6st1	804775	NM_174997	Fam168b	420575	intergenic	Plekhb2(dist=383855),Hs6st1(dist=804590)	3-ACATTCC,MA0808.1 TEAD3(0.974);3-GTTTA,MA1606.1 Foxf1(0.844);9-AGGGCGG,MA0443.1 btd(0.810);
chr1	35330168	35330701	534	35330352	17	10.0258	5.33744	7.1535	FOXA1_peak_210	0	NM_015818	Hs6st1	737965	NM_174997	Fam168b	487384	intergenic	Plekhb2(dist=450583),Hs6st1(dist=737699)	1-TGACTCA,MA1448.1 fos-1(0.996);3-ACATTCC,MA0808.1 TEAD3(0.974);3-GTTTA,MA1606.1 Foxf1(0.844);5-GCCAA,MA0671.1 NFIX(0.953);5-ACTTCCT,MA0765.2 ETV5(0.933);7-CTGTGCT,MA0332.1 MET28(0.720);9-AGGGCGG,MA0443.1 btd(0.810);
chr1	35653246	35653549	304	35653282	15	8.28326	4.74439	5.5459	FOXA1_peak_211	0	NM_015818	Hs6st1	415002	NM_174997	Fam168b	810347	intergenic	Plekhb2(dist=773661),Hs6st1(dist=414851)	3-ACATTCC,MA0808.1 TEAD3(0.974);3-GTTTA,MA1606.1 Foxf1(0.844);5-GCCAA,MA0671.1 NFIX(0.953);5-ACTTCCT,MA0765.2 ETV5(0.933);6-TGACGTC,MA1069.1 TGA6(0.962);7-CTGTGCT,MA0332.1 MET28(0.720);
chr1	35813373	35814107	735	35813788	16	7.91724	4.38144	5.21487	FOXA1_peak_212	0	NM_015818	Hs6st1	254660	NM_174997	Fam168b	970690	intergenic	Plekhb2(dist=933788),Hs6st1(dist=254293)	3-ACATTCC,MA0808.1 TEAD3(0.974);3-GTTTA,MA1606.1 Foxf1(0.844);5-GCCAA,MA0671.1 NFIX(0.953);5-ACTTCCT,MA0765.2 ETV5(0.933);6-TGACGTC,MA1069.1 TGA6(0.962);7-CTGTGCT,MA0332.1 MET28(0.720);9-AGGGCGG,MA0443.1 btd(0.810);
chr1	35858547	35858746	200	35858648	13	6.64423	4.15134	4.04971	FOXA1_peak_213	0	NM_015818	Hs6st1	209753	NM_174997	Fam168b	1015596	intergenic	Plekhb2(dist=978962),Hs6st1(dist=209654)	3-ACATTCC,MA0808.1 TEAD3(0.974);3-GTTTA,MA1606.1 Foxf1(0.844);5-ACTTCCT,MA0765.2 ETV5(0.933);6-TGACGTC,MA1069.1 TGA6(0.962);7-CTGTGCT,MA0332.1 MET28(0.720);9-AGGGCGG,MA0443.1 btd(0.810);
chr1	35875156	35875435	280	35875410	11	5.12234	3.55829	2.6851	FOXA1_peak_214	0	NM_015818	Hs6st1	193104	NM_174997	Fam168b	1032245	intergenic	Plekhb2(dist=995571),Hs6st1(dist=192965)	3-GTTTA,MA1606.1 Foxf1(0.844);7-CTGTGCT,MA0332.1 MET28(0.720);9-AGGGCGG,MA0443.1 btd(0.810);
chr1	35904044	35904419	376	35904183	19	11.8609	5.93048	8.85437	FOXA1_peak_215	0	NM_015818	Hs6st1	164168	NM_174997	Fam168b	1061181	intergenic	Plekhb2(dist=1024459),Hs6st1(dist=163981)	1-TGACTCA,MA1448.1 fos-1(0.996);3-GTTTA,MA1606.1 Foxf1(0.844);6-TGACGTC,MA1069.1 TGA6(0.962);7-CTGTGCT,MA0332.1 MET28(0.720);9-AGGGCGG,MA0443.1 btd(0.810);
chr1	35931040	35931525	486	35931335	24	13.3198	5.68182	10.2131	FOXA1_peak_216	0	NM_015818	Hs6st1	137117	NM_174997	Fam168b	1088232	intergenic	Plekhb2(dist=1051455),Hs6st1(dist=136875)	1-TGACTCA,MA1448.1 fos-1(0.996);3-ACATTCC,MA0808.1 TEAD3(0.974);3-GTTTA,MA1606.1 Foxf1(0.844);5-ACTTCCT,MA0765.2 ETV5(0.933);6-TGACGTC,MA1069.1 TGA6(0.962);7-CTGTGCT,MA0332.1 MET28(0.720);9-AGGGCGG,MA0443.1 btd(0.810);
chr1	35952802	35953237	436	35953047	12	5.86765	3.85482	3.34927	FOXA1_peak_217	0	NM_015818	Hs6st1	115380	NM_174997	Fam168b	1109969	intergenic	Plekhb2(dist=1073217),Hs6st1(dist=115163)	3-ACATTCC,MA0808.1 TEAD3(0.974);6-TGACGTC,MA1069.1 TGA6(0.962);7-CTGTGCT,MA0332.1 MET28(0.720);9-AGGGCGG,MA0443.1 btd(0.810);
chr1	35961851	35962241	391	35962112	12	5.86765	3.85482	3.34927	FOXA1_peak_218	0	NM_015818	Hs6st1	106354	NM_174997	Fam168b	1118996	intergenic	Plekhb2(dist=1082266),Hs6st1(dist=106159)	3-ACATTCC,MA0808.1 TEAD3(0.974);3-GTTTA,MA1606.1 Foxf1(0.844);5-ACTTCCT,MA0765.2 ETV5(0.933);6-TGACGTC,MA1069.1 TGA6(0.962);7-CTGTGCT,MA0332.1 MET28(0.720);9-AGGGCGG,MA0443.1 btd(0.810);
chr1	36013707	36014028	322	36013865	18	7.42152	3.86179	4.76438	FOXA1_peak_219	0	NM_015818	Hs6st1	54532	NM_174997	Fam168b	1170817	intergenic	Plekhb2(dist=1134122),Hs6st1(dist=54372)	3-ACATTCC,MA0808.1 TEAD3(0.974);3-GTTTA,MA1606.1 Foxf1(0.844);5-ACTTCCT,MA0765.2 ETV5(0.933);6-TGACGTC,MA1069.1 TGA6(0.962);7-CTGTGCT,MA0332.1 MET28(0.720);
chr1	36068093	36068420	328	36068259	39	15.9286	4.662	12.6467	FOXA1_peak_220	1	NM_001172205	Arid5a	239476	NM_174997	Fam168b	1225206	UTR5	Hs6st1(NM_015818:c.-258_-238delins0)	6-TGACGTC,MA1069.1 TGA6(0.962);7-CTGTGCT,MA0332.1 MET28(0.720);9-AGGGCGG,MA0443.1 btd(0.810);
chr1	36079589	36080068	480	36079778	45	17.8796	4.65587	14.4727	FOXA1_peak_221	1	NM_001172205	Arid5a	227904	NM_174997	Fam168b	1236778	intronic	Hs6st1	1-TGACTCA,MA1448.1 fos-1(0.996);3-ACATTCC,MA0808.1 TEAD3(0.974);3-GTTTA,MA1606.1 Foxf1(0.844);5-ACTTCCT,MA0765.2 ETV5(0.933);6-TGACGTC,MA1069.1 TGA6(0.962);7-CTGTGCT,MA0332.1 MET28(0.720);
chr1	36109428	36109815	388	36109684	24	10.1934	4.32526	7.30905	FOXA1_peak_222	0	NM_001172205	Arid5a	198111	NM_174997	Fam168b	1266571	intergenic	Hs6st1(dist=2982),Uggt1(dist=30213)	3-ACATTCC,MA0808.1 TEAD3(0.974);3-GTTTA,MA1606.1 Foxf1(0.844);5-ACTTCCT,MA0765.2 ETV5(0.933);7-CTGTGCT,MA0332.1 MET28(0.720);9-AGGGCGG,MA0443.1 btd(0.810);
chr1	36116447	36117041	595	36116852	23	8.79869	3.8835	6.02451	FOXA1_peak_223	0	NM_001172205	Arid5a	190989	NM_174997	Fam168b	1273694	intergenic	Hs6st1(dist=10001),Uggt1(dist=22987)	1-TGACTCA,MA1448.1 fos-1(0.996);3-GTTTA,MA1606.1 Foxf1(0.844);5-GCCAA,MA0671.1 NFIX(0.953);5-ACTTCCT,MA0765.2 ETV5(0.933);6-TGACGTC,MA1069.1 TGA6(0.962);7-CTGTGCT,MA0332.1 MET28(0.720);9-AGGGCGG,MA0443.1 btd(0.810);
chr1	36173586	36173790	205	36173636	15	8.28326	4.74439	5.5459	FOXA1_peak_224	1	NM_001172205	Arid5a	134045	NR_105862	Mir6897	29375	intronic	Uggt1	1-TGACTCA,MA1448.1 fos-1(0.996);3-ACATTCC,MA0808.1 TEAD3(0.974);3-GTTTA,MA1606.1 Foxf1(0.844);6-TGACGTC,MA1069.1 TGA6(0.962);9-AGGGCGG,MA0443.1 btd(0.810);
chr1	36198816	36199220	405	36199155	23	10.3757	4.5283	7.47894	FOXA1_peak_225	1	NM_001172205	Arid5a	108715	NR_105862	Mir6897	54705	intronic	Uggt1	1-TGACTCA,MA1448.1 fos-1(0.996);5-GCCAA,MA0671.1 NFIX(0.953);5-ACTTCCT,MA0765.2 ETV5(0.933);7-CTGTGCT,MA0332.1 MET28(0.720);
chr1	36200311	36200729	419	36200476	40	25.3729	7.73585	21.5123	FOXA1_peak_226	1	NM_001172205	Arid5a	107213	NR_105862	Mir6897	56207	intronic	Uggt1	1-TGACTCA,MA1448.1 fos-1(0.996);3-ACATTCC,MA0808.1 TEAD3(0.974);3-GTTTA,MA1606.1 Foxf1(0.844);5-ACTTCCT,MA0765.2 ETV5(0.933);6-TGACGTC,MA1069.1 TGA6(0.962);7-CTGTGCT,MA0332.1 MET28(0.720);9-AGGGCGG,MA0443.1 btd(0.810);
chr1	36243976	36244366	391	36244212	22	9.62524	4.33962	6.78566	FOXA1_peak_227	1	NM_001172205	Arid5a	63562	NR_105862	Mir6897	99858	exonic	Uggt1	3-ACATTCC,MA0808.1 TEAD3(0.974);3-GTTTA,MA1606.1 Foxf1(0.844);5-ACTTCCT,MA0765.2 ETV5(0.933);9-AGGGCGG,MA0443.1 btd(0.810);
chr1	36254660	36255191	532	36254809	21	9.86811	4.58333	7.0114	FOXA1_peak_228	0	NM_001172205	Arid5a	52807	NM_198899	Uggt1	10623	intergenic	Uggt1(dist=10358),Neurl3(dist=9411)	3-ACATTCC,MA0808.1 TEAD3(0.974);3-GTTTA,MA1606.1 Foxf1(0.844);5-GCCAA,MA0671.1 NFIX(0.953);5-ACTTCCT,MA0765.2 ETV5(0.933);7-CTGTGCT,MA0332.1 MET28(0.720);9-AGGGCGG,MA0443.1 btd(0.810);
chr1	36273275	36273524	250	36273376	22	8.09796	3.70968	5.3815	FOXA1_peak_229	1	NM_001172205	Arid5a	34333	NM_198899	Uggt1	29097	exonic	Neurl3	3-ACATTCC,MA0808.1 TEAD3(0.974);3-GTTTA,MA1606.1 Foxf1(0.844);5-ACTTCCT,MA0765.2 ETV5(0.933);6-TGACGTC,MA1069.1 TGA6(0.962);7-CTGTGCT,MA0332.1 MET28(0.720);9-AGGGCGG,MA0443.1 btd(0.810);
chr1	36303352	36303690	339	36303593	27	9.94845	3.91061	7.08576	FOXA1_peak_230	0	NM_001172205	Arid5a	4212	NM_153408	Neurl3	30096	intergenic	Neurl3(dist=29927),Arid5a(dist=4043)	1-TGACTCA,MA1448.1 fos-1(0.996);3-ACATTCC,MA0808.1 TEAD3(0.974);3-GTTTA,MA1606.1 Foxf1(0.844);5-GCCAA,MA0671.1 NFIX(0.953);6-TGACGTC,MA1069.1 TGA6(0.962);7-CTGTGCT,MA0332.1 MET28(0.720);9-AGGGCGG,MA0443.1 btd(0.810);
chr1	36307526	36307967	442	36307646	29	8.55699	3.2967	5.80053	FOXA1_peak_231	6	NM_001277076	Fer1l5	64443	NM_153408	Neurl3	34321	exonic	Arid5a	3-ACATTCC,MA0808.1 TEAD3(0.974);3-GTTTA,MA1606.1 Foxf1(0.844);5-ACTTCCT,MA0765.2 ETV5(0.933);6-TGACGTC,MA1069.1 TGA6(0.962);7-CTGTGCT,MA0332.1 MET28(0.720);9-AGGGCGG,MA0443.1 btd(0.810);
chr1	36325723	36326493	771	36326056	58	27.3441	5.81854	23.3687	FOXA1_peak_232	0	NM_001277076	Fer1l5	46082	NM_153408	Neurl3	52683	downstream	Arid5a(dist=1694)	1-TGACTCA,MA1448.1 fos-1(0.996);3-ACATTCC,MA0808.1 TEAD3(0.974);3-GTTTA,MA1606.1 Foxf1(0.844);5-GCCAA,MA0671.1 NFIX(0.953);5-ACTTCCT,MA0765.2 ETV5(0.933);6-TGACGTC,MA1069.1 TGA6(0.962);7-CTGTGCT,MA0332.1 MET28(0.720);9-AGGGCGG,MA0443.1 btd(0.810);
chr1	36369003	36369326	324	36369064	15	5.8511	3.4632	3.34492	FOXA1_peak_233	2	NM_001277076	Fer1l5	3025	NR_105863	Mir6898	20406	UTR5	Kansl3(NM_001310513:c.1198_1122delins0,NM_172652:c.1198_1122delins0)	3-GTTTA,MA1606.1 Foxf1(0.844);6-TGACGTC,MA1069.1 TGA6(0.962);9-AGGGCGG,MA0443.1 btd(0.810);
chr1	36445025	36445543	519	36445288	19	10.4378	5.18135	7.53658	FOXA1_peak_234	2	NM_033570	Cnnm4	26313	NM_172652	Kansl3	76103	exonic	Lman2l	3-ACATTCC,MA0808.1 TEAD3(0.974);5-GCCAA,MA0671.1 NFIX(0.953);5-ACTTCCT,MA0765.2 ETV5(0.933);7-CTGTGCT,MA0332.1 MET28(0.720);9-AGGGCGG,MA0443.1 btd(0.810);
chr1	36457613	36458055	443	36457888	18	8.14633	4.20354	5.42598	FOXA1_peak_235	0	NM_033570	Cnnm4	13763	NM_001310517	Lman2l	12563	intergenic	Lman2l(dist=12342),Cnnm4(dist=13542)	3-GTTTA,MA1606.1 Foxf1(0.844);5-GCCAA,MA0671.1 NFIX(0.953);5-ACTTCCT,MA0765.2 ETV5(0.933);6-TGACGTC,MA1069.1 TGA6(0.962);7-CTGTGCT,MA0332.1 MET28(0.720);9-AGGGCGG,MA0443.1 btd(0.810);
chr1	36462864	36463116	253	36462997	18	8.42402	4.3379	5.67708	FOXA1_peak_236	0	NM_033570	Cnnm4	8607	NM_001310517	Lman2l	17719	intergenic	Lman2l(dist=17593),Cnnm4(dist=8481)	3-ACATTCC,MA0808.1 TEAD3(0.974);3-GTTTA,MA1606.1 Foxf1(0.844);7-CTGTGCT,MA0332.1 MET28(0.720);
chr1	36471287	36471810	524	36471504	32	13.4335	4.5961	10.3192	FOXA1_peak_237	1	NM_001039551	Cnnm3	40318	NM_001310517	Lman2l	26277	exonic	Cnnm4	5-GCCAA,MA0671.1 NFIX(0.953);5-ACTTCCT,MA0765.2 ETV5(0.933);6-TGACGTC,MA1069.1 TGA6(0.962);7-CTGTGCT,MA0332.1 MET28(0.720);9-AGGGCGG,MA0443.1 btd(0.810);
chr1	36480428	36480917	490	36480707	26	12.9632	5.19231	9.87973	FOXA1_peak_238	1	NM_001039551	Cnnm3	31194	NM_001310517	Lman2l	35401	intronic	Cnnm4	3-ACATTCC,MA0808.1 TEAD3(0.974);3-GTTTA,MA1606.1 Foxf1(0.844);5-GCCAA,MA0671.1 NFIX(0.953);5-ACTTCCT,MA0765.2 ETV5(0.933);6-TGACGTC,MA1069.1 TGA6(0.962);7-CTGTGCT,MA0332.1 MET28(0.720);9-AGGGCGG,MA0443.1 btd(0.810);
chr1	36511539	36512063	525	36511758	36	17.7214	5.57229	14.3256	FOXA1_peak_239	3	NM_009942	Cox5b	179686	NM_001310517	Lman2l	66530	exonic	Cnnm3	3-ACATTCC,MA0808.1 TEAD3(0.974);3-GTTTA,MA1606.1 Foxf1(0.844);5-GCCAA,MA0671.1 NFIX(0.953);5-ACTTCCT,MA0765.2 ETV5(0.933);7-CTGTGCT,MA0332.1 MET28(0.720);9-AGGGCGG,MA0443.1 btd(0.810);
chr1	36547058	36547576	519	36547365	37	21.2264	6.69014	17.6129	FOXA1_peak_240	3	NM_009942	Cox5b	144170	NM_001310521	Ankrd23	10761	exonic	Ankrd39	3-GTTTA,MA1606.1 Foxf1(0.844);5-GCCAA,MA0671.1 NFIX(0.953);5-ACTTCCT,MA0765.2 ETV5(0.933);6-TGACGTC,MA1069.1 TGA6(0.962);7-CTGTGCT,MA0332.1 MET28(0.720);9-AGGGCGG,MA0443.1 btd(0.810);
chr1	36556706	36557005	300	36556839	20	5.43208	2.84553	2.96512	FOXA1_peak_241	3	NM_009942	Cox5b	134631	NR_132321	Ankrd39	9603	splicing	Sema4c	3-ACATTCC,MA0808.1 TEAD3(0.974);5-ACTTCCT,MA0765.2 ETV5(0.933);6-TGACGTC,MA1069.1 TGA6(0.962);9-AGGGCGG,MA0443.1 btd(0.810);
chr1	36583497	36583759	263	36583604	26	13.2041	5.29412	10.1049	FOXA1_peak_242	4	NM_009942	Cox5b	107859	NM_001126047	Sema4c	25247	intronic	Fam178b	1-TGACTCA,MA1448.1 fos-1(0.996);3-GTTTA,MA1606.1 Foxf1(0.844);5-ACTTCCT,MA0765.2 ETV5(0.933);6-TGACGTC,MA1069.1 TGA6(0.962);7-CTGTGCT,MA0332.1 MET28(0.720);
chr1	36665405	36665810	406	36665662	14	7.45003	4.44786	4.78318	FOXA1_peak_243	4	NM_009942	Cox5b	25879	NM_027957	Fam178b	72275	intronic	Fam178b	1-TGACTCA,MA1448.1 fos-1(0.996);3-ACATTCC,MA0808.1 TEAD3(0.974);5-ACTTCCT,MA0765.2 ETV5(0.933);6-TGACGTC,MA1069.1 TGA6(0.962);9-AGGGCGG,MA0443.1 btd(0.810);
chr1	36691328	36691582	255	36691445	18	8.88943	4.56731	6.10859	FOXA1_peak_244	1	NM_001374322	4933424G06Rik	23082	NM_201365	Fam178b	8272	UTR5	Cox5b(NM_009942:c.-100_-5delins0)	5-ACTTCCT,MA0765.2 ETV5(0.933);6-TGACGTC,MA1069.1 TGA6(0.962);9-AGGGCGG,MA0443.1 btd(0.810);
chr1	36709752	36710170	419	36709907	29	18.4667	7.07547	15.0231	FOXA1_peak_245	1	NM_001374322	4933424G06Rik	4576	NM_201365	Fam178b	26778	exonic	Actr1b	3-ACATTCC,MA0808.1 TEAD3(0.974);3-GTTTA,MA1606.1 Foxf1(0.844);5-GCCAA,MA0671.1 NFIX(0.953);5-ACTTCCT,MA0765.2 ETV5(0.933);6-TGACGTC,MA1069.1 TGA6(0.962);7-CTGTGCT,MA0332.1 MET28(0.720);9-AGGGCGG,MA0443.1 btd(0.810);
chr1	36889934	36890133	200	36889976	12	5.86765	3.85482	3.34927	FOXA1_peak_246	1	NM_001370829	Vwa3b	139279	NM_146107	Actr1b	180108	intronic	Tmem131	1-TGACTCA,MA1448.1 fos-1(0.996);3-ACATTCC,MA0808.1 TEAD3(0.974);3-GTTTA,MA1606.1 Foxf1(0.844);6-TGACGTC,MA1069.1 TGA6(0.962);7-CTGTGCT,MA0332.1 MET28(0.720);
chr1	36923198	36923731	534	36923422	34	18.4154	6.11888	14.9753	FOXA1_peak_247	1	NM_001370829	Vwa3b	105848	NM_146107	Actr1b	213539	intronic	Tmem131	1-TGACTCA,MA1448.1 fos-1(0.996);3-ACATTCC,MA0808.1 TEAD3(0.974);5-ACTTCCT,MA0765.2 ETV5(0.933);6-TGACGTC,MA1069.1 TGA6(0.962);7-CTGTGCT,MA0332.1 MET28(0.720);9-AGGGCGG,MA0443.1 btd(0.810);
chr1	36939528	36940009	482	36939839	25	14.6222	6.10329	11.4274	FOXA1_peak_248	0	NM_001370829	Vwa3b	89544	NM_018872	Tmem131	241	upstream	Tmem131(dist=1)	3-GTTTA,MA1606.1 Foxf1(0.844);5-GCCAA,MA0671.1 NFIX(0.953);6-TGACGTC,MA1069.1 TGA6(0.962);7-CTGTGCT,MA0332.1 MET28(0.720);9-AGGGCGG,MA0443.1 btd(0.810);
chr1	37299642	37300276	635	37299820	26	17.7574	7.41758	14.3597	FOXA1_peak_249	2	NM_001290798	Inpp4a	69258	NM_018872	Tmem131	360432	UTR5	Inpp4a(NM_001290797:c.-58081_-57801delins0,NM_030266:c.-58081_-57801delins0)	3-ACATTCC,MA0808.1 TEAD3(0.974);5-GCCAA,MA0671.1 NFIX(0.953);5-ACTTCCT,MA0765.2 ETV5(0.933);6-TGACGTC,MA1069.1 TGA6(0.962);7-CTGTGCT,MA0332.1 MET28(0.720);9-AGGGCGG,MA0443.1 btd(0.810);
chr1	37419397	37419796	400	37419691	21	13.7799	6.52353	10.6399	FOXA1_peak_250	1	NM_001356528	Unc50	10542	NM_018872	Tmem131	480069	UTR3	Coa5(NM_198006:c.*1189_*790delins0)	3-ACATTCC,MA0808.1 TEAD3(0.974);5-ACTTCCT,MA0765.2 ETV5(0.933);6-TGACGTC,MA1069.1 TGA6(0.962);7-CTGTGCT,MA0332.1 MET28(0.720);
chr1	37429791	37430376	586	37430180	26	17.059	7.06806	13.7045	FOXA1_peak_251	3	NM_001037918	Lipt1	442122	NM_018872	Tmem131	490556	exonic	Coa5	3-ACATTCC,MA0808.1 TEAD3(0.974);3-GTTTA,MA1606.1 Foxf1(0.844);5-ACTTCCT,MA0765.2 ETV5(0.933);6-TGACGTC,MA1069.1 TGA6(0.962);7-CTGTGCT,MA0332.1 MET28(0.720);9-AGGGCGG,MA0443.1 btd(0.810);
chr1	37476086	37476305	220	37476149	12	5.73594	3.77907	3.24036	FOXA1_peak_252	2	NM_001037918	Lipt1	396010	NM_198006	Coa5	46092	intronic	Mgat4a	1-TGACTCA,MA1448.1 fos-1(0.996);3-ACATTCC,MA0808.1 TEAD3(0.974);3-GTTTA,MA1606.1 Foxf1(0.844);5-ACTTCCT,MA0765.2 ETV5(0.933);6-TGACGTC,MA1069.1 TGA6(0.962);7-CTGTGCT,MA0332.1 MET28(0.720);9-AGGGCGG,MA0443.1 btd(0.810);
chr1	37523939	37524304	366	37524165	14	5.67327	3.48837	3.18328	FOXA1_peak_253	2	NM_001037918	Lipt1	348084	NR_024017	4930594C11Rik	35516	intronic	Mgat4a	3-ACATTCC,MA0808.1 TEAD3(0.974);3-GTTTA,MA1606.1 Foxf1(0.844);6-TGACGTC,MA1069.1 TGA6(0.962);7-CTGTGCT,MA0332.1 MET28(0.720);
chr1	37540968	37541411	444	37541245	24	13.1005	5.58036	10.0081	FOXA1_peak_254	1	NM_001037918	Lipt1	331016	NM_001290801	Mgat4a	4785	UTR5	Mgat4a(NM_173870:c.4884_4836delins0)	5-GCCAA,MA0671.1 NFIX(0.953);5-ACTTCCT,MA0765.2 ETV5(0.933);7-CTGTGCT,MA0332.1 MET28(0.720);9-AGGGCGG,MA0443.1 btd(0.810);
chr1	37546622	37546831	210	37546708	17	8.49128	4.52261	5.73983	FOXA1_peak_255	0	NM_001037918	Lipt1	325479	NM_173870	Mgat4a	5710	intergenic	Mgat4a(dist=5606),2010300C02Rik(dist=64845)	1-TGACTCA,MA1448.1 fos-1(0.996);3-ACATTCC,MA0808.1 TEAD3(0.974);7-CTGTGCT,MA0332.1 MET28(0.720);9-AGGGCGG,MA0443.1 btd(0.810);
chr1	37585875	37586074	200	37585925	12	5.20051	3.47594	2.75558	FOXA1_peak_256	0	NM_001037918	Lipt1	286231	NM_173870	Mgat4a	44958	intergenic	Mgat4a(dist=44859),2010300C02Rik(dist=25602)	1-TGACTCA,MA1448.1 fos-1(0.996);5-GCCAA,MA0671.1 NFIX(0.953);5-ACTTCCT,MA0765.2 ETV5(0.933);7-CTGTGCT,MA0332.1 MET28(0.720);9-AGGGCGG,MA0443.1 btd(0.810);
chr1	37603300	37603598	299	37603539	17	10.0258	5.33744	7.1535	FOXA1_peak_257	0	NM_001037918	Lipt1	268757	NM_173870	Mgat4a	62433	intergenic	Mgat4a(dist=62284),2010300C02Rik(dist=8078)	1-TGACTCA,MA1448.1 fos-1(0.996);3-ACATTCC,MA0808.1 TEAD3(0.974);3-GTTTA,MA1606.1 Foxf1(0.844);5-ACTTCCT,MA0765.2 ETV5(0.933);6-TGACGTC,MA1069.1 TGA6(0.962);7-CTGTGCT,MA0332.1 MET28(0.720);9-AGGGCGG,MA0443.1 btd(0.810);
chr1	37630880	37631221	342	37631030	15	4.69288	2.90909	2.31518	FOXA1_peak_258	1	NM_001037918	Lipt1	241155	NM_173870	Mgat4a	90034	intronic	2010300C02Rik	3-GTTTA,MA1606.1 Foxf1(0.844);5-ACTTCCT,MA0765.2 ETV5(0.933);6-TGACGTC,MA1069.1 TGA6(0.962);7-CTGTGCT,MA0332.1 MET28(0.720);9-AGGGCGG,MA0443.1 btd(0.810);
chr1	37631439	37631824	386	37631588	20	7.81477	3.80435	5.12009	FOXA1_peak_259	1	NM_001037918	Lipt1	240574	NM_173870	Mgat4a	90615	exonic	2010300C02Rik	1-TGACTCA,MA1448.1 fos-1(0.996);3-ACATTCC,MA0808.1 TEAD3(0.974);3-GTTTA,MA1606.1 Foxf1(0.844);5-GCCAA,MA0671.1 NFIX(0.953);5-ACTTCCT,MA0765.2 ETV5(0.933);6-TGACGTC,MA1069.1 TGA6(0.962);7-CTGTGCT,MA0332.1 MET28(0.720);9-AGGGCGG,MA0443.1 btd(0.810);
chr1	37632659	37632924	266	37632784	19	7.35857	3.71747	4.70607	FOXA1_peak_260	1	NM_001037918	Lipt1	239414	NM_173870	Mgat4a	91775	intronic	2010300C02Rik	3-ACATTCC,MA0808.1 TEAD3(0.974);7-CTGTGCT,MA0332.1 MET28(0.720);9-AGGGCGG,MA0443.1 btd(0.810);
chr1	37696210	37696433	224	37696338	15	7.02243	4.06091	4.39738	FOXA1_peak_261	1	NM_001037918	Lipt1	175884	NM_173870	Mgat4a	155305	intronic	2010300C02Rik	5-ACTTCCT,MA0765.2 ETV5(0.933);7-CTGTGCT,MA0332.1 MET28(0.720);
chr1	37696928	37697245	318	37697067	14	6.28117	3.80711	3.72632	FOXA1_peak_262	1	NM_001037918	Lipt1	175119	NM_173870	Mgat4a	156070	intronic	2010300C02Rik	1-TGACTCA,MA1448.1 fos-1(0.996);5-ACTTCCT,MA0765.2 ETV5(0.933);7-CTGTGCT,MA0332.1 MET28(0.720);9-AGGGCGG,MA0443.1 btd(0.810);
chr1	37711561	37711956	396	37711715	16	8.91027	4.91329	6.12713	FOXA1_peak_263	1	NM_001037918	Lipt1	160447	NM_173870	Mgat4a	170742	intronic	2010300C02Rik	3-ACATTCC,MA0808.1 TEAD3(0.974);3-GTTTA,MA1606.1 Foxf1(0.844);5-ACTTCCT,MA0765.2 ETV5(0.933);6-TGACGTC,MA1069.1 TGA6(0.962);7-CTGTGCT,MA0332.1 MET28(0.720);9-AGGGCGG,MA0443.1 btd(0.810);
chr1	37864665	37865499	835	37865178	62	40.6721	8.94886	35.9152	FOXA1_peak_264	2	NM_001037918	Lipt1	7124	NR_110976	Tsga10	9709	UTR5	Tsga10(NM_207228:c.23847_23788delins0,NM_001290720:c.24063_23871delins0)	3-GTTTA,MA1606.1 Foxf1(0.844);5-GCCAA,MA0671.1 NFIX(0.953);5-ACTTCCT,MA0765.2 ETV5(0.933);6-TGACGTC,MA1069.1 TGA6(0.962);7-CTGTGCT,MA0332.1 MET28(0.720);9-AGGGCGG,MA0443.1 btd(0.810);
chr1	37871729	37872465	737	37872241	24	11.8968	5.04032	8.88781	FOXA1_peak_265	1	NM_001356482	Mrpl30	18380	NM_001290720	Tsga10	6799	UTR5	Lipt1(NM_001037918:c.-2659_-2540delins0)	3-ACATTCC,MA0808.1 TEAD3(0.974);3-GTTTA,MA1606.1 Foxf1(0.844);5-GCCAA,MA0671.1 NFIX(0.953);5-ACTTCCT,MA0765.2 ETV5(0.933);6-TGACGTC,MA1069.1 TGA6(0.962);7-CTGTGCT,MA0332.1 MET28(0.720);9-AGGGCGG,MA0443.1 btd(0.810);
chr1	37890228	37890604	377	37890356	19	10.4378	5.18135	7.53658	FOXA1_peak_266	4	NM_198303	Eif5b	107594	NM_001290720	Tsga10	25118	exonic	Mitd1	3-ACATTCC,MA0808.1 TEAD3(0.974);5-ACTTCCT,MA0765.2 ETV5(0.933);6-TGACGTC,MA1069.1 TGA6(0.962);7-CTGTGCT,MA0332.1 MET28(0.720);9-AGGGCGG,MA0443.1 btd(0.810);
chr1	37931792	37932105	314	37931954	24	16.7998	7.41311	13.4615	FOXA1_peak_267	0	NM_198303	Eif5b	66061	NM_001033427	Lyg2	15455	intergenic	Lyg2(dist=15299),Lyg1(dist=14633)	1-TGACTCA,MA1448.1 fos-1(0.996);3-ACATTCC,MA0808.1 TEAD3(0.974);3-GTTTA,MA1606.1 Foxf1(0.844);5-GCCAA,MA0671.1 NFIX(0.953);6-TGACGTC,MA1069.1 TGA6(0.962);7-CTGTGCT,MA0332.1 MET28(0.720);
chr1	37954589	37955000	412	37954866	16	9.06816	5	6.27392	FOXA1_peak_268	1	NM_198303	Eif5b	43215	NM_001033427	Lyg2	38301	intronic	Lyg1	1-TGACTCA,MA1448.1 fos-1(0.996);3-GTTTA,MA1606.1 Foxf1(0.844);5-GCCAA,MA0671.1 NFIX(0.953);5-ACTTCCT,MA0765.2 ETV5(0.933);6-TGACGTC,MA1069.1 TGA6(0.962);7-CTGTGCT,MA0332.1 MET28(0.720);
chr1	37968812	37969322	511	37969063	37	21.5406	6.81004	17.9074	FOXA1_peak_269	0	NM_198303	Eif5b	28943	NM_027111	Lyg1	11308	intergenic	Lyg1(dist=11053),Txndc9(dist=14545)	1-TGACTCA,MA1448.1 fos-1(0.996);3-ACATTCC,MA0808.1 TEAD3(0.974);3-GTTTA,MA1606.1 Foxf1(0.844);5-GCCAA,MA0671.1 NFIX(0.953);5-ACTTCCT,MA0765.2 ETV5(0.933);6-TGACGTC,MA1069.1 TGA6(0.962);7-CTGTGCT,MA0332.1 MET28(0.720);9-AGGGCGG,MA0443.1 btd(0.810);
chr1	37971511	37971994	484	37971828	21	7.95359	3.75427	5.24844	FOXA1_peak_270	0	NM_198303	Eif5b	26257	NM_027111	Lyg1	13993	intergenic	Lyg1(dist=13752),Txndc9(dist=11873)	3-ACATTCC,MA0808.1 TEAD3(0.974);3-GTTTA,MA1606.1 Foxf1(0.844);5-ACTTCCT,MA0765.2 ETV5(0.933);6-TGACGTC,MA1069.1 TGA6(0.962);7-CTGTGCT,MA0332.1 MET28(0.720);9-AGGGCGG,MA0443.1 btd(0.810);
chr1	37997015	37997512	498	37997320	34	17.4495	5.75658	14.0702	FOXA1_peak_271	1	NM_198303	Eif5b	746	NM_027111	Lyg1	39504	UTR5	Txndc9(NM_172054:c.1387_1288delins0)	3-ACATTCC,MA0808.1 TEAD3(0.974);3-GTTTA,MA1606.1 Foxf1(0.844);5-GCCAA,MA0671.1 NFIX(0.953);5-ACTTCCT,MA0765.2 ETV5(0.933);6-TGACGTC,MA1069.1 TGA6(0.962);9-AGGGCGG,MA0443.1 btd(0.810);
chr1	37997886	37998326	441	37998127	30	14.4825	5.21886	11.2973	FOXA1_peak_272	1	NR_151587	Gm5099	133977	NM_172054	Txndc9	898	exonic	Eif5b	6-TGACGTC,MA1069.1 TGA6(0.962);9-AGGGCGG,MA0443.1 btd(0.810);
chr1	38038887	38039397	511	38039078	19	10.9285	5.43478	7.99217	FOXA1_peak_273	1	NR_151587	Gm5099	92941	NM_172054	Txndc9	41934	intronic	Eif5b	1-TGACTCA,MA1448.1 fos-1(0.996);5-ACTTCCT,MA0765.2 ETV5(0.933);6-TGACGTC,MA1069.1 TGA6(0.962);7-CTGTGCT,MA0332.1 MET28(0.720);9-AGGGCGG,MA0443.1 btd(0.810);
chr1	38108910	38109109	200	38108961	11	5.00261	3.48837	2.59183	FOXA1_peak_274	3	NR_151587	Gm5099	23073	NM_172054	Txndc9	111801	intronic	Rev1	1-TGACTCA,MA1448.1 fos-1(0.996);3-ACATTCC,MA0808.1 TEAD3(0.974);3-GTTTA,MA1606.1 Foxf1(0.844);5-ACTTCCT,MA0765.2 ETV5(0.933);6-TGACGTC,MA1069.1 TGA6(0.962);7-CTGTGCT,MA0332.1 MET28(0.720);
chr1	38109822	38110355	534	38109997	24	16.1285	7.06215	12.8344	FOXA1_peak_275	3	NR_151587	Gm5099	21994	NM_172054	Txndc9	112880	intronic	Rev1	1-TGACTCA,MA1448.1 fos-1(0.996);3-ACATTCC,MA0808.1 TEAD3(0.974);3-GTTTA,MA1606.1 Foxf1(0.844);5-ACTTCCT,MA0765.2 ETV5(0.933);6-TGACGTC,MA1069.1 TGA6(0.962);7-CTGTGCT,MA0332.1 MET28(0.720);
chr1	38129596	38130185	590	38129996	35	22.5253	7.59494	18.8325	FOXA1_peak_276	3	NR_151587	Gm5099	2192	NM_172054	Txndc9	132682	UTR5	Rev1(NM_001359287:c.55149_55079delins0,NM_019570:c.21209_21139delins0,NM_001359288:c.55245_55175delins0)	3-GTTTA,MA1606.1 Foxf1(0.844);6-TGACGTC,MA1069.1 TGA6(0.962);7-CTGTGCT,MA0332.1 MET28(0.720);9-AGGGCGG,MA0443.1 btd(0.810);
chr1	38987283	38988011	729	38987806	39	24.9835	7.7821	21.1457	FOXA1_peak_277	1	NM_008719	Npas2	206625	NM_145142	Chst10	89487	exonic	Pdcl3	3-ACATTCC,MA0808.1 TEAD3(0.974);3-GTTTA,MA1606.1 Foxf1(0.844);5-GCCAA,MA0671.1 NFIX(0.953);5-ACTTCCT,MA0765.2 ETV5(0.933);6-TGACGTC,MA1069.1 TGA6(0.962);7-CTGTGCT,MA0332.1 MET28(0.720);9-AGGGCGG,MA0443.1 btd(0.810);
chr1	39105644	39105974	331	39105861	15	8.28326	4.74439	5.5459	FOXA1_peak_278	0	NM_008719	Npas2	88463	NM_145142	Chst10	207649	intergenic	Pdcl3(dist=108408),Mir6349(dist=80922)	1-TGACTCA,MA1448.1 fos-1(0.996);3-GTTTA,MA1606.1 Foxf1(0.844);6-TGACGTC,MA1069.1 TGA6(0.962);7-CTGTGCT,MA0332.1 MET28(0.720);9-AGGGCGG,MA0443.1 btd(0.810);
chr1	39196238	39196503	266	39196418	16	6.33684	3.5865	3.77701	FOXA1_peak_279	1	NM_001252218	Rpl31	171480	NR_105767	Mir6349	9378	intronic	Npas2	1-TGACTCA,MA1448.1 fos-1(0.996);3-ACATTCC,MA0808.1 TEAD3(0.974);3-GTTTA,MA1606.1 Foxf1(0.844);5-GCCAA,MA0671.1 NFIX(0.953);5-ACTTCCT,MA0765.2 ETV5(0.933);6-TGACGTC,MA1069.1 TGA6(0.962);7-CTGTGCT,MA0332.1 MET28(0.720);9-AGGGCGG,MA0443.1 btd(0.810);
chr1	39196766	39197143	378	39196990	25	13.1161	5.41667	10.0222	FOXA1_peak_280	1	NM_001252218	Rpl31	170896	NR_105767	Mir6349	9962	intronic	Npas2	1-TGACTCA,MA1448.1 fos-1(0.996);3-ACATTCC,MA0808.1 TEAD3(0.974);3-GTTTA,MA1606.1 Foxf1(0.844);5-ACTTCCT,MA0765.2 ETV5(0.933);7-CTGTGCT,MA0332.1 MET28(0.720);
chr1	39367563	39367991	429	39367737	32	19.2055	6.79012	15.7158	FOXA1_peak_281	3	NM_028043	Cnot11	167924	NR_105767	Mir6349	180785	UTR5	Rpl31(NM_001252219:c.-298_-158delins0,NM_001252218:c.-298_-158delins0,NM_053257:c.-298_-215delins0)	3-ACATTCC,MA0808.1 TEAD3(0.974);3-GTTTA,MA1606.1 Foxf1(0.844);5-ACTTCCT,MA0765.2 ETV5(0.933);6-TGACGTC,MA1069.1 TGA6(0.962);9-AGGGCGG,MA0443.1 btd(0.810);
chr1	39399204	39399581	378	39399385	28	13.0685	4.94881	9.97795	FOXA1_peak_282	3	NM_028043	Cnot11	136308	NR_105767	Mir6349	212400	intronic	Tbc1d8	1-TGACTCA,MA1448.1 fos-1(0.996);3-ACATTCC,MA0808.1 TEAD3(0.974);3-GTTTA,MA1606.1 Foxf1(0.844);5-GCCAA,MA0671.1 NFIX(0.953);5-ACTTCCT,MA0765.2 ETV5(0.933);7-CTGTGCT,MA0332.1 MET28(0.720);9-AGGGCGG,MA0443.1 btd(0.810);
chr1	39410237	39410773	537	39410592	26	12.1057	4.83871	9.0827	FOXA1_peak_283	3	NM_028043	Cnot11	125196	NR_105767	Mir6349	223513	intronic	Tbc1d8	3-ACATTCC,MA0808.1 TEAD3(0.974);3-GTTTA,MA1606.1 Foxf1(0.844);5-GCCAA,MA0671.1 NFIX(0.953);6-TGACGTC,MA1069.1 TGA6(0.962);
chr1	39456196	39456769	574	39456579	44	20.7822	5.55556	17.1958	FOXA1_peak_284	3	NM_028043	Cnot11	79218	NR_105767	Mir6349	269490	intronic	Tbc1d8	3-ACATTCC,MA0808.1 TEAD3(0.974);5-GCCAA,MA0671.1 NFIX(0.953);5-ACTTCCT,MA0765.2 ETV5(0.933);6-TGACGTC,MA1069.1 TGA6(0.962);7-CTGTGCT,MA0332.1 MET28(0.720);9-AGGGCGG,MA0443.1 btd(0.810);
chr1	39465911	39466268	358	39466103	21	6.98158	3.36391	4.3596	FOXA1_peak_285	3	NM_028043	Cnot11	69611	NR_105767	Mir6349	279097	intronic	Tbc1d8	3-ACATTCC,MA0808.1 TEAD3(0.974);3-GTTTA,MA1606.1 Foxf1(0.844);5-ACTTCCT,MA0765.2 ETV5(0.933);7-CTGTGCT,MA0332.1 MET28(0.720);
chr1	39467978	39468468	491	39468098	25	9.2022	3.83481	6.39282	FOXA1_peak_286	3	NM_028043	Cnot11	67478	NR_105767	Mir6349	281231	intronic	Tbc1d8	1-TGACTCA,MA1448.1 fos-1(0.996);3-ACATTCC,MA0808.1 TEAD3(0.974);3-GTTTA,MA1606.1 Foxf1(0.844);5-GCCAA,MA0671.1 NFIX(0.953);5-ACTTCCT,MA0765.2 ETV5(0.933);7-CTGTGCT,MA0332.1 MET28(0.720);9-AGGGCGG,MA0443.1 btd(0.810);
chr1	39478570	39479068	499	39478763	31	18.0204	6.47773	14.6046	FOXA1_peak_287	3	NM_028043	Cnot11	56882	NR_105767	Mir6349	291827	UTR5	Tbc1d8(NM_018775:c.181_4delins0,NM_001357521:c.189_4delins0,NM_001357522:c.189_4delins0)	3-ACATTCC,MA0808.1 TEAD3(0.974);3-GTTTA,MA1606.1 Foxf1(0.844);5-ACTTCCT,MA0765.2 ETV5(0.933);7-CTGTGCT,MA0332.1 MET28(0.720);9-AGGGCGG,MA0443.1 btd(0.810);
chr1	39499457	39499982	526	39499625	37	28.2684	9.69388	24.2391	FOXA1_peak_288	0	NM_028043	Cnot11	35981	NM_001357522	Tbc1d8	20964	intergenic	Tbc1d8(dist=20702),Cnot11(dist=35719)	1-TGACTCA,MA1448.1 fos-1(0.996);3-ACATTCC,MA0808.1 TEAD3(0.974);5-GCCAA,MA0671.1 NFIX(0.953);5-ACTTCCT,MA0765.2 ETV5(0.933);6-TGACGTC,MA1069.1 TGA6(0.962);7-CTGTGCT,MA0332.1 MET28(0.720);
chr1	39535461	39536207	747	39535756	31	15.7868	5.57491	12.5136	FOXA1_peak_289	1	NM_001252200	Map4k4	365079	NM_001357522	Tbc1d8	57079	exonic	Cnot11	3-GTTTA,MA1606.1 Foxf1(0.844);5-GCCAA,MA0671.1 NFIX(0.953);5-ACTTCCT,MA0765.2 ETV5(0.933);6-TGACGTC,MA1069.1 TGA6(0.962);7-CTGTGCT,MA0332.1 MET28(0.720);9-AGGGCGG,MA0443.1 btd(0.810);
chr1	39545687	39545985	299	39545792	14	7.45003	4.44786	4.78318	FOXA1_peak_290	1	NM_001252200	Map4k4	355077	NM_001357522	Tbc1d8	67081	UTR3	Cnot11(NM_028043:c.*421_*719delins0)	3-ACATTCC,MA0808.1 TEAD3(0.974);3-GTTTA,MA1606.1 Foxf1(0.844);5-GCCAA,MA0671.1 NFIX(0.953);5-ACTTCCT,MA0765.2 ETV5(0.933);6-TGACGTC,MA1069.1 TGA6(0.962);7-CTGTGCT,MA0332.1 MET28(0.720);
chr1	39577227	39577666	440	39577482	45	28.2187	7.84983	24.1925	FOXA1_peak_291	1	NM_001252200	Map4k4	323466	NR_028555	Snord89	28606	exonic	Rnf149	5-ACTTCCT,MA0765.2 ETV5(0.933);6-TGACGTC,MA1069.1 TGA6(0.962);7-CTGTGCT,MA0332.1 MET28(0.720);9-AGGGCGG,MA0443.1 btd(0.810);
chr1	39636306	39636641	336	39636443	14	6.24504	3.78788	3.69348	FOXA1_peak_292	1	NM_001252200	Map4k4	264439	NM_001033135	Rnf149	59126	intronic	Creg2	1-TGACTCA,MA1448.1 fos-1(0.996);3-ACATTCC,MA0808.1 TEAD3(0.974);5-ACTTCCT,MA0765.2 ETV5(0.933);6-TGACGTC,MA1069.1 TGA6(0.962);7-CTGTGCT,MA0332.1 MET28(0.720);9-AGGGCGG,MA0443.1 btd(0.810);
chr1	39706357	39706760	404	39706605	12	4.64636	3.17073	2.27332	FOXA1_peak_293	1	NM_001252200	Map4k4	194354	NM_170597	Creg2	55376	intronic	Rfx8	3-GTTTA,MA1606.1 Foxf1(0.844);6-TGACGTC,MA1069.1 TGA6(0.962);9-AGGGCGG,MA0443.1 btd(0.810);
chr1	39755546	39756884	1339	39756145	35	14.1694	4.52261	11.0038	FOXA1_peak_294	0	NM_001252200	Map4k4	144698	NM_001145660	Rfx8	35226	intergenic	Rfx8(dist=34557),Gm3646(dist=47257)	3-ACATTCC,MA0808.1 TEAD3(0.974);6-TGACGTC,MA1069.1 TGA6(0.962);7-CTGTGCT,MA0332.1 MET28(0.720);9-AGGGCGG,MA0443.1 btd(0.810);
chr1	39759500	39759699	200	39759543	24	5.931	2.77778	3.40727	FOXA1_peak_295	0	NM_001252200	Map4k4	141313	NM_001145660	Rfx8	38610	intergenic	Rfx8(dist=38511),Gm3646(dist=44442)	3-ACATTCC,MA0808.1 TEAD3(0.974);5-ACTTCCT,MA0765.2 ETV5(0.933);6-TGACGTC,MA1069.1 TGA6(0.962);7-CTGTGCT,MA0332.1 MET28(0.720);
chr1	39761272	39761666	395	39761431	21	6.52765	3.18841	3.95183	FOXA1_peak_296	0	NM_001252200	Map4k4	139444	NM_001145660	Rfx8	40480	intergenic	Rfx8(dist=40283),Gm3646(dist=42475)	3-ACATTCC,MA0808.1 TEAD3(0.974);3-GTTTA,MA1606.1 Foxf1(0.844);5-ACTTCCT,MA0765.2 ETV5(0.933);6-TGACGTC,MA1069.1 TGA6(0.962);7-CTGTGCT,MA0332.1 MET28(0.720);9-AGGGCGG,MA0443.1 btd(0.810);
chr1	39889397	39889703	307	39889511	24	13.4882	5.76037	10.3704	FOXA1_peak_297	0	NM_001252200	Map4k4	11363	NR_040465	1700066B17Rik	42220	intergenic	1700066B17Rik(dist=42067),Map4k4(dist=11210)	1-TGACTCA,MA1448.1 fos-1(0.996);3-GTTTA,MA1606.1 Foxf1(0.844);5-ACTTCCT,MA0765.2 ETV5(0.933);7-CTGTGCT,MA0332.1 MET28(0.720);
chr1	39895060	39895545	486	39895244	47	30.9919	8.48057	26.8057	FOXA1_peak_298	0	NM_001252200	Map4k4	5610	NR_040465	1700066B17Rik	47972	intergenic	1700066B17Rik(dist=47730),Map4k4(dist=5368)	1-TGACTCA,MA1448.1 fos-1(0.996);3-GTTTA,MA1606.1 Foxf1(0.844);5-GCCAA,MA0671.1 NFIX(0.953);5-ACTTCCT,MA0765.2 ETV5(0.933);6-TGACGTC,MA1069.1 TGA6(0.962);7-CTGTGCT,MA0332.1 MET28(0.720);9-AGGGCGG,MA0443.1 btd(0.810);
chr1	39900550	39900989	440	39900743	19	6.46191	3.33333	3.89177	FOXA1_peak_299	4	NM_001360801	Il1r2	183944	NR_040465	1700066B17Rik	53439	UTR5	Map4k4(NM_008696:c.-317_-241delins0,NM_001252201:c.-317_-241delins0,NM_001252200:c.-317_-241delins0,NM_001252202:c.-317_-241delins0)	5-ACTTCCT,MA0765.2 ETV5(0.933);9-AGGGCGG,MA0443.1 btd(0.810);
chr1	39936476	39936730	255	39936564	33	9.30888	3.26296	6.49213	FOXA1_peak_300	4	NM_001360801	Il1r2	148111	NR_040465	1700066B17Rik	89273	intronic	Map4k4	3-ACATTCC,MA0808.1 TEAD3(0.974);3-GTTTA,MA1606.1 Foxf1(0.844);5-GCCAA,MA0671.1 NFIX(0.953);5-ACTTCCT,MA0765.2 ETV5(0.933);6-TGACGTC,MA1069.1 TGA6(0.962);9-AGGGCGG,MA0443.1 btd(0.810);
chr1	39940980	39941903	924	39941361	26	8.41934	3.47044	5.67294	FOXA1_peak_301	4	NM_001360801	Il1r2	143272	NR_040465	1700066B17Rik	94111	intronic	Map4k4	1-TGACTCA,MA1448.1 fos-1(0.996);3-ACATTCC,MA0808.1 TEAD3(0.974);3-GTTTA,MA1606.1 Foxf1(0.844);5-GCCAA,MA0671.1 NFIX(0.953);5-ACTTCCT,MA0765.2 ETV5(0.933);6-TGACGTC,MA1069.1 TGA6(0.962);7-CTGTGCT,MA0332.1 MET28(0.720);9-AGGGCGG,MA0443.1 btd(0.810);
chr1	39956711	39957048	338	39956769	23	7.52625	3.39943	4.85326	FOXA1_peak_302	4	NM_001360801	Il1r2	127834	NR_040465	1700066B17Rik	109549	intronic	Map4k4	3-ACATTCC,MA0808.1 TEAD3(0.974);3-GTTTA,MA1606.1 Foxf1(0.844);5-GCCAA,MA0671.1 NFIX(0.953);5-ACTTCCT,MA0765.2 ETV5(0.933);6-TGACGTC,MA1069.1 TGA6(0.962);7-CTGTGCT,MA0332.1 MET28(0.720);9-AGGGCGG,MA0443.1 btd(0.810);
chr1	40006218	40006433	216	40006302	15	5.61501	3.34728	3.13064	FOXA1_peak_303	4	NM_001360801	Il1r2	78388	NR_040465	1700066B17Rik	158995	intronic	Map4k4	3-ACATTCC,MA0808.1 TEAD3(0.974);3-GTTTA,MA1606.1 Foxf1(0.844);6-TGACGTC,MA1069.1 TGA6(0.962);7-CTGTGCT,MA0332.1 MET28(0.720);
chr1	40107140	40107586	447	40107387	20	12.8104	6.22701	9.73711	FOXA1_peak_304	3	NM_008362	Il1r1	117717	NR_037980	Gm16894	21512	intronic	Il1r2	1-TGACTCA,MA1448.1 fos-1(0.996);3-ACATTCC,MA0808.1 TEAD3(0.974);3-GTTTA,MA1606.1 Foxf1(0.844);5-GCCAA,MA0671.1 NFIX(0.953);5-ACTTCCT,MA0765.2 ETV5(0.933);6-TGACGTC,MA1069.1 TGA6(0.962);
chr1	40129214	40129714	501	40129391	31	14.2948	5.01567	11.1219	FOXA1_peak_305	0	NM_008362	Il1r1	95616	NR_037980	Gm16894	43613	intergenic	Il1r2(dist=3984),Il1r1(dist=95366)	1-TGACTCA,MA1448.1 fos-1(0.996);3-ACATTCC,MA0808.1 TEAD3(0.974);3-GTTTA,MA1606.1 Foxf1(0.844);5-GCCAA,MA0671.1 NFIX(0.953);5-ACTTCCT,MA0765.2 ETV5(0.933);6-TGACGTC,MA1069.1 TGA6(0.962);7-CTGTGCT,MA0332.1 MET28(0.720);
chr1	40132837	40133329	493	40132997	22	7.63316	3.52761	4.95186	FOXA1_peak_306	0	NM_008362	Il1r1	91997	NR_037980	Gm16894	47232	intergenic	Il1r2(dist=7607),Il1r1(dist=91751)	3-ACATTCC,MA0808.1 TEAD3(0.974);3-GTTTA,MA1606.1 Foxf1(0.844);5-GCCAA,MA0671.1 NFIX(0.953);5-ACTTCCT,MA0765.2 ETV5(0.933);6-TGACGTC,MA1069.1 TGA6(0.962);7-CTGTGCT,MA0332.1 MET28(0.720);9-AGGGCGG,MA0443.1 btd(0.810);
chr1	40139921	40140222	302	40140030	10	4.41062	3.26177	2.06315	FOXA1_peak_307	0	NM_008362	Il1r1	85008	NR_037980	Gm16894	54220	intergenic	Il1r2(dist=14691),Il1r1(dist=84858)	1-TGACTCA,MA1448.1 fos-1(0.996);3-GTTTA,MA1606.1 Foxf1(0.844);5-GCCAA,MA0671.1 NFIX(0.953);5-ACTTCCT,MA0765.2 ETV5(0.933);7-CTGTGCT,MA0332.1 MET28(0.720);9-AGGGCGG,MA0443.1 btd(0.810);
chr1	40172031	40172247	217	40172092	13	5.27772	3.39806	2.82554	FOXA1_peak_308	0	NM_008362	Il1r1	52941	NR_037980	Gm16894	86288	intergenic	Il1r2(dist=46801),Il1r1(dist=52833)	1-TGACTCA,MA1448.1 fos-1(0.996);3-ACATTCC,MA0808.1 TEAD3(0.974);5-ACTTCCT,MA0765.2 ETV5(0.933);6-TGACGTC,MA1069.1 TGA6(0.962);7-CTGTGCT,MA0332.1 MET28(0.720);
chr1	40174155	40174487	333	40174330	19	9.9328	4.92611	7.07185	FOXA1_peak_309	0	NM_008362	Il1r1	50759	NR_037980	Gm16894	88470	intergenic	Il1r2(dist=48925),Il1r1(dist=50593)	1-TGACTCA,MA1448.1 fos-1(0.996);3-ACATTCC,MA0808.1 TEAD3(0.974);5-ACTTCCT,MA0765.2 ETV5(0.933);6-TGACGTC,MA1069.1 TGA6(0.962);
chr1	40194351	40194615	265	40194471	10	4.41062	3.26177	2.06315	FOXA1_peak_310	0	NM_008362	Il1r1	30597	NR_037980	Gm16894	108632	intergenic	Il1r2(dist=69121),Il1r1(dist=30465)	3-ACATTCC,MA0808.1 TEAD3(0.974);3-GTTTA,MA1606.1 Foxf1(0.844);5-GCCAA,MA0671.1 NFIX(0.953);5-ACTTCCT,MA0765.2 ETV5(0.933);6-TGACGTC,MA1069.1 TGA6(0.962);7-CTGTGCT,MA0332.1 MET28(0.720);
chr1	40224632	40225332	701	40225098	25	14.9323	6.25	11.7152	FOXA1_peak_311	1	NM_001123382	Il1r1	41604	NR_037980	Gm16894	139131	exonic	Il1r1	1-TGACTCA,MA1448.1 fos-1(0.996);3-ACATTCC,MA0808.1 TEAD3(0.974);3-GTTTA,MA1606.1 Foxf1(0.844);5-ACTTCCT,MA0765.2 ETV5(0.933);6-TGACGTC,MA1069.1 TGA6(0.962);7-CTGTGCT,MA0332.1 MET28(0.720);9-AGGGCGG,MA0443.1 btd(0.810);
chr1	40275274	40275619	346	40275398	18	5.80385	3.1457	3.30212	FOXA1_peak_312	2	NM_001356478	Il1rl2	49142	NR_037980	Gm16894	189595	intronic	Il1r1	1-TGACTCA,MA1448.1 fos-1(0.996);3-ACATTCC,MA0808.1 TEAD3(0.974);3-GTTTA,MA1606.1 Foxf1(0.844);5-ACTTCCT,MA0765.2 ETV5(0.933);6-TGACGTC,MA1069.1 TGA6(0.962);7-CTGTGCT,MA0332.1 MET28(0.720);9-AGGGCGG,MA0443.1 btd(0.810);
chr1	40279248	40279696	449	40279502	28	13.3782	5.06993	10.2676	FOXA1_peak_313	2	NM_001356478	Il1rl2	45117	NR_037980	Gm16894	193621	intronic	Il1r1	3-ACATTCC,MA0808.1 TEAD3(0.974);3-GTTTA,MA1606.1 Foxf1(0.844);5-ACTTCCT,MA0765.2 ETV5(0.933);6-TGACGTC,MA1069.1 TGA6(0.962);7-CTGTGCT,MA0332.1 MET28(0.720);9-AGGGCGG,MA0443.1 btd(0.810);
chr1	40301447	40301696	250	40301599	15	8.28326	4.74439	5.5459	FOXA1_peak_314	2	NM_001356478	Il1rl2	23017	NR_037980	Gm16894	215720	intronic	Il1r1	3-GTTTA,MA1606.1 Foxf1(0.844);5-ACTTCCT,MA0765.2 ETV5(0.933);6-TGACGTC,MA1069.1 TGA6(0.962);7-CTGTGCT,MA0332.1 MET28(0.720);
chr1	40317898	40318272	375	40318077	20	12.257	5.9322	9.22336	FOXA1_peak_315	0	NM_001356478	Il1rl2	6504	NR_037980	Gm16894	232234	downstream	Il1r1(dist=1721)	1-TGACTCA,MA1448.1 fos-1(0.996);3-ACATTCC,MA0808.1 TEAD3(0.974);3-GTTTA,MA1606.1 Foxf1(0.844);5-GCCAA,MA0671.1 NFIX(0.953);6-TGACGTC,MA1069.1 TGA6(0.962);7-CTGTGCT,MA0332.1 MET28(0.720);9-AGGGCGG,MA0443.1 btd(0.810);
chr1	40358683	40359176	494	40358950	12	5.66005	3.73563	3.17168	FOXA1_peak_316	2	NM_001294171	Il1rl1	70640	NR_037980	Gm16894	273078	intronic	Il1rl2	1-TGACTCA,MA1448.1 fos-1(0.996);3-ACATTCC,MA0808.1 TEAD3(0.974);3-GTTTA,MA1606.1 Foxf1(0.844);5-GCCAA,MA0671.1 NFIX(0.953);6-TGACGTC,MA1069.1 TGA6(0.962);7-CTGTGCT,MA0332.1 MET28(0.720);9-AGGGCGG,MA0443.1 btd(0.810);
chr1	40393342	40393619	278	40393540	11	5.12234	3.55829	2.6851	FOXA1_peak_317	0	NM_001294171	Il1rl1	36089	NR_037980	Gm16894	307629	intergenic	Il1rl2(dist=25789),Il1rl1(dist=35951)	1-TGACTCA,MA1448.1 fos-1(0.996);3-ACATTCC,MA0808.1 TEAD3(0.974);5-GCCAA,MA0671.1 NFIX(0.953);5-ACTTCCT,MA0765.2 ETV5(0.933);6-TGACGTC,MA1069.1 TGA6(0.962);7-CTGTGCT,MA0332.1 MET28(0.720);9-AGGGCGG,MA0443.1 btd(0.810);
chr1	40435988	40436563	576	40436108	28	15.7246	6.04167	12.4572	FOXA1_peak_318	1	NM_010743	Il1rl1	3353	NR_037980	Gm16894	350424	intronic	Il1rl1	1-TGACTCA,MA1448.1 fos-1(0.996);3-ACATTCC,MA0808.1 TEAD3(0.974);5-GCCAA,MA0671.1 NFIX(0.953);5-ACTTCCT,MA0765.2 ETV5(0.933);6-TGACGTC,MA1069.1 TGA6(0.962);7-CTGTGCT,MA0332.1 MET28(0.720);
chr1	40437021	40437411	391	40437220	27	14.8398	5.83333	11.6287	FOXA1_peak_319	1	NM_010743	Il1rl1	2413	NR_037980	Gm16894	351365	intronic	Il1rl1	1-TGACTCA,MA1448.1 fos-1(0.996);3-ACATTCC,MA0808.1 TEAD3(0.974);3-GTTTA,MA1606.1 Foxf1(0.844);5-GCCAA,MA0671.1 NFIX(0.953);5-ACTTCCT,MA0765.2 ETV5(0.933);6-TGACGTC,MA1069.1 TGA6(0.962);7-CTGTGCT,MA0332.1 MET28(0.720);9-AGGGCGG,MA0443.1 btd(0.810);
chr1	40444786	40445283	498	40444954	24	16.2842	7.14286	12.9796	FOXA1_peak_320	3	NM_001161842	Il18r1	20517	NR_037980	Gm16894	359183	intronic	Il1rl1	1-TGACTCA,MA1448.1 fos-1(0.996);3-ACATTCC,MA0808.1 TEAD3(0.974);3-GTTTA,MA1606.1 Foxf1(0.844);5-GCCAA,MA0671.1 NFIX(0.953);5-ACTTCCT,MA0765.2 ETV5(0.933);6-TGACGTC,MA1069.1 TGA6(0.962);7-CTGTGCT,MA0332.1 MET28(0.720);9-AGGGCGG,MA0443.1 btd(0.810);
chr1	40485556	40485755	200	40485609	12	5.86765	3.85482	3.34927	FOXA1_peak_321	3	NM_010553	Il18rap	29706	NR_037980	Gm16894	399804	intronic	Il18r1
chr1	40542424	40542770	347	40542585	21	13.7799	6.52353	10.6399	FOXA1_peak_322	1	NM_177084	Slc9a4	37630	NR_037980	Gm16894	456746	intronic	Il18rap	1-TGACTCA,MA1448.1 fos-1(0.996);3-ACATTCC,MA0808.1 TEAD3(0.974);3-GTTTA,MA1606.1 Foxf1(0.844);5-GCCAA,MA0671.1 NFIX(0.953);5-ACTTCCT,MA0765.2 ETV5(0.933);7-CTGTGCT,MA0332.1 MET28(0.720);
chr1	40683046	40683288	243	40683176	16	8.32058	4.59459	5.58057	FOXA1_peak_323	1	NM_001081198	Tmem182	122434	NR_037980	Gm16894	597316	intronic	Slc9a2	1-TGACTCA,MA1448.1 fos-1(0.996);3-GTTTA,MA1606.1 Foxf1(0.844);5-ACTTCCT,MA0765.2 ETV5(0.933);6-TGACGTC,MA1069.1 TGA6(0.962);7-CTGTGCT,MA0332.1 MET28(0.720);
chr1	40733691	40734139	449	40733757	14	7.45003	4.44786	4.78318	FOXA1_peak_324	1	NM_001081198	Tmem182	71686	NR_037980	Gm16894	648064	intronic	Slc9a2	3-ACATTCC,MA0808.1 TEAD3(0.974);3-GTTTA,MA1606.1 Foxf1(0.844);5-GCCAA,MA0671.1 NFIX(0.953);5-ACTTCCT,MA0765.2 ETV5(0.933);6-TGACGTC,MA1069.1 TGA6(0.962);9-AGGGCGG,MA0443.1 btd(0.810);
chr1	40759859	40760407	549	40760050	19	11.4584	5.71429	8.48223	FOXA1_peak_325	1	NM_001081198	Tmem182	45468	NR_037980	Gm16894	674282	intronic	Slc9a2	1-TGACTCA,MA1448.1 fos-1(0.996);3-ACATTCC,MA0808.1 TEAD3(0.974);3-GTTTA,MA1606.1 Foxf1(0.844);5-GCCAA,MA0671.1 NFIX(0.953);5-ACTTCCT,MA0765.2 ETV5(0.933);6-TGACGTC,MA1069.1 TGA6(0.962);7-CTGTGCT,MA0332.1 MET28(0.720);9-AGGGCGG,MA0443.1 btd(0.810);
chr1	40840545	40840843	299	40840700	13	6.64423	4.15134	4.04971	FOXA1_peak_326	1	NM_008900	Pou3f3	1855074	NM_172499	Mfsd9	50037	intronic	Tmem182	3-ACATTCC,MA0808.1 TEAD3(0.974);5-GCCAA,MA0671.1 NFIX(0.953);5-ACTTCCT,MA0765.2 ETV5(0.933);6-TGACGTC,MA1069.1 TGA6(0.962);7-CTGTGCT,MA0332.1 MET28(0.720);9-AGGGCGG,MA0443.1 btd(0.810);
chr1	40847619	40847962	344	40847789	23	15.7754	7.11658	12.5034	FOXA1_peak_327	1	NM_008900	Pou3f3	1847977	NM_172499	Mfsd9	57133	intronic	Tmem182	1-TGACTCA,MA1448.1 fos-1(0.996);3-ACATTCC,MA0808.1 TEAD3(0.974);3-GTTTA,MA1606.1 Foxf1(0.844);5-ACTTCCT,MA0765.2 ETV5(0.933);6-TGACGTC,MA1069.1 TGA6(0.962);7-CTGTGCT,MA0332.1 MET28(0.720);
chr1	40865082	40865289	208	40865133	12	5.86765	3.85482	3.34927	FOXA1_peak_328	0	NM_008900	Pou3f3	1830582	NM_172499	Mfsd9	74528	intergenic	Tmem182(dist=9815),4930448I06Rik(dist=302271)	1-TGACTCA,MA1448.1 fos-1(0.996);3-ACATTCC,MA0808.1 TEAD3(0.974);3-GTTTA,MA1606.1 Foxf1(0.844);7-CTGTGCT,MA0332.1 MET28(0.720);9-AGGGCGG,MA0443.1 btd(0.810);
chr1	42850918	42851520	603	42851309	29	21.5348	8.57143	17.9024	FOXA1_peak_329	1	NM_053107	Gpr45	101653	NR_110495	Pantr2	137765	exonic	Mrps9	3-ACATTCC,MA0808.1 TEAD3(0.974);5-GCCAA,MA0671.1 NFIX(0.953);5-ACTTCCT,MA0765.2 ETV5(0.933);6-TGACGTC,MA1069.1 TGA6(0.962);9-AGGGCGG,MA0443.1 btd(0.810);
chr1	43051897	43052303	407	43052187	13	5.77256	3.66492	3.27352	FOXA1_peak_330	2	NM_133818	AI597479	46610	NR_110495	Pantr2	338646	exonic	Tgfbrap1	1-TGACTCA,MA1448.1 fos-1(0.996);3-ACATTCC,MA0808.1 TEAD3(0.974);3-GTTTA,MA1606.1 Foxf1(0.844);5-GCCAA,MA0671.1 NFIX(0.953);5-ACTTCCT,MA0765.2 ETV5(0.933);6-TGACGTC,MA1069.1 TGA6(0.962);7-CTGTGCT,MA0332.1 MET28(0.720);9-AGGGCGG,MA0443.1 btd(0.810);
chr1	43084991	43085190	200	43085096	12	5.77445	3.80117	3.275	FOXA1_peak_331	2	NM_133818	AI597479	13619	NR_110495	Pantr2	371636	intronic	Tgfbrap1	3-ACATTCC,MA0808.1 TEAD3(0.974);3-GTTTA,MA1606.1 Foxf1(0.844);5-GCCAA,MA0671.1 NFIX(0.953);5-ACTTCCT,MA0765.2 ETV5(0.933);7-CTGTGCT,MA0332.1 MET28(0.720);
chr1	43098274	43098943	670	43098598	33	21.8322	7.72727	18.1818	FOXA1_peak_332	2	NM_010879	Nck2	347142	NM_001357299	Tgfbrap1	6122	exonic	AI597479	3-ACATTCC,MA0808.1 TEAD3(0.974);3-GTTTA,MA1606.1 Foxf1(0.844);5-GCCAA,MA0671.1 NFIX(0.953);5-ACTTCCT,MA0765.2 ETV5(0.933);6-TGACGTC,MA1069.1 TGA6(0.962);7-CTGTGCT,MA0332.1 MET28(0.720);9-AGGGCGG,MA0443.1 btd(0.810);
chr1	43128006	43128586	581	43128335	38	19.9745	6.07477	16.4367	FOXA1_peak_333	2	NM_010879	Nck2	317455	NM_001013025	Tgfbrap1	29668	exonic	Fhl2	1-TGACTCA,MA1448.1 fos-1(0.996);3-ACATTCC,MA0808.1 TEAD3(0.974);3-GTTTA,MA1606.1 Foxf1(0.844);5-GCCAA,MA0671.1 NFIX(0.953);5-ACTTCCT,MA0765.2 ETV5(0.933);6-TGACGTC,MA1069.1 TGA6(0.962);7-CTGTGCT,MA0332.1 MET28(0.720);9-AGGGCGG,MA0443.1 btd(0.810);
chr1	43139827	43140066	240	43139872	14	4.57956	2.94118	2.21358	FOXA1_peak_334	2	NM_010879	Nck2	305804	NM_001013025	Tgfbrap1	41318	intronic	Fhl2	3-ACATTCC,MA0808.1 TEAD3(0.974);7-CTGTGCT,MA0332.1 MET28(0.720);
chr1	43163706	43164286	581	43164106	32	12.5279	4.29688	9.47659	FOXA1_peak_335	2	NM_010879	Nck2	281755	NM_001013025	Tgfbrap1	65368	UTR5	Fhl2(NM_010212:c.10730_10475delins0)	3-ACATTCC,MA0808.1 TEAD3(0.974);3-GTTTA,MA1606.1 Foxf1(0.844);5-GCCAA,MA0671.1 NFIX(0.953);5-ACTTCCT,MA0765.2 ETV5(0.933);6-TGACGTC,MA1069.1 TGA6(0.962);7-CTGTGCT,MA0332.1 MET28(0.720);9-AGGGCGG,MA0443.1 btd(0.810);
chr1	43168176	43169094	919	43168792	43	18.5999	5.03433	15.1484	FOXA1_peak_336	1	NM_010879	Nck2	277116	NM_010212	Fhl2	4674	intronic	Fhl2	1-TGACTCA,MA1448.1 fos-1(0.996);3-ACATTCC,MA0808.1 TEAD3(0.974);3-GTTTA,MA1606.1 Foxf1(0.844);5-GCCAA,MA0671.1 NFIX(0.953);5-ACTTCCT,MA0765.2 ETV5(0.933);6-TGACGTC,MA1069.1 TGA6(0.962);7-CTGTGCT,MA0332.1 MET28(0.720);9-AGGGCGG,MA0443.1 btd(0.810);
chr1	43169668	43169959	292	43169823	17	3.96738	2.45902	1.69322	FOXA1_peak_337	1	NM_010879	Nck2	275937	NM_010212	Fhl2	5852	intronic	Fhl2	1-TGACTCA,MA1448.1 fos-1(0.996);3-ACATTCC,MA0808.1 TEAD3(0.974);3-GTTTA,MA1606.1 Foxf1(0.844);5-GCCAA,MA0671.1 NFIX(0.953);5-ACTTCCT,MA0765.2 ETV5(0.933);6-TGACGTC,MA1069.1 TGA6(0.962);
chr1	43224191	43224613	423	43224385	20	8.90584	4.28571	6.12334	FOXA1_peak_338	0	NM_010879	Nck2	221349	NM_001289533	Fhl2	27641	intergenic	Fhl2(dist=27430),Nck2(dist=221138)	1-TGACTCA,MA1448.1 fos-1(0.996);3-ACATTCC,MA0808.1 TEAD3(0.974);3-GTTTA,MA1606.1 Foxf1(0.844);5-ACTTCCT,MA0765.2 ETV5(0.933);6-TGACGTC,MA1069.1 TGA6(0.962);7-CTGTGCT,MA0332.1 MET28(0.720);
chr1	43225760	43226292	533	43226023	19	9.15715	4.54545	6.35101	FOXA1_peak_339	0	NM_010879	Nck2	219725	NM_001289533	Fhl2	29265	intergenic	Fhl2(dist=28999),Nck2(dist=219459)	1-TGACTCA,MA1448.1 fos-1(0.996);3-ACATTCC,MA0808.1 TEAD3(0.974);3-GTTTA,MA1606.1 Foxf1(0.844);5-ACTTCCT,MA0765.2 ETV5(0.933);7-CTGTGCT,MA0332.1 MET28(0.720);9-AGGGCGG,MA0443.1 btd(0.810);
chr1	43361204	43361957	754	43361666	27	14.7844	5.80913	11.5768	FOXA1_peak_340	0	NM_010879	Nck2	84170	NM_001289533	Fhl2	164819	intergenic	Fhl2(dist=164443),Nck2(dist=83794)	1-TGACTCA,MA1448.1 fos-1(0.996);3-ACATTCC,MA0808.1 TEAD3(0.974);3-GTTTA,MA1606.1 Foxf1(0.844);5-ACTTCCT,MA0765.2 ETV5(0.933);6-TGACGTC,MA1069.1 TGA6(0.962);7-CTGTGCT,MA0332.1 MET28(0.720);9-AGGGCGG,MA0443.1 btd(0.810);
chr1	43420867	43421099	233	43420999	11	5.12234	3.55829	2.6851	FOXA1_peak_341	0	NM_010879	Nck2	24768	NM_001289533	Fhl2	224222	intergenic	Fhl2(dist=224106),Nck2(dist=24652)	3-GTTTA,MA1606.1 Foxf1(0.844);
chr1	43445476	43445897	422	43445833	19	6.62394	3.40136	4.03986	FOXA1_peak_342	1	NM_024283	Ecrg4	284915	NM_001289533	Fhl2	248925	UTR5	Nck2(NM_010879:c.-87817_-87671delins0)	3-GTTTA,MA1606.1 Foxf1(0.844);5-ACTTCCT,MA0765.2 ETV5(0.933);6-TGACGTC,MA1069.1 TGA6(0.962);7-CTGTGCT,MA0332.1 MET28(0.720);9-AGGGCGG,MA0443.1 btd(0.810);
chr1	43450600	43451342	743	43451044	51	30.198	7.4928	26.058	FOXA1_peak_343	1	NM_024283	Ecrg4	279631	NM_001289533	Fhl2	254210	intronic	Nck2	1-TGACTCA,MA1448.1 fos-1(0.996);3-ACATTCC,MA0808.1 TEAD3(0.974);3-GTTTA,MA1606.1 Foxf1(0.844);5-GCCAA,MA0671.1 NFIX(0.953);5-ACTTCCT,MA0765.2 ETV5(0.933);6-TGACGTC,MA1069.1 TGA6(0.962);7-CTGTGCT,MA0332.1 MET28(0.720);9-AGGGCGG,MA0443.1 btd(0.810);
chr1	43471879	43472579	701	43472176	33	17.1183	5.78231	13.7601	FOXA1_peak_344	1	NM_024283	Ecrg4	258373	NM_001289533	Fhl2	275468	intronic	Nck2	1-TGACTCA,MA1448.1 fos-1(0.996);3-ACATTCC,MA0808.1 TEAD3(0.974);3-GTTTA,MA1606.1 Foxf1(0.844);5-GCCAA,MA0671.1 NFIX(0.953);5-ACTTCCT,MA0765.2 ETV5(0.933);6-TGACGTC,MA1069.1 TGA6(0.962);7-CTGTGCT,MA0332.1 MET28(0.720);9-AGGGCGG,MA0443.1 btd(0.810);
chr1	43768503	43768877	375	43768697	26	15.5424	6.33803	12.2866	FOXA1_peak_345	7	NM_001310540	Tpp2	165304	NM_001289533	Fhl2	571929	intronic	Uxs1	1-TGACTCA,MA1448.1 fos-1(0.996);3-GTTTA,MA1606.1 Foxf1(0.844);5-GCCAA,MA0671.1 NFIX(0.953);5-ACTTCCT,MA0765.2 ETV5(0.933);6-TGACGTC,MA1069.1 TGA6(0.962);7-CTGTGCT,MA0332.1 MET28(0.720);9-AGGGCGG,MA0443.1 btd(0.810);
chr1	43819069	43819633	565	43819258	23	14.7021	6.55738	11.5023	FOXA1_peak_346	7	NM_001310540	Tpp2	114643	NM_001289533	Fhl2	622590	intronic	Uxs1	1-TGACTCA,MA1448.1 fos-1(0.996);3-ACATTCC,MA0808.1 TEAD3(0.974);3-GTTTA,MA1606.1 Foxf1(0.844);5-ACTTCCT,MA0765.2 ETV5(0.933);6-TGACGTC,MA1069.1 TGA6(0.962);7-CTGTGCT,MA0332.1 MET28(0.720);9-AGGGCGG,MA0443.1 btd(0.810);
chr1	43827304	43828198	895	43827921	43	30.9934	9.3617	26.8071	FOXA1_peak_347	6	NM_001310540	Tpp2	106243	NM_001368289	Uxs1	1167	exonic	Uxs1	3-ACATTCC,MA0808.1 TEAD3(0.974);3-GTTTA,MA1606.1 Foxf1(0.844);5-GCCAA,MA0671.1 NFIX(0.953);5-ACTTCCT,MA0765.2 ETV5(0.933);7-CTGTGCT,MA0332.1 MET28(0.720);9-AGGGCGG,MA0443.1 btd(0.810);
chr1	43897799	43898195	397	43898021	14	6.46639	3.90625	3.89544	FOXA1_peak_348	0	NM_001310540	Tpp2	35997	NR_160751	Uxs1	70158	intergenic	Uxs1(dist=69960),Tpp2(dist=35799)	1-TGACTCA,MA1448.1 fos-1(0.996);5-GCCAA,MA0671.1 NFIX(0.953);6-TGACGTC,MA1069.1 TGA6(0.962);7-CTGTGCT,MA0332.1 MET28(0.720);9-AGGGCGG,MA0443.1 btd(0.810);
chr1	43933623	43934346	724	43933816	46	34.9013	10.262	30.4884	FOXA1_peak_349	2	NM_001357046	Bivm	184972	NR_160751	Uxs1	106145	exonic	Tpp2	3-ACATTCC,MA0808.1 TEAD3(0.974);3-GTTTA,MA1606.1 Foxf1(0.844);5-GCCAA,MA0671.1 NFIX(0.953);5-ACTTCCT,MA0765.2 ETV5(0.933);6-TGACGTC,MA1069.1 TGA6(0.962);7-CTGTGCT,MA0332.1 MET28(0.720);9-AGGGCGG,MA0443.1 btd(0.810);
chr1	44102161	44102728	568	44102565	24	15.8999	6.94444	12.6198	FOXA1_peak_350	3	NM_001357046	Bivm	16512	NM_001013799	Mettl21c	82438	UTR5	Tex30(NM_029368:c.2579_2466delins0,NM_001356297:c.2579_2466delins0,NM_001356296:c.2579_2466delins0)	3-ACATTCC,MA0808.1 TEAD3(0.974);3-GTTTA,MA1606.1 Foxf1(0.844);5-GCCAA,MA0671.1 NFIX(0.953);5-ACTTCCT,MA0765.2 ETV5(0.933);7-CTGTGCT,MA0332.1 MET28(0.720);9-AGGGCGG,MA0443.1 btd(0.810);
chr1	44118590	44119648	1059	44118868	38	24.3692	7.7381	20.5673	FOXA1_peak_351	4	NM_144558	Bivm	849	NM_029368	Tex30	16678	UTR5	Bivm(NM_001357046:c.-7435_-7197delins0,NM_001357047:c.-7230_-7022delins0,NM_001357048:c.-6864_-6744delins0),Poglut2(NM_023645:c.274_91delins0)	3-ACATTCC,MA0808.1 TEAD3(0.974);3-GTTTA,MA1606.1 Foxf1(0.844);5-GCCAA,MA0671.1 NFIX(0.953);5-ACTTCCT,MA0765.2 ETV5(0.933);6-TGACGTC,MA1069.1 TGA6(0.962);7-CTGTGCT,MA0332.1 MET28(0.720);9-AGGGCGG,MA0443.1 btd(0.810);
chr1	44119821	44120194	374	44120053	22	9.62524	4.33962	6.78566	FOXA1_peak_352	4	NM_011729	Ercc5	27736	NM_023645	Poglut2	1234	splicing	Bivm	3-ACATTCC,MA0808.1 TEAD3(0.974);3-GTTTA,MA1606.1 Foxf1(0.844);5-GCCAA,MA0671.1 NFIX(0.953);5-ACTTCCT,MA0765.2 ETV5(0.933);7-CTGTGCT,MA0332.1 MET28(0.720);9-AGGGCGG,MA0443.1 btd(0.810);
chr1	44147617	44148279	663	44147921	24	16.7998	7.41311	13.4615	FOXA1_peak_353	1	NM_028450	Gulp1	403723	NM_023645	Poglut2	29175	exonic	Ercc5	3-ACATTCC,MA0808.1 TEAD3(0.974);5-GCCAA,MA0671.1 NFIX(0.953);5-ACTTCCT,MA0765.2 ETV5(0.933);6-TGACGTC,MA1069.1 TGA6(0.962);7-CTGTGCT,MA0332.1 MET28(0.720);9-AGGGCGG,MA0443.1 btd(0.810);
chr1	44551448	44551691	244	44551551	12	5.86765	3.85482	3.34927	FOXA1_peak_354	1	NM_009930	Col3a1	759968	NM_207281	Mettl21e	332638	UTR5	Gulp1(NM_028450:c.-137517_-137497delins0)	3-GTTTA,MA1606.1 Foxf1(0.844);5-ACTTCCT,MA0765.2 ETV5(0.933);6-TGACGTC,MA1069.1 TGA6(0.962);7-CTGTGCT,MA0332.1 MET28(0.720);
chr1	44551858	44552704	847	44551999	11	5.12234	3.55829	2.6851	FOXA1_peak_355	1	NM_009930	Col3a1	759257	NM_207281	Mettl21e	333350	UTR5	Gulp1(NM_028450:c.-137330_-137316delins0)	3-ACATTCC,MA0808.1 TEAD3(0.974);3-GTTTA,MA1606.1 Foxf1(0.844);5-GCCAA,MA0671.1 NFIX(0.953);5-ACTTCCT,MA0765.2 ETV5(0.933);6-TGACGTC,MA1069.1 TGA6(0.962);7-CTGTGCT,MA0332.1 MET28(0.720);9-AGGGCGG,MA0443.1 btd(0.810);
chr1	44584901	44585102	202	44584957	14	7.45003	4.44786	4.78318	FOXA1_peak_356	1	NM_009930	Col3a1	726536	NM_207281	Mettl21e	366070	intronic	Gulp1	1-TGACTCA,MA1448.1 fos-1(0.996);5-ACTTCCT,MA0765.2 ETV5(0.933);6-TGACGTC,MA1069.1 TGA6(0.962);7-CTGTGCT,MA0332.1 MET28(0.720);
chr1	45795117	45795751	635	45795555	20	12.8104	6.22701	9.73711	FOXA1_peak_357	1	NM_001368717	Dnah7b	271419	NM_007737	Col5a2	292152	exonic	Wdr75	3-GTTTA,MA1606.1 Foxf1(0.844);5-ACTTCCT,MA0765.2 ETV5(0.933);6-TGACGTC,MA1069.1 TGA6(0.962);7-CTGTGCT,MA0332.1 MET28(0.720);9-AGGGCGG,MA0443.1 btd(0.810);
chr1	45925596	45926221	626	45925792	21	13.7799	6.52353	10.6399	FOXA1_peak_358	0	NM_001368717	Dnah7b	140944	NM_016917	Slc40a1	314	upstream	Slc40a1(dist=2)	3-ACATTCC,MA0808.1 TEAD3(0.974);3-GTTTA,MA1606.1 Foxf1(0.844);5-GCCAA,MA0671.1 NFIX(0.953);5-ACTTCCT,MA0765.2 ETV5(0.933);6-TGACGTC,MA1069.1 TGA6(0.962);7-CTGTGCT,MA0332.1 MET28(0.720);9-AGGGCGG,MA0443.1 btd(0.810);
chr1	46408171	46409040	870	46408859	22	14.7685	6.82006	11.5623	FOXA1_peak_359	0	NM_001310335	Dnah7c	16912	NR_037691	Stk-ps2	378168	intergenic	Dnah7b(dist=34625),Dnah7c(dist=16478)	1-TGACTCA,MA1448.1 fos-1(0.996);3-ACATTCC,MA0808.1 TEAD3(0.974);3-GTTTA,MA1606.1 Foxf1(0.844);5-ACTTCCT,MA0765.2 ETV5(0.933);7-CTGTGCT,MA0332.1 MET28(0.720);9-AGGGCGG,MA0443.1 btd(0.810);
chr1	46853346	46854208	863	46853721	48	31.932	8.62676	27.6914	FOXA1_peak_360	3	NR_151585	C230029F24Rik	2390839	NR_037691	Stk-ps2	823340	UTR5	Slc39a10(NM_172653:c.17478_17331delins0,NM_001356416:c.17478_17331delins0)	3-ACATTCC,MA0808.1 TEAD3(0.974);3-GTTTA,MA1606.1 Foxf1(0.844);6-TGACGTC,MA1069.1 TGA6(0.962);7-CTGTGCT,MA0332.1 MET28(0.720);9-AGGGCGG,MA0443.1 btd(0.810);
chr1	50480581	50481500	920	50480964	33	22.3123	7.94393	18.6326	FOXA1_peak_361	0	NM_019790	Tmeff2	446482	NR_105768	Mir6350	3013915	intergenic	C230029F24Rik(dist=1140150),Tmeff2(dist=446023)	1-TGACTCA,MA1448.1 fos-1(0.996);3-ACATTCC,MA0808.1 TEAD3(0.974);3-GTTTA,MA1606.1 Foxf1(0.844);5-GCCAA,MA0671.1 NFIX(0.953);5-ACTTCCT,MA0765.2 ETV5(0.933);6-TGACGTC,MA1069.1 TGA6(0.962);7-CTGTGCT,MA0332.1 MET28(0.720);
chr1	50927218	50927546	329	50927318	12	5.86765	3.85482	3.34927	FOXA1_peak_362	1	NM_138741	Cavin2	361744	NR_105768	Mir6350	3460257	UTR5	Tmeff2(NM_019790:c.-425_-402delins0)	3-GTTTA,MA1606.1 Foxf1(0.844);5-GCCAA,MA0671.1 NFIX(0.953);5-ACTTCCT,MA0765.2 ETV5(0.933);6-TGACGTC,MA1069.1 TGA6(0.962);7-CTGTGCT,MA0332.1 MET28(0.720);9-AGGGCGG,MA0443.1 btd(0.810);
chr1	51065575	51065965	391	51065680	12	5.86765	3.85482	3.34927	FOXA1_peak_363	1	NM_138741	Cavin2	223356	NR_105768	Mir6350	3598645	intronic	Tmeff2	1-TGACTCA,MA1448.1 fos-1(0.996);3-ACATTCC,MA0808.1 TEAD3(0.974);3-GTTTA,MA1606.1 Foxf1(0.844);6-TGACGTC,MA1069.1 TGA6(0.962);7-CTGTGCT,MA0332.1 MET28(0.720);
chr1	51122146	51122711	566	51122513	30	23.2811	9.19225	19.5432	FOXA1_peak_364	1	NM_138741	Cavin2	166697	NR_105768	Mir6350	3655303	intronic	Tmeff2	1-TGACTCA,MA1448.1 fos-1(0.996);3-ACATTCC,MA0808.1 TEAD3(0.974);3-GTTTA,MA1606.1 Foxf1(0.844);5-GCCAA,MA0671.1 NFIX(0.953);6-TGACGTC,MA1069.1 TGA6(0.962);7-CTGTGCT,MA0332.1 MET28(0.720);
chr1	51243295	51243561	267	51243381	15	8.28326	4.74439	5.5459	FOXA1_peak_365	1	NM_138741	Cavin2	45698	NR_105768	Mir6350	3776303	ncRNA_intronic	9330175M20Rik	1-TGACTCA,MA1448.1 fos-1(0.996);3-GTTTA,MA1606.1 Foxf1(0.844);5-ACTTCCT,MA0765.2 ETV5(0.933);6-TGACGTC,MA1069.1 TGA6(0.962);
chr1	51250245	51250674	430	51250496	14	7.45003	4.44786	4.78318	FOXA1_peak_366	1	NM_138741	Cavin2	38666	NR_105768	Mir6350	3783334	ncRNA_intronic	9330175M20Rik	1-TGACTCA,MA1448.1 fos-1(0.996);3-ACATTCC,MA0808.1 TEAD3(0.974);3-GTTTA,MA1606.1 Foxf1(0.844);5-GCCAA,MA0671.1 NFIX(0.953);5-ACTTCCT,MA0765.2 ETV5(0.933);7-CTGTGCT,MA0332.1 MET28(0.720);9-AGGGCGG,MA0443.1 btd(0.810);
chr1	51288813	51289314	502	51289143	17	10.0258	5.33744	7.1535	FOXA1_peak_367	2	NM_001308266	Stat4	698084	NR_105768	Mir6350	3821938	ncRNA_intronic	9330175M20Rik	3-ACATTCC,MA0808.1 TEAD3(0.974);3-GTTTA,MA1606.1 Foxf1(0.844);5-GCCAA,MA0671.1 NFIX(0.953);5-ACTTCCT,MA0765.2 ETV5(0.933);7-CTGTGCT,MA0332.1 MET28(0.720);9-AGGGCGG,MA0443.1 btd(0.810);
chr1	51448752	51449139	388	51448902	15	8.28326	4.74439	5.5459	FOXA1_peak_368	0	NM_001308266	Stat4	538202	NR_045151	9330175M20Rik	115166	intergenic	9330175M20Rik(dist=114973),Nabp1(dist=20349)	1-TGACTCA,MA1448.1 fos-1(0.996);3-ACATTCC,MA0808.1 TEAD3(0.974);3-GTTTA,MA1606.1 Foxf1(0.844);5-GCCAA,MA0671.1 NFIX(0.953);5-ACTTCCT,MA0765.2 ETV5(0.933);6-TGACGTC,MA1069.1 TGA6(0.962);7-CTGTGCT,MA0332.1 MET28(0.720);9-AGGGCGG,MA0443.1 btd(0.810);
chr1	51478248	51478813	566	51478535	29	19.9329	7.77202	16.3989	FOXA1_peak_369	3	NM_001308266	Stat4	508617	NR_045151	9330175M20Rik	144751	UTR5	Nabp1(NM_001310548:c.3804_3706delins0,NM_028696:c.484_333delins0,NM_001310549:c.3804_3777delins0)	3-ACATTCC,MA0808.1 TEAD3(0.974);3-GTTTA,MA1606.1 Foxf1(0.844);5-ACTTCCT,MA0765.2 ETV5(0.933);6-TGACGTC,MA1069.1 TGA6(0.962);7-CTGTGCT,MA0332.1 MET28(0.720);9-AGGGCGG,MA0443.1 btd(0.810);
chr1	51508983	51509400	418	51509302	21	10.0384	4.66102	7.16517	FOXA1_peak_370	0	NM_001308266	Stat4	477956	NM_028696	Nabp1	30792	downstream	Gm17767(dist=105)	1-TGACTCA,MA1448.1 fos-1(0.996);3-GTTTA,MA1606.1 Foxf1(0.844);5-ACTTCCT,MA0765.2 ETV5(0.933);6-TGACGTC,MA1069.1 TGA6(0.962);7-CTGTGCT,MA0332.1 MET28(0.720);9-AGGGCGG,MA0443.1 btd(0.810);
chr1	51530002	51530578	577	51530391	25	16.294	6.91489	12.9891	FOXA1_peak_371	1	NM_001308266	Stat4	456858	NM_028696	Nabp1	51891	ncRNA_intronic	Gm17767	3-ACATTCC,MA0808.1 TEAD3(0.974);3-GTTTA,MA1606.1 Foxf1(0.844);5-ACTTCCT,MA0765.2 ETV5(0.933);6-TGACGTC,MA1069.1 TGA6(0.962);7-CTGTGCT,MA0332.1 MET28(0.720);9-AGGGCGG,MA0443.1 btd(0.810);
chr1	51748402	51748719	318	51748575	10	4.39832	3.25444	2.06315	FOXA1_peak_372	0	NM_001308266	Stat4	238587	NR_151621	Gm17767	151842	downstream	Myo1b(dist=1039)	3-ACATTCC,MA0808.1 TEAD3(0.974);5-GCCAA,MA0671.1 NFIX(0.953);5-ACTTCCT,MA0765.2 ETV5(0.933);6-TGACGTC,MA1069.1 TGA6(0.962);7-CTGTGCT,MA0332.1 MET28(0.720);9-AGGGCGG,MA0443.1 btd(0.810);
chr1	51853328	51853891	564	51853714	50	20.0633	4.78424	16.5205	FOXA1_peak_373	3	NM_001308266	Stat4	133538	NR_151621	Gm17767	256891	intronic	Myo1b	1-TGACTCA,MA1448.1 fos-1(0.996);3-ACATTCC,MA0808.1 TEAD3(0.974);3-GTTTA,MA1606.1 Foxf1(0.844);5-ACTTCCT,MA0765.2 ETV5(0.933);6-TGACGTC,MA1069.1 TGA6(0.962);7-CTGTGCT,MA0332.1 MET28(0.720);9-AGGGCGG,MA0443.1 btd(0.810);
chr1	51856357	51856731	375	51856546	28	8.65314	3.39578	5.88967	FOXA1_peak_374	3	NM_001308266	Stat4	130604	NR_151621	Gm17767	259826	intronic	Myo1b	1-TGACTCA,MA1448.1 fos-1(0.996);3-ACATTCC,MA0808.1 TEAD3(0.974);3-GTTTA,MA1606.1 Foxf1(0.844);5-GCCAA,MA0671.1 NFIX(0.953);5-ACTTCCT,MA0765.2 ETV5(0.933);6-TGACGTC,MA1069.1 TGA6(0.962);7-CTGTGCT,MA0332.1 MET28(0.720);9-AGGGCGG,MA0443.1 btd(0.810);
chr1	51915715	51916129	415	51915803	17	7.09275	3.82979	4.46124	FOXA1_peak_375	3	NM_001308266	Stat4	71226	NR_151621	Gm17767	319204	UTR5	Myo1b(NM_001290982:c.32761_32544delins0,NM_010863:c.32761_32544delins0,NM_001161817:c.32761_32544delins0)	5-GCCAA,MA0671.1 NFIX(0.953);6-TGACGTC,MA1069.1 TGA6(0.962);7-CTGTGCT,MA0332.1 MET28(0.720);9-AGGGCGG,MA0443.1 btd(0.810);
chr1	51996471	51997446	976	51996882	56	37.3311	8.96227	32.7755	FOXA1_peak_376	1	NM_011487	Stat4	11281	NM_010863	Myo1b	80980	intronic	Stat4	1-TGACTCA,MA1448.1 fos-1(0.996);3-ACATTCC,MA0808.1 TEAD3(0.974);3-GTTTA,MA1606.1 Foxf1(0.844);5-GCCAA,MA0671.1 NFIX(0.953);5-ACTTCCT,MA0765.2 ETV5(0.933);6-TGACGTC,MA1069.1 TGA6(0.962);7-CTGTGCT,MA0332.1 MET28(0.720);9-AGGGCGG,MA0443.1 btd(0.810);
chr1	52113383	52113971	589	52113811	19	9.88442	4.90196	7.02665	FOXA1_peak_377	0	NM_001205314	Stat1	5761	NM_010863	Myo1b	197699	intergenic	Stat4(dist=6194),Stat1(dist=5467)	1-TGACTCA,MA1448.1 fos-1(0.996);3-ACATTCC,MA0808.1 TEAD3(0.974);5-GCCAA,MA0671.1 NFIX(0.953);5-ACTTCCT,MA0765.2 ETV5(0.933);7-CTGTGCT,MA0332.1 MET28(0.720);9-AGGGCGG,MA0443.1 btd(0.810);
chr1	52119156	52119696	541	52119452	25	13.8082	5.72687	10.6667	FOXA1_peak_378	4	NM_001142647	Nemp2	511279	NM_010863	Myo1b	203448	UTR5	Stat1(NM_009283:c.-3156_-2971delins0,NM_001205314:c.-3156_-2986delins0,NM_001357627:c.-3156_-2971delins0,NM_001205313:c.-2972_-2898delins0)	3-GTTTA,MA1606.1 Foxf1(0.844);5-GCCAA,MA0671.1 NFIX(0.953);5-ACTTCCT,MA0765.2 ETV5(0.933);6-TGACGTC,MA1069.1 TGA6(0.962);7-CTGTGCT,MA0332.1 MET28(0.720);9-AGGGCGG,MA0443.1 btd(0.810);
chr1	52170100	52170432	333	52170319	21	6.69972	3.25444	4.10012	FOXA1_peak_379	1	NM_001142647	Nemp2	460439	NM_010863	Myo1b	254288	intronic	Gls	3-ACATTCC,MA0808.1 TEAD3(0.974);3-GTTTA,MA1606.1 Foxf1(0.844);5-ACTTCCT,MA0765.2 ETV5(0.933);6-TGACGTC,MA1069.1 TGA6(0.962);7-CTGTGCT,MA0332.1 MET28(0.720);
chr1	52233049	52233670	622	52233408	57	42.5084	10.5839	37.6447	FOXA1_peak_380	2	NM_001142647	Nemp2	397345	NM_010863	Myo1b	317381	UTR5	Gls(NM_001081081:c.240_57delins0,NM_001113383:c.240_57delins0)	3-ACATTCC,MA0808.1 TEAD3(0.974);3-GTTTA,MA1606.1 Foxf1(0.844);5-GCCAA,MA0671.1 NFIX(0.953);5-ACTTCCT,MA0765.2 ETV5(0.933);6-TGACGTC,MA1069.1 TGA6(0.962);9-AGGGCGG,MA0443.1 btd(0.810);
chr1	52250932	52251731	800	52251222	31	15.3925	5.42373	12.1464	FOXA1_peak_381	0	NM_001142647	Nemp2	379373	NM_001113383	Gls	18099	intergenic	Gls(dist=17700),Nab1(dist=204118)	3-ACATTCC,MA0808.1 TEAD3(0.974);3-GTTTA,MA1606.1 Foxf1(0.844);5-GCCAA,MA0671.1 NFIX(0.953);5-ACTTCCT,MA0765.2 ETV5(0.933);6-TGACGTC,MA1069.1 TGA6(0.962);7-CTGTGCT,MA0332.1 MET28(0.720);9-AGGGCGG,MA0443.1 btd(0.810);
chr1	52270362	52270721	360	52270551	14	7.45003	4.44786	4.78318	FOXA1_peak_382	0	NM_001142647	Nemp2	360163	NM_001113383	Gls	37309	intergenic	Gls(dist=37130),Nab1(dist=185128)	1-TGACTCA,MA1448.1 fos-1(0.996);3-ACATTCC,MA0808.1 TEAD3(0.974);3-GTTTA,MA1606.1 Foxf1(0.844);5-GCCAA,MA0671.1 NFIX(0.953);5-ACTTCCT,MA0765.2 ETV5(0.933);6-TGACGTC,MA1069.1 TGA6(0.962);7-CTGTGCT,MA0332.1 MET28(0.720);9-AGGGCGG,MA0443.1 btd(0.810);
chr1	52278166	52278657	492	52278290	18	8.97818	4.61165	6.19069	FOXA1_peak_383	0	NM_001142647	Nemp2	352293	NM_001113383	Gls	45179	intergenic	Gls(dist=44934),Nab1(dist=177192)	1-TGACTCA,MA1448.1 fos-1(0.996);3-ACATTCC,MA0808.1 TEAD3(0.974);3-GTTTA,MA1606.1 Foxf1(0.844);5-GCCAA,MA0671.1 NFIX(0.953);5-ACTTCCT,MA0765.2 ETV5(0.933);6-TGACGTC,MA1069.1 TGA6(0.962);7-CTGTGCT,MA0332.1 MET28(0.720);9-AGGGCGG,MA0443.1 btd(0.810);
chr1	52456719	52457008	290	52456814	13	6.64423	4.15134	4.04971	FOXA1_peak_384	1	NM_001142647	Nemp2	173841	NM_001113383	Gls	223631	UTR3	Nab1(NM_008667:c.*2499_*2210delins0)	1-TGACTCA,MA1448.1 fos-1(0.996);3-ACATTCC,MA0808.1 TEAD3(0.974);3-GTTTA,MA1606.1 Foxf1(0.844);7-CTGTGCT,MA0332.1 MET28(0.720);
chr1	52489572	52489857	286	52489718	18	10.9324	5.63396	7.99217	FOXA1_peak_385	1	NM_001142647	Nemp2	140990	NM_001113383	Gls	256482	intronic	Nab1	3-GTTTA,MA1606.1 Foxf1(0.844);7-CTGTGCT,MA0332.1 MET28(0.720);9-AGGGCGG,MA0443.1 btd(0.810);
chr1	52500394	52500967	574	52500859	20	8.60486	4.1502	5.84498	FOXA1_peak_386	1	NM_001142647	Nemp2	130024	NM_001113383	Gls	267448	UTR5	Nab1(NM_008667:c.9712_9658delins0)	3-ACATTCC,MA0808.1 TEAD3(0.974);5-GCCAA,MA0671.1 NFIX(0.953);6-TGACGTC,MA1069.1 TGA6(0.962);9-AGGGCGG,MA0443.1 btd(0.810);
chr1	52501675	52502139	465	52501938	23	11.2278	4.89796	8.26784	FOXA1_peak_387	0	NM_001142647	Nemp2	128798	NM_008667	Nab1	1459	upstream	Nab1(dist=1227)	1-TGACTCA,MA1448.1 fos-1(0.996);3-ACATTCC,MA0808.1 TEAD3(0.974);3-GTTTA,MA1606.1 Foxf1(0.844);5-GCCAA,MA0671.1 NFIX(0.953);5-ACTTCCT,MA0765.2 ETV5(0.933);7-CTGTGCT,MA0332.1 MET28(0.720);9-AGGGCGG,MA0443.1 btd(0.810);
chr1	52580532	52580731	200	52580617	14	7.45003	4.44786	4.78318	FOXA1_peak_388	0	NM_001142647	Nemp2	50073	NR_151614	Gm28178	339	upstream	Gm28178(dist=240)	3-GTTTA,MA1606.1 Foxf1(0.844);6-TGACGTC,MA1069.1 TGA6(0.962);7-CTGTGCT,MA0332.1 MET28(0.720);
chr1	52630691	52630891	201	52630729	13	6.64423	4.15134	4.04971	FOXA1_peak_389	2	NM_146108	Hibch	214247	NR_151614	Gm28178	50499	exonic	Nemp2	3-GTTTA,MA1606.1 Foxf1(0.844);5-ACTTCCT,MA0765.2 ETV5(0.933);6-TGACGTC,MA1069.1 TGA6(0.962);9-AGGGCGG,MA0443.1 btd(0.810);
chr1	52726402	52726671	270	52726577	13	6.37684	4	3.81379	FOXA1_peak_390	3	NM_146108	Hibch	118501	NR_151614	Gm28178	146244	intronic	Mfsd6	3-ACATTCC,MA0808.1 TEAD3(0.974);5-ACTTCCT,MA0765.2 ETV5(0.933);7-CTGTGCT,MA0332.1 MET28(0.720);9-AGGGCGG,MA0443.1 btd(0.810);
chr1	52727156	52727416	261	52727244	14	7.02986	4.21348	4.40339	FOXA1_peak_391	3	NM_146108	Hibch	117752	NR_151614	Gm28178	146994	UTR5	Mfsd6(NM_001357464:c.17654_17452delins0,NM_133829:c.17614_17452delins0,NM_178081:c.17614_17452delins0)	7-CTGTGCT,MA0332.1 MET28(0.720);9-AGGGCGG,MA0443.1 btd(0.810);
chr1	52817005	52817349	345	52817182	12	5.86765	3.85482	3.34927	FOXA1_peak_392	1	NM_146108	Hibch	27861	NM_001357464	Mfsd6	89819	intronic	Inpp1	3-ACATTCC,MA0808.1 TEAD3(0.974);5-ACTTCCT,MA0765.2 ETV5(0.933);6-TGACGTC,MA1069.1 TGA6(0.962);7-CTGTGCT,MA0332.1 MET28(0.720);9-AGGGCGG,MA0443.1 btd(0.810);
chr1	52817648	52817941	294	52817801	11	5.12234	3.55829	2.6851	FOXA1_peak_393	1	NM_146108	Hibch	27243	NM_001357464	Mfsd6	90436	UTR5	Inpp1(NM_008384:c.18200_18160delins0)	5-GCCAA,MA0671.1 NFIX(0.953);6-TGACGTC,MA1069.1 TGA6(0.962);7-CTGTGCT,MA0332.1 MET28(0.720);9-AGGGCGG,MA0443.1 btd(0.810);
chr1	52844511	52845251	741	52844935	60	46.0007	11.1722	40.9447	FOXA1_peak_394	1	NM_010834	Mstn	216759	NM_008384	Inpp1	27193	exonic	Hibch	1-TGACTCA,MA1448.1 fos-1(0.996);3-ACATTCC,MA0808.1 TEAD3(0.974);3-GTTTA,MA1606.1 Foxf1(0.844);5-GCCAA,MA0671.1 NFIX(0.953);5-ACTTCCT,MA0765.2 ETV5(0.933);6-TGACGTC,MA1069.1 TGA6(0.962);7-CTGTGCT,MA0332.1 MET28(0.720);9-AGGGCGG,MA0443.1 btd(0.810);
chr1	52852273	52852696	424	52852418	14	7.45003	4.44786	4.78318	FOXA1_peak_395	1	NM_010834	Mstn	209155	NM_008384	Inpp1	34796	intronic	Hibch	3-GTTTA,MA1606.1 Foxf1(0.844);6-TGACGTC,MA1069.1 TGA6(0.962);
chr1	53296788	53297287	500	53297089	37	27.3572	9.26829	23.3815	FOXA1_peak_396	2	NM_001285839	Osgepl1	16586	NM_027070	1700019A02Rik	109420	UTR5	Ormdl1(NM_145517:c.-1884_-1791delins0),Pms1(NM_153556:c.14956_14814delins0)	5-GCCAA,MA0671.1 NFIX(0.953);5-ACTTCCT,MA0765.2 ETV5(0.933);6-TGACGTC,MA1069.1 TGA6(0.962);7-CTGTGCT,MA0332.1 MET28(0.720);9-AGGGCGG,MA0443.1 btd(0.810);
chr1	53352504	53352902	399	53352732	15	8.28326	4.74439	5.5459	FOXA1_peak_397	3	NR_106149	Mir7681	496721	NM_153556	Pms1	55675	exonic	Asdurf	5-GCCAA,MA0671.1 NFIX(0.953);5-ACTTCCT,MA0765.2 ETV5(0.933);7-CTGTGCT,MA0332.1 MET28(0.720);9-AGGGCGG,MA0443.1 btd(0.810);
chr1	53784981	53785471	491	53785240	32	23.2677	8.63874	19.5316	FOXA1_peak_398	1	NR_106149	Mir7681	64198	NM_001252070	Dnah7a	78442	UTR5	Stk17b(NM_133810:c.8577_8436delins0)	5-GCCAA,MA0671.1 NFIX(0.953);6-TGACGTC,MA1069.1 TGA6(0.962);7-CTGTGCT,MA0332.1 MET28(0.720);9-AGGGCGG,MA0443.1 btd(0.810);
chr1	53816410	53816650	241	53816559	14	7.45003	4.44786	4.78318	FOXA1_peak_399	1	NR_106149	Mir7681	32894	NM_133810	Stk17b	31315	intronic	Hecw2	3-ACATTCC,MA0808.1 TEAD3(0.974);3-GTTTA,MA1606.1 Foxf1(0.844);5-ACTTCCT,MA0765.2 ETV5(0.933);6-TGACGTC,MA1069.1 TGA6(0.962);7-CTGTGCT,MA0332.1 MET28(0.720);9-AGGGCGG,MA0443.1 btd(0.810);
chr1	53823766	53824157	392	53823920	22	13.6122	6.21622	10.4857	FOXA1_peak_400	1	NR_106149	Mir7681	25462	NM_133810	Stk17b	38746	intronic	Hecw2	1-TGACTCA,MA1448.1 fos-1(0.996);3-ACATTCC,MA0808.1 TEAD3(0.974);3-GTTTA,MA1606.1 Foxf1(0.844);5-ACTTCCT,MA0765.2 ETV5(0.933);7-CTGTGCT,MA0332.1 MET28(0.720);9-AGGGCGG,MA0443.1 btd(0.810);
chr1	53845348	53845613	266	53845505	13	5.40372	3.46535	2.93943	FOXA1_peak_401	1	NR_106149	Mir7681	3943	NM_133810	Stk17b	60265	intronic	Hecw2	1-TGACTCA,MA1448.1 fos-1(0.996);3-GTTTA,MA1606.1 Foxf1(0.844);5-GCCAA,MA0671.1 NFIX(0.953);5-ACTTCCT,MA0765.2 ETV5(0.933);6-TGACGTC,MA1069.1 TGA6(0.962);
chr1	53845964	53846377	414	53846182	20	10.8241	5.19802	7.89568	FOXA1_peak_402	1	NR_106149	Mir7681	3253	NM_133810	Stk17b	60955	intronic	Hecw2	1-TGACTCA,MA1448.1 fos-1(0.996);3-ACATTCC,MA0808.1 TEAD3(0.974);3-GTTTA,MA1606.1 Foxf1(0.844);5-GCCAA,MA0671.1 NFIX(0.953);6-TGACGTC,MA1069.1 TGA6(0.962);7-CTGTGCT,MA0332.1 MET28(0.720);
chr1	53846696	53846996	301	53846848	13	5.56714	3.5533	3.08717	FOXA1_peak_403	1	NR_106149	Mir7681	2578	NM_133810	Stk17b	61631	intronic	Hecw2	3-GTTTA,MA1606.1 Foxf1(0.844);5-ACTTCCT,MA0765.2 ETV5(0.933);6-TGACGTC,MA1069.1 TGA6(0.962);9-AGGGCGG,MA0443.1 btd(0.810);
chr1	53940261	53940540	280	53940385	16	9.14231	5.04091	6.33764	FOXA1_peak_404	2	NM_030025	Ccdc150	310282	NM_133810	Stk17b	155185	intronic	Hecw2	1-TGACTCA,MA1448.1 fos-1(0.996);5-GCCAA,MA0671.1 NFIX(0.953);6-TGACGTC,MA1069.1 TGA6(0.962);9-AGGGCGG,MA0443.1 btd(0.810);
chr1	54107657	54108085	429	54107827	18	10.3813	5.33708	7.48414	FOXA1_peak_405	2	NM_030025	Ccdc150	142812	NM_133810	Stk17b	322656	intronic	Hecw2	1-TGACTCA,MA1448.1 fos-1(0.996);3-ACATTCC,MA0808.1 TEAD3(0.974);3-GTTTA,MA1606.1 Foxf1(0.844);5-ACTTCCT,MA0765.2 ETV5(0.933);7-CTGTGCT,MA0332.1 MET28(0.720);
chr1	54119765	54120602	838	54119904	18	8.93364	4.58937	6.14939	FOXA1_peak_406	2	NM_030025	Ccdc150	130499	NM_133810	Stk17b	334968	intronic	Hecw2	3-ACATTCC,MA0808.1 TEAD3(0.974);3-GTTTA,MA1606.1 Foxf1(0.844);5-ACTTCCT,MA0765.2 ETV5(0.933);6-TGACGTC,MA1069.1 TGA6(0.962);7-CTGTGCT,MA0332.1 MET28(0.720);9-AGGGCGG,MA0443.1 btd(0.810);
chr1	54128864	54129686	823	54129062	31	17.7746	6.3745	14.3756	FOXA1_peak_407	2	NM_030025	Ccdc150	121408	NM_133810	Stk17b	344060	intronic	Hecw2	1-TGACTCA,MA1448.1 fos-1(0.996);3-ACATTCC,MA0808.1 TEAD3(0.974);3-GTTTA,MA1606.1 Foxf1(0.844);5-ACTTCCT,MA0765.2 ETV5(0.933);6-TGACGTC,MA1069.1 TGA6(0.962);7-CTGTGCT,MA0332.1 MET28(0.720);9-AGGGCGG,MA0443.1 btd(0.810);
chr1	54194136	54194499	364	54194345	15	8.28326	4.74439	5.5459	FOXA1_peak_408	2	NM_030025	Ccdc150	56365	NM_133810	Stk17b	409102	intronic	Hecw2	3-ACATTCC,MA0808.1 TEAD3(0.974);3-GTTTA,MA1606.1 Foxf1(0.844);5-ACTTCCT,MA0765.2 ETV5(0.933);6-TGACGTC,MA1069.1 TGA6(0.962);7-CTGTGCT,MA0332.1 MET28(0.720);9-AGGGCGG,MA0443.1 btd(0.810);
chr1	54250525	54251188	664	54250759	29	22.1638	8.89573	18.4928	FOXA1_peak_409	1	NM_001039710	Coq10b	801913	NM_172655	Hecw2	55822	exonic	Ccdc150	1-TGACTCA,MA1448.1 fos-1(0.996);3-GTTTA,MA1606.1 Foxf1(0.844);5-GCCAA,MA0671.1 NFIX(0.953);5-ACTTCCT,MA0765.2 ETV5(0.933);6-TGACGTC,MA1069.1 TGA6(0.962);7-CTGTGCT,MA0332.1 MET28(0.720);9-AGGGCGG,MA0443.1 btd(0.810);
chr1	54438577	54439258	682	54438921	18	10.9324	5.63396	7.99217	FOXA1_peak_410	1	NM_001039710	Coq10b	613852	NM_172655	Hecw2	243883	exonic	Gtf3c3	3-ACATTCC,MA0808.1 TEAD3(0.974);3-GTTTA,MA1606.1 Foxf1(0.844);5-ACTTCCT,MA0765.2 ETV5(0.933);6-TGACGTC,MA1069.1 TGA6(0.962);7-CTGTGCT,MA0332.1 MET28(0.720);9-AGGGCGG,MA0443.1 btd(0.810);
chr1	54557228	54557986	759	54557591	30	20.3845	7.75	16.8225	FOXA1_peak_411	1	NM_001039710	Coq10b	495163	NM_001033194	Gtf3c3	118581	exonic	Pgap1	3-ACATTCC,MA0808.1 TEAD3(0.974);5-GCCAA,MA0671.1 NFIX(0.953);5-ACTTCCT,MA0765.2 ETV5(0.933);7-CTGTGCT,MA0332.1 MET28(0.720);9-AGGGCGG,MA0443.1 btd(0.810);
chr1	54600261	54600883	623	54600603	39	21.5884	6.49351	17.9522	FOXA1_peak_412	0	NM_001039710	Coq10b	452198	NM_001163314	Pgap1	42888	intergenic	Pgap1(dist=42577),Ankrd44(dist=44457)	1-TGACTCA,MA1448.1 fos-1(0.996);3-ACATTCC,MA0808.1 TEAD3(0.974);3-GTTTA,MA1606.1 Foxf1(0.844);5-ACTTCCT,MA0765.2 ETV5(0.933);6-TGACGTC,MA1069.1 TGA6(0.962);7-CTGTGCT,MA0332.1 MET28(0.720);
chr1	54660723	54661043	321	54660894	16	8.91027	4.91329	6.12713	FOXA1_peak_413	1	NM_001039710	Coq10b	391887	NM_001163314	Pgap1	103199	exonic	Ankrd44	1-TGACTCA,MA1448.1 fos-1(0.996);3-ACATTCC,MA0808.1 TEAD3(0.974);3-GTTTA,MA1606.1 Foxf1(0.844);5-GCCAA,MA0671.1 NFIX(0.953);5-ACTTCCT,MA0765.2 ETV5(0.933);6-TGACGTC,MA1069.1 TGA6(0.962);7-CTGTGCT,MA0332.1 MET28(0.720);
chr1	54731695	54731894	200	54731750	11	5.12234	3.55829	2.6851	FOXA1_peak_414	1	NM_001039710	Coq10b	320975	NM_001163314	Pgap1	174110	intronic	Ankrd44	3-GTTTA,MA1606.1 Foxf1(0.844);5-ACTTCCT,MA0765.2 ETV5(0.933);
chr1	54754325	54754584	260	54754443	13	6.25666	3.93258	3.704	FOXA1_peak_415	1	NM_001039710	Coq10b	298315	NM_001163314	Pgap1	196770	intronic	Ankrd44
chr1	54823707	54824566	860	54824111	21	6.57626	3.207	3.99616	FOXA1_peak_416	1	NM_001039710	Coq10b	228633	NM_001163314	Pgap1	266452	intronic	Ankrd44	1-TGACTCA,MA1448.1 fos-1(0.996);3-ACATTCC,MA0808.1 TEAD3(0.974);3-GTTTA,MA1606.1 Foxf1(0.844);5-GCCAA,MA0671.1 NFIX(0.953);5-ACTTCCT,MA0765.2 ETV5(0.933);6-TGACGTC,MA1069.1 TGA6(0.962);7-CTGTGCT,MA0332.1 MET28(0.720);9-AGGGCGG,MA0443.1 btd(0.810);
chr1	54826533	54826928	396	54826628	29	9.52441	3.59712	6.69222	FOXA1_peak_417	1	NM_001039710	Coq10b	226039	NM_001163314	Pgap1	269046	intronic	Ankrd44	1-TGACTCA,MA1448.1 fos-1(0.996);3-ACATTCC,MA0808.1 TEAD3(0.974);3-GTTTA,MA1606.1 Foxf1(0.844);5-GCCAA,MA0671.1 NFIX(0.953);5-ACTTCCT,MA0765.2 ETV5(0.933);6-TGACGTC,MA1069.1 TGA6(0.962);7-CTGTGCT,MA0332.1 MET28(0.720);
chr1	54830227	54830604	378	54830405	38	18.7888	5.6686	15.3261	FOXA1_peak_418	1	NM_001039710	Coq10b	222354	NM_001163314	Pgap1	272731	intronic	Ankrd44	3-ACATTCC,MA0808.1 TEAD3(0.974);3-GTTTA,MA1606.1 Foxf1(0.844);5-GCCAA,MA0671.1 NFIX(0.953);6-TGACGTC,MA1069.1 TGA6(0.962);7-CTGTGCT,MA0332.1 MET28(0.720);
chr1	54882238	54883042	805	54882526	25	14.3226	5.9633	11.1477	FOXA1_peak_419	1	NM_001039710	Coq10b	170130	NM_001163314	Pgap1	324956	intronic	Ankrd44	3-GTTTA,MA1606.1 Foxf1(0.844);5-GCCAA,MA0671.1 NFIX(0.953);5-ACTTCCT,MA0765.2 ETV5(0.933);7-CTGTGCT,MA0332.1 MET28(0.720);9-AGGGCGG,MA0443.1 btd(0.810);
chr1	54926186	54926568	383	54926510	23	9.50654	4.16667	6.6759	FOXA1_peak_420	1	NM_001039710	Coq10b	126393	NM_001163314	Pgap1	368693	UTR5	Ankrd44(NM_001081433:c.221_20delins0)	3-GTTTA,MA1606.1 Foxf1(0.844);5-ACTTCCT,MA0765.2 ETV5(0.933);6-TGACGTC,MA1069.1 TGA6(0.962);7-CTGTGCT,MA0332.1 MET28(0.720);9-AGGGCGG,MA0443.1 btd(0.810);
chr1	54930863	54931204	342	54931046	17	6.6363	3.61446	4.04971	FOXA1_peak_421	0	NM_001039710	Coq10b	121736	NM_001081433	Ankrd44	4646	intergenic	Ankrd44(dist=4476),Sf3b1(dist=53966)	1-TGACTCA,MA1448.1 fos-1(0.996);3-ACATTCC,MA0808.1 TEAD3(0.974);3-GTTTA,MA1606.1 Foxf1(0.844);6-TGACGTC,MA1069.1 TGA6(0.962);7-CTGTGCT,MA0332.1 MET28(0.720);9-AGGGCGG,MA0443.1 btd(0.810);
chr1	55027242	55027719	478	55027568	31	21.0002	7.80488	17.4005	FOXA1_peak_422	1	NM_001039710	Coq10b	25289	NM_001081433	Ankrd44	101093	exonic	Sf3b1	3-GTTTA,MA1606.1 Foxf1(0.844);5-GCCAA,MA0671.1 NFIX(0.953);5-ACTTCCT,MA0765.2 ETV5(0.933);6-TGACGTC,MA1069.1 TGA6(0.962);9-AGGGCGG,MA0443.1 btd(0.810);
chr1	55052269	55053200	932	55052636	38	22.6703	7.06522	18.9688	FOXA1_peak_423	2	NM_008303	Hspe1	35413	NM_031179	Sf3b1	25256	exonic	Coq10b	1-TGACTCA,MA1448.1 fos-1(0.996);5-GCCAA,MA0671.1 NFIX(0.953);5-ACTTCCT,MA0765.2 ETV5(0.933);6-TGACGTC,MA1069.1 TGA6(0.962);7-CTGTGCT,MA0332.1 MET28(0.720);9-AGGGCGG,MA0443.1 btd(0.810);
chr1	55087665	55088510	846	55088064	45	31.1166	8.94942	26.9231	FOXA1_peak_424	3	NM_001310585	Mob4	43157	NM_031179	Sf3b1	60609	exonic	Hspe1	3-ACATTCC,MA0808.1 TEAD3(0.974);5-GCCAA,MA0671.1 NFIX(0.953);5-ACTTCCT,MA0765.2 ETV5(0.933);6-TGACGTC,MA1069.1 TGA6(0.962);7-CTGTGCT,MA0332.1 MET28(0.720);9-AGGGCGG,MA0443.1 btd(0.810);
chr1	55130963	55131795	833	55131326	27	14.2472	5.57769	11.0769	FOXA1_peak_425	2	NM_175439	Mars2	105798	NM_001356512	Hspd1	43136	exonic	Mob4	3-GTTTA,MA1606.1 Foxf1(0.844);5-GCCAA,MA0671.1 NFIX(0.953);5-ACTTCCT,MA0765.2 ETV5(0.933);6-TGACGTC,MA1069.1 TGA6(0.962);7-CTGTGCT,MA0332.1 MET28(0.720);9-AGGGCGG,MA0443.1 btd(0.810);
chr1	55237009	55237425	417	55237268	25	15.2538	6.40394	12.0165	FOXA1_peak_426	1	NM_001114663	Plcl1	168729	NM_028713	Rftn2	10435	exonic	Mars2	5-GCCAA,MA0671.1 NFIX(0.953);6-TGACGTC,MA1069.1 TGA6(0.962);7-CTGTGCT,MA0332.1 MET28(0.720);9-AGGGCGG,MA0443.1 btd(0.810);
chr1	55571279	55571671	393	55571474	17	10.0258	5.33744	7.1535	FOXA1_peak_427	1	NR_045837	9130227L01Rik	359766	NM_029267	Boll	207722	intronic	Plcl1	3-ACATTCC,MA0808.1 TEAD3(0.974);3-GTTTA,MA1606.1 Foxf1(0.844);5-GCCAA,MA0671.1 NFIX(0.953);5-ACTTCCT,MA0765.2 ETV5(0.933);7-CTGTGCT,MA0332.1 MET28(0.720);
chr1	55575875	55576444	570	55575947	12	5.86765	3.85482	3.34927	FOXA1_peak_428	1	NR_045837	9130227L01Rik	355081	NM_029267	Boll	212406	intronic	Plcl1	1-TGACTCA,MA1448.1 fos-1(0.996);3-ACATTCC,MA0808.1 TEAD3(0.974);3-GTTTA,MA1606.1 Foxf1(0.844);5-GCCAA,MA0671.1 NFIX(0.953);5-ACTTCCT,MA0765.2 ETV5(0.933);6-TGACGTC,MA1069.1 TGA6(0.962);7-CTGTGCT,MA0332.1 MET28(0.720);9-AGGGCGG,MA0443.1 btd(0.810);
chr1	55620635	55620906	272	55620717	14	7.45003	4.44786	4.78318	FOXA1_peak_429	1	NR_045837	9130227L01Rik	310470	NM_029267	Boll	257017	intronic	Plcl1	1-TGACTCA,MA1448.1 fos-1(0.996);3-ACATTCC,MA0808.1 TEAD3(0.974);3-GTTTA,MA1606.1 Foxf1(0.844);5-ACTTCCT,MA0765.2 ETV5(0.933);6-TGACGTC,MA1069.1 TGA6(0.962);
chr1	56972710	56973046	337	56972972	17	6.39317	3.50195	3.8287	FOXA1_peak_430	4	NM_028546	1700066M21Rik	404742	NM_139146	Satb2	1544	ncRNA_exonic	9130024F11Rik	7-CTGTGCT,MA0332.1 MET28(0.720);9-AGGGCGG,MA0443.1 btd(0.810);
chr1	56977349	56977568	220	56977425	18	8.5059	4.37788	5.75337	FOXA1_peak_431	2	NM_028546	1700066M21Rik	400161	NM_139146	Satb2	6124	intronic	Satb2	3-ACATTCC,MA0808.1 TEAD3(0.974);3-GTTTA,MA1606.1 Foxf1(0.844);5-GCCAA,MA0671.1 NFIX(0.953);5-ACTTCCT,MA0765.2 ETV5(0.933);9-AGGGCGG,MA0443.1 btd(0.810);
chr1	57204435	57204696	262	57204589	17	10.0258	5.33744	7.1535	FOXA1_peak_432	1	NM_028546	1700066M21Rik	173054	NM_001358580	Satb2	224317	ncRNA_exonic	BC055402	1-TGACTCA,MA1448.1 fos-1(0.996);3-ACATTCC,MA0808.1 TEAD3(0.974);3-GTTTA,MA1606.1 Foxf1(0.844);5-ACTTCCT,MA0765.2 ETV5(0.933);6-TGACGTC,MA1069.1 TGA6(0.962);7-CTGTGCT,MA0332.1 MET28(0.720);9-AGGGCGG,MA0443.1 btd(0.810);
chr1	57243865	57244342	478	57244192	14	7.45003	4.44786	4.78318	FOXA1_peak_433	0	NM_028546	1700066M21Rik	133516	NR_037990	BC055402	29107	intergenic	BC055402(dist=28869),4930558J18Rik(dist=114880)	1-TGACTCA,MA1448.1 fos-1(0.996);3-GTTTA,MA1606.1 Foxf1(0.844);6-TGACGTC,MA1069.1 TGA6(0.962);7-CTGTGCT,MA0332.1 MET28(0.720);
chr1	57377370	57378035	666	57377842	15	8.28326	4.74439	5.5459	FOXA1_peak_434	2	NM_001081181	Maip1	28563	NR_037990	BC055402	162706	exonic	1700066M21Rik	3-ACATTCC,MA0808.1 TEAD3(0.974);3-GTTTA,MA1606.1 Foxf1(0.844);5-GCCAA,MA0671.1 NFIX(0.953);5-ACTTCCT,MA0765.2 ETV5(0.933);6-TGACGTC,MA1069.1 TGA6(0.962);7-CTGTGCT,MA0332.1 MET28(0.720);9-AGGGCGG,MA0443.1 btd(0.810);
chr1	57969896	57970274	379	57970092	14	7.45003	4.44786	4.78318	FOXA1_peak_435	2	NM_001177867	Sgo2a	15255	NR_027630	Kctd18	561	UTR5	Kctd18(NM_001159865:c.2395_2332delins0,NM_001159864:c.2395_2332delins0)	3-ACATTCC,MA0808.1 TEAD3(0.974);5-GCCAA,MA0671.1 NFIX(0.953);5-ACTTCCT,MA0765.2 ETV5(0.933);6-TGACGTC,MA1069.1 TGA6(0.962);9-AGGGCGG,MA0443.1 btd(0.810);
chr1	57989091	57989724	634	57989399	41	26.4404	7.95455	22.5177	FOXA1_peak_436	1	NM_199007	Sgo2a	6566	NM_001159865	Kctd18	19323	intronic	Sgo2a	1-TGACTCA,MA1448.1 fos-1(0.996);3-GTTTA,MA1606.1 Foxf1(0.844);5-GCCAA,MA0671.1 NFIX(0.953);5-ACTTCCT,MA0765.2 ETV5(0.933);6-TGACGTC,MA1069.1 TGA6(0.962);7-CTGTGCT,MA0332.1 MET28(0.720);9-AGGGCGG,MA0443.1 btd(0.810);
chr1	57995856	57996117	262	57996024	19	11.8609	5.93048	8.85437	FOXA1_peak_437	2	NM_009676	Aox1	33982	NM_001159865	Kctd18	25902	UTR5	Sgo2a(NM_199007:c.-2124_-1981delins0)	3-ACATTCC,MA0808.1 TEAD3(0.974);3-GTTTA,MA1606.1 Foxf1(0.844);5-GCCAA,MA0671.1 NFIX(0.953);5-ACTTCCT,MA0765.2 ETV5(0.933);6-TGACGTC,MA1069.1 TGA6(0.962);9-AGGGCGG,MA0443.1 btd(0.810);
chr1	58029787	58030176	390	58030027	12	5.51262	3.65169	3.03801	FOXA1_peak_438	1	NM_023617	Aox3	83154	NM_001159865	Kctd18	59897	exonic	Aox1	5-GCCAA,MA0671.1 NFIX(0.953);5-ACTTCCT,MA0765.2 ETV5(0.933);6-TGACGTC,MA1069.1 TGA6(0.962);7-CTGTGCT,MA0332.1 MET28(0.720);9-AGGGCGG,MA0443.1 btd(0.810);
chr1	58353476	58353915	440	58353604	15	8.01864	4.5977	5.30794	FOXA1_peak_439	1	NM_025824	Bzw1	39202	NM_001159865	Kctd18	383611	intronic	Aox2	1-TGACTCA,MA1448.1 fos-1(0.996);3-ACATTCC,MA0808.1 TEAD3(0.974);3-GTTTA,MA1606.1 Foxf1(0.844);5-GCCAA,MA0671.1 NFIX(0.953);5-ACTTCCT,MA0765.2 ETV5(0.933);9-AGGGCGG,MA0443.1 btd(0.810);
chr1	58359155	58359896	742	58359573	20	11.4753	5.52632	8.49831	FOXA1_peak_440	1	NM_025824	Bzw1	33372	NM_001159865	Kctd18	389441	intronic	Aox2	1-TGACTCA,MA1448.1 fos-1(0.996);3-ACATTCC,MA0808.1 TEAD3(0.974);3-GTTTA,MA1606.1 Foxf1(0.844);5-GCCAA,MA0671.1 NFIX(0.953);5-ACTTCCT,MA0765.2 ETV5(0.933);6-TGACGTC,MA1069.1 TGA6(0.962);7-CTGTGCT,MA0332.1 MET28(0.720);9-AGGGCGG,MA0443.1 btd(0.810);
chr1	58392629	58393199	571	58392887	25	14.3817	5.99078	11.203	FOXA1_peak_441	1	NM_022988	Nif3l1	52237	NM_001159865	Kctd18	422830	UTR5	Bzw1(NM_025824:c.-1314_-1013delins0)	3-ACATTCC,MA0808.1 TEAD3(0.974);5-ACTTCCT,MA0765.2 ETV5(0.933);6-TGACGTC,MA1069.1 TGA6(0.962);7-CTGTGCT,MA0332.1 MET28(0.720);9-AGGGCGG,MA0443.1 btd(0.810);
chr1	58423017	58423351	335	58423100	15	6.53862	3.80952	3.962	FOXA1_peak_442	3	NM_022988	Nif3l1	21967	NM_001159865	Kctd18	453100	intronic	Clk1	3-GTTTA,MA1606.1 Foxf1(0.844);5-ACTTCCT,MA0765.2 ETV5(0.933);6-TGACGTC,MA1069.1 TGA6(0.962);7-CTGTGCT,MA0332.1 MET28(0.720);9-AGGGCGG,MA0443.1 btd(0.810);
chr1	58423945	58424273	329	58424086	23	12.9431	5.6872	9.86063	FOXA1_peak_443	3	NM_022988	Nif3l1	21042	NM_001159865	Kctd18	454025	UTR5	Clk1(NM_001042634:c.2154_2011delins0)	3-GTTTA,MA1606.1 Foxf1(0.844);6-TGACGTC,MA1069.1 TGA6(0.962);7-CTGTGCT,MA0332.1 MET28(0.720);9-AGGGCGG,MA0443.1 btd(0.810);
chr1	58445238	58445750	513	58445411	22	12.6258	5.72139	9.56841	FOXA1_peak_444	5	NM_025597	Ndufb3	140903	NR_027854	Clk1	21406	UTR5	Nif3l1(NM_022988:c.-2419_-2023delins0),Ppil3(NM_001285826:c.895_647delins0,NM_001285827:c.895_647delins0,NM_027351:c.895_741delins0,NM_027374:c.895_647delins0)	5-ACTTCCT,MA0765.2 ETV5(0.933);7-CTGTGCT,MA0332.1 MET28(0.720);9-AGGGCGG,MA0443.1 btd(0.810);
chr1	58504652	58505244	593	58504905	26	18.6858	7.89474	15.2291	FOXA1_peak_445	2	NM_025597	Ndufb3	81449	NM_001025378	Orc2	3522	UTR5	Orc2(NM_008765:c.3693_3356delins0,NM_001271526:c.3693_3356delins0)	3-GTTTA,MA1606.1 Foxf1(0.844);5-ACTTCCT,MA0765.2 ETV5(0.933);7-CTGTGCT,MA0332.1 MET28(0.720);9-AGGGCGG,MA0443.1 btd(0.810);
chr1	58586037	58586503	467	58586377	15	8.28326	4.74439	5.5459	FOXA1_peak_446	4	NR_045007	Gm20257	66371	NM_008765	Orc2	81161	UTR5	Fam126b(NM_001310599:c.28127_28076delins0,NM_001310598:c.28306_28185delins0,NM_172513:c.28306_28185delins0),Ndufb3(NM_025597:c.-4695_-4589delins0)	3-ACATTCC,MA0808.1 TEAD3(0.974);5-GCCAA,MA0671.1 NFIX(0.953);5-ACTTCCT,MA0765.2 ETV5(0.933);6-TGACGTC,MA1069.1 TGA6(0.962);7-CTGTGCT,MA0332.1 MET28(0.720);9-AGGGCGG,MA0443.1 btd(0.810);
chr1	58651532	58651733	202	58651628	16	6.90279	3.86364	4.28731	FOXA1_peak_447	0	NR_045007	Gm20257	1008	NM_172513	Fam126b	65299	upstream	Gm20257(dist=908)	3-ACATTCC,MA0808.1 TEAD3(0.974);3-GTTTA,MA1606.1 Foxf1(0.844);5-ACTTCCT,MA0765.2 ETV5(0.933);7-CTGTGCT,MA0332.1 MET28(0.720);
chr1	58651894	58652250	357	58652089	15	6.16539	3.61991	3.62059	FOXA1_peak_448	0	NR_045007	Gm20257	569	NM_172513	Fam126b	65739	upstream	Gm20257(dist=391)	3-ACATTCC,MA0808.1 TEAD3(0.974);3-GTTTA,MA1606.1 Foxf1(0.844);5-ACTTCCT,MA0765.2 ETV5(0.933);7-CTGTGCT,MA0332.1 MET28(0.720);9-AGGGCGG,MA0443.1 btd(0.810);
chr1	58652561	58653087	527	58652897	21	10.6706	4.95496	7.75233	FOXA1_peak_449	1	NR_149257	Cflar	58667	NM_172513	Fam126b	66491	ncRNA_exonic	Gm20257	3-ACATTCC,MA0808.1 TEAD3(0.974);3-GTTTA,MA1606.1 Foxf1(0.844);5-ACTTCCT,MA0765.2 ETV5(0.933);6-TGACGTC,MA1069.1 TGA6(0.962);7-CTGTGCT,MA0332.1 MET28(0.720);9-AGGGCGG,MA0443.1 btd(0.810);
chr1	58670697	58671142	446	58670871	10	4.41062	3.26177	2.06315	FOXA1_peak_450	2	NR_149257	Cflar	40571	NM_172513	Fam126b	84586	intronic	Flacc1	3-ACATTCC,MA0808.1 TEAD3(0.974);3-GTTTA,MA1606.1 Foxf1(0.844);5-ACTTCCT,MA0765.2 ETV5(0.933);6-TGACGTC,MA1069.1 TGA6(0.962);7-CTGTGCT,MA0332.1 MET28(0.720);
chr1	58711549	58712155	607	58711822	24	9.55412	4.07166	6.72	FOXA1_peak_451	5	NM_009805	Cflar	1434	NM_175370	Flacc1	15863	UTR5	Cflar(NM_001293804:c.-20724_-20681delins0,NM_001289704:c.-14888_-14845delins0)	1-TGACTCA,MA1448.1 fos-1(0.996);3-ACATTCC,MA0808.1 TEAD3(0.974);3-GTTTA,MA1606.1 Foxf1(0.844);5-ACTTCCT,MA0765.2 ETV5(0.933);6-TGACGTC,MA1069.1 TGA6(0.962);7-CTGTGCT,MA0332.1 MET28(0.720);9-AGGGCGG,MA0443.1 btd(0.810);
chr1	58712311	58713116	806	58712689	47	29.445	7.92079	25.3476	FOXA1_peak_452	5	NM_009805	Cflar	572	NM_175370	Flacc1	16724	intronic	Cflar	1-TGACTCA,MA1448.1 fos-1(0.996);3-ACATTCC,MA0808.1 TEAD3(0.974);3-GTTTA,MA1606.1 Foxf1(0.844);5-GCCAA,MA0671.1 NFIX(0.953);5-ACTTCCT,MA0765.2 ETV5(0.933);6-TGACGTC,MA1069.1 TGA6(0.962);7-CTGTGCT,MA0332.1 MET28(0.720);9-AGGGCGG,MA0443.1 btd(0.810);
chr1	58729271	58729599	329	58729430	10	4.33434	3.21637	2.01479	FOXA1_peak_453	6	NM_001293805	Cflar	1117	NM_175370	Flacc1	33446	intronic	Cflar	1-TGACTCA,MA1448.1 fos-1(0.996);3-GTTTA,MA1606.1 Foxf1(0.844);5-ACTTCCT,MA0765.2 ETV5(0.933);7-CTGTGCT,MA0332.1 MET28(0.720);
chr1	58742287	58742979	693	58742716	32	19.0746	6.73469	15.5925	FOXA1_peak_454	5	NM_009812	Casp8	52741	NM_175370	Flacc1	46644	intronic	Cflar	1-TGACTCA,MA1448.1 fos-1(0.996);3-ACATTCC,MA0808.1 TEAD3(0.974);3-GTTTA,MA1606.1 Foxf1(0.844);5-GCCAA,MA0671.1 NFIX(0.953);5-ACTTCCT,MA0765.2 ETV5(0.933);6-TGACGTC,MA1069.1 TGA6(0.962);7-CTGTGCT,MA0332.1 MET28(0.720);
chr1	58761245	58761889	645	58761517	39	27.9981	9.04977	23.9847	FOXA1_peak_455	0	NM_009812	Casp8	33807	NM_175370	Flacc1	65578	intergenic	Cflar(dist=2363),Casp8(dist=33485)	1-TGACTCA,MA1448.1 fos-1(0.996);3-ACATTCC,MA0808.1 TEAD3(0.974);3-GTTTA,MA1606.1 Foxf1(0.844);5-GCCAA,MA0671.1 NFIX(0.953);5-ACTTCCT,MA0765.2 ETV5(0.933);6-TGACGTC,MA1069.1 TGA6(0.962);7-CTGTGCT,MA0332.1 MET28(0.720);9-AGGGCGG,MA0443.1 btd(0.810);
chr1	58795199	58795754	556	58795556	22	14.7397	6.80473	11.5373	FOXA1_peak_456	1	NM_001080126	Casp8	7025	NM_175370	Flacc1	99487	UTR5	Casp8(NM_009812:c.-28569_-28205delins0)	3-ACATTCC,MA0808.1 TEAD3(0.974);3-GTTTA,MA1606.1 Foxf1(0.844);5-ACTTCCT,MA0765.2 ETV5(0.933);6-TGACGTC,MA1069.1 TGA6(0.962);7-CTGTGCT,MA0332.1 MET28(0.720);9-AGGGCGG,MA0443.1 btd(0.810);
chr1	58797210	58797509	300	58797397	13	6.54253	4.09357	3.96512	FOXA1_peak_457	1	NM_001080126	Casp8	5142	NM_175370	Flacc1	101370	intronic	Casp8	3-ACATTCC,MA0808.1 TEAD3(0.974);5-ACTTCCT,MA0765.2 ETV5(0.933);7-CTGTGCT,MA0332.1 MET28(0.720);
chr1	58856785	58857107	323	58856920	17	7.98358	4.2654	5.27593	FOXA1_peak_458	0	NM_172656	Stradb	116576	NM_175370	Flacc1	160957	intergenic	Casp8(dist=9282),Trak2(dist=43343)	1-TGACTCA,MA1448.1 fos-1(0.996);3-ACATTCC,MA0808.1 TEAD3(0.974);5-ACTTCCT,MA0765.2 ETV5(0.933);7-CTGTGCT,MA0332.1 MET28(0.720);9-AGGGCGG,MA0443.1 btd(0.810);
chr1	58950997	58951480	484	58951371	20	11.7067	5.64516	8.71412	FOXA1_peak_459	1	NM_172656	Stradb	22283	NM_175370	Flacc1	255249	intronic	Trak2	3-ACATTCC,MA0808.1 TEAD3(0.974);3-GTTTA,MA1606.1 Foxf1(0.844);5-GCCAA,MA0671.1 NFIX(0.953);5-ACTTCCT,MA0765.2 ETV5(0.933);7-CTGTGCT,MA0332.1 MET28(0.720);9-AGGGCGG,MA0443.1 btd(0.810);
chr1	58973323	58974326	1004	58973600	29	18.9081	7.28155	15.4367	FOXA1_peak_460	3	NM_001033373	Cdk15	283081	NM_175370	Flacc1	277835	UTR5	Stradb(NM_172656:c.-3532_-3204delins0),Trak2(NM_172406:c.27145_26986delins0)	3-GTTTA,MA1606.1 Foxf1(0.844);5-ACTTCCT,MA0765.2 ETV5(0.933);6-TGACGTC,MA1069.1 TGA6(0.962);7-CTGTGCT,MA0332.1 MET28(0.720);9-AGGGCGG,MA0443.1 btd(0.810);
chr1	59119753	59120384	632	59119902	25	17.8412	7.70963	14.4365	FOXA1_peak_461	3	NM_001033373	Cdk15	136837	NM_175200	C2cd6	25168	exonic	Tmem237	3-ACATTCC,MA0808.1 TEAD3(0.974);3-GTTTA,MA1606.1 Foxf1(0.844);5-ACTTCCT,MA0765.2 ETV5(0.933);6-TGACGTC,MA1069.1 TGA6(0.962);7-CTGTGCT,MA0332.1 MET28(0.720);9-AGGGCGG,MA0443.1 btd(0.810);
chr1	59162687	59163356	670	59163281	19	9.42003	4.6729	6.59547	FOXA1_peak_462	3	NM_001033373	Cdk15	93884	NM_145143	Mpp4	1385	UTR5;UTR3	Mpp4(NM_001164682:c.-1194_-1842delins0);Als2(NM_001159948:c.*1421_*821delins0,NM_028717:c.*1421_*821delins0)	1-TGACTCA,MA1448.1 fos-1(0.996);3-ACATTCC,MA0808.1 TEAD3(0.974);3-GTTTA,MA1606.1 Foxf1(0.844);5-GCCAA,MA0671.1 NFIX(0.953);5-ACTTCCT,MA0765.2 ETV5(0.933);6-TGACGTC,MA1069.1 TGA6(0.962);7-CTGTGCT,MA0332.1 MET28(0.720);
chr1	59178328	59178597	270	59178482	13	6.64423	4.15134	4.04971	FOXA1_peak_463	2	NM_001033373	Cdk15	78443	NM_001164682	Mpp4	15073	exonic	Als2	7-CTGTGCT,MA0332.1 MET28(0.720);
chr1	59237004	59237539	536	59237312	30	19.9068	7.52427	16.3747	FOXA1_peak_464	3	NM_001033373	Cdk15	19634	NM_001164682	Mpp4	73882	UTR5	Als2(NM_001159948:c.16699_16610delins0,NM_028717:c.16837_16761delins0,NM_146109:c.16837_16761delins0)	1-TGACTCA,MA1448.1 fos-1(0.996);5-ACTTCCT,MA0765.2 ETV5(0.933);6-TGACGTC,MA1069.1 TGA6(0.962);7-CTGTGCT,MA0332.1 MET28(0.720);9-AGGGCGG,MA0443.1 btd(0.810);
chr1	59428829	59429032	204	59428957	15	7.30485	4.21053	4.65666	FOXA1_peak_465	0	NM_008057	Fzd7	53216	NM_146109	Als2	191699	intergenic	Cdk15(dist=76333),Fzd7(dist=53115)	1-TGACTCA,MA1448.1 fos-1(0.996);3-ACATTCC,MA0808.1 TEAD3(0.974);5-ACTTCCT,MA0765.2 ETV5(0.933);6-TGACGTC,MA1069.1 TGA6(0.962);7-CTGTGCT,MA0332.1 MET28(0.720);9-AGGGCGG,MA0443.1 btd(0.810);
chr1	59444233	59444835	603	59444699	15	7.14145	4.12371	4.50643	FOXA1_peak_466	0	NM_008057	Fzd7	37613	NM_146109	Als2	207303	intergenic	Cdk15(dist=91737),Fzd7(dist=37312)	1-TGACTCA,MA1448.1 fos-1(0.996);3-ACATTCC,MA0808.1 TEAD3(0.974);3-GTTTA,MA1606.1 Foxf1(0.844);5-GCCAA,MA0671.1 NFIX(0.953);5-ACTTCCT,MA0765.2 ETV5(0.933);6-TGACGTC,MA1069.1 TGA6(0.962);7-CTGTGCT,MA0332.1 MET28(0.720);9-AGGGCGG,MA0443.1 btd(0.810);
chr1	59464064	59464417	354	59464166	29	16.3273	6.12245	13.02	FOXA1_peak_467	0	NM_008057	Fzd7	17906	NM_146109	Als2	227009	intergenic	Cdk15(dist=111568),Fzd7(dist=17730)	1-TGACTCA,MA1448.1 fos-1(0.996);3-ACATTCC,MA0808.1 TEAD3(0.974);3-GTTTA,MA1606.1 Foxf1(0.844);5-GCCAA,MA0671.1 NFIX(0.953);9-AGGGCGG,MA0443.1 btd(0.810);
chr1	59464876	59465183	308	59465028	18	7.35407	3.83065	4.70189	FOXA1_peak_468	0	NM_008057	Fzd7	17117	NM_146109	Als2	227798	intergenic	Cdk15(dist=112380),Fzd7(dist=16964)	1-TGACTCA,MA1448.1 fos-1(0.996);5-ACTTCCT,MA0765.2 ETV5(0.933);6-TGACGTC,MA1069.1 TGA6(0.962);7-CTGTGCT,MA0332.1 MET28(0.720);
chr1	59481794	59482375	582	59482180	24	11.6225	4.92126	8.63587	FOXA1_peak_469	1	NM_001013771	Gm973	34179	NM_146109	Als2	244853	UTR5	Fzd7(NM_008057:c.-813_-585delins0)	5-ACTTCCT,MA0765.2 ETV5(0.933);6-TGACGTC,MA1069.1 TGA6(0.962);7-CTGTGCT,MA0332.1 MET28(0.720);9-AGGGCGG,MA0443.1 btd(0.810);
chr1	59520258	59520565	308	59520447	16	7.83165	4.33673	5.13523	FOXA1_peak_470	1	NM_001357842	Gm973	3882	NM_146109	Als2	283180	intronic	Gm973	3-ACATTCC,MA0808.1 TEAD3(0.974);3-GTTTA,MA1606.1 Foxf1(0.844);5-ACTTCCT,MA0765.2 ETV5(0.933);7-CTGTGCT,MA0332.1 MET28(0.720);9-AGGGCGG,MA0443.1 btd(0.810);
chr1	59525805	59526158	354	59525981	25	15.5874	6.56566	12.3296	FOXA1_peak_471	2	NM_018868	Nop58	159024	NM_146109	Als2	288750	intronic	Gm973	1-TGACTCA,MA1448.1 fos-1(0.996);3-ACATTCC,MA0808.1 TEAD3(0.974);3-GTTTA,MA1606.1 Foxf1(0.844);7-CTGTGCT,MA0332.1 MET28(0.720);9-AGGGCGG,MA0443.1 btd(0.810);
chr1	59535190	59535536	347	59535363	15	8.01864	4.5977	5.30794	FOXA1_peak_472	2	NM_018868	Nop58	149643	NM_146109	Als2	298132	intronic	Gm973	3-ACATTCC,MA0808.1 TEAD3(0.974);3-GTTTA,MA1606.1 Foxf1(0.844);5-GCCAA,MA0671.1 NFIX(0.953);5-ACTTCCT,MA0765.2 ETV5(0.933);7-CTGTGCT,MA0332.1 MET28(0.720);9-AGGGCGG,MA0443.1 btd(0.810);
chr1	59580202	59580666	465	59580508	15	8.28326	4.74439	5.5459	FOXA1_peak_473	2	NM_018868	Nop58	104572	NM_146109	Als2	343203	intronic	Gm973	1-TGACTCA,MA1448.1 fos-1(0.996);3-ACATTCC,MA0808.1 TEAD3(0.974);3-GTTTA,MA1606.1 Foxf1(0.844);5-ACTTCCT,MA0765.2 ETV5(0.933);6-TGACGTC,MA1069.1 TGA6(0.962);7-CTGTGCT,MA0332.1 MET28(0.720);
chr1	59670802	59671050	249	59670944	18	10.5524	5.42857	7.64305	FOXA1_peak_474	1	NM_018868	Nop58	14080	NM_146109	Als2	433695	UTR5	Sumo1(NM_009460:c.143_111delins0)	3-ACATTCC,MA0808.1 TEAD3(0.974);3-GTTTA,MA1606.1 Foxf1(0.844);5-ACTTCCT,MA0765.2 ETV5(0.933);6-TGACGTC,MA1069.1 TGA6(0.962);9-AGGGCGG,MA0443.1 btd(0.810);
chr1	59684833	59685188	356	59685053	17	8.71732	4.63918	5.94863	FOXA1_peak_475	1	NR_028554	Snord70	6947	NM_009460	Sumo1	14176	exonic	Nop58	5-ACTTCCT,MA0765.2 ETV5(0.933);6-TGACGTC,MA1069.1 TGA6(0.962);9-AGGGCGG,MA0443.1 btd(0.810);
chr1	59763200	59763614	415	59763397	22	11.9613	5.39906	8.94832	FOXA1_peak_476	0	NM_007561	Bmpr2	872	NM_009460	Sumo1	92573	upstream	Bmpr2(dist=665)	7-CTGTGCT,MA0332.1 MET28(0.720);9-AGGGCGG,MA0443.1 btd(0.810);
chr1	59895278	59895537	260	59895411	17	9.61425	5.11364	6.77567	FOXA1_peak_477	0	NM_001037725	Fam117b	17598	NM_009460	Sumo1	224573	intergenic	Bmpr2(dist=17197),Fam117b(dist=17469)	1-TGACTCA,MA1448.1 fos-1(0.996);3-GTTTA,MA1606.1 Foxf1(0.844);5-ACTTCCT,MA0765.2 ETV5(0.933);6-TGACGTC,MA1069.1 TGA6(0.962);7-CTGTGCT,MA0332.1 MET28(0.720);9-AGGGCGG,MA0443.1 btd(0.810);
chr1	59912551	59913136	586	59912909	29	16.0393	6	12.7505	FOXA1_peak_478	1	NM_001285463	Carf	185403	NM_009460	Sumo1	242009	UTR5	Fam117b(NM_001037725:c.-158_-28delins0)	3-ACATTCC,MA0808.1 TEAD3(0.974);5-GCCAA,MA0671.1 NFIX(0.953);6-TGACGTC,MA1069.1 TGA6(0.962);9-AGGGCGG,MA0443.1 btd(0.810);
chr1	59926581	59926827	247	59926697	14	7.45003	4.44786	4.78318	FOXA1_peak_479	1	NM_001285463	Carf	171543	NM_009460	Sumo1	255870	intronic	Fam117b	5-ACTTCCT,MA0765.2 ETV5(0.933);7-CTGTGCT,MA0332.1 MET28(0.720);9-AGGGCGG,MA0443.1 btd(0.810);
chr1	60000172	60000514	343	60000352	17	10.0258	5.33744	7.1535	FOXA1_peak_480	3	NM_001285463	Carf	97904	NM_009460	Sumo1	329509	intronic	Ica1l	3-ACATTCC,MA0808.1 TEAD3(0.974);3-GTTTA,MA1606.1 Foxf1(0.844);5-ACTTCCT,MA0765.2 ETV5(0.933);6-TGACGTC,MA1069.1 TGA6(0.962);7-CTGTGCT,MA0332.1 MET28(0.720);9-AGGGCGG,MA0443.1 btd(0.810);
chr1	60097692	60098569	878	60098315	26	16.6205	6.85279	13.2951	FOXA1_peak_481	5	NM_001285473	Carf	9952	NM_001316695	Ica1l	55008	UTR5	Carf(NM_001285463:c.-26892_-26832delins0,NM_139150:c.-9879_-9819delins0),Wdr12(NM_001199060:c.953_560delins0,NM_001199061:c.587_462delins0,NM_021312:c.360_145delins0)	1-TGACTCA,MA1448.1 fos-1(0.996);5-GCCAA,MA0671.1 NFIX(0.953);5-ACTTCCT,MA0765.2 ETV5(0.933);6-TGACGTC,MA1069.1 TGA6(0.962);7-CTGTGCT,MA0332.1 MET28(0.720);9-AGGGCGG,MA0443.1 btd(0.810);
chr1	60137448	60137794	347	60137639	18	10.9324	5.63396	7.99217	FOXA1_peak_482	4	NM_173444	Nbeal1	42978	NM_001199060	Wdr12	39121	intronic	Carf	1-TGACTCA,MA1448.1 fos-1(0.996);3-GTTTA,MA1606.1 Foxf1(0.844);5-ACTTCCT,MA0765.2 ETV5(0.933);6-TGACGTC,MA1069.1 TGA6(0.962);7-CTGTGCT,MA0332.1 MET28(0.720);9-AGGGCGG,MA0443.1 btd(0.810);
chr1	60180165	60181012	848	60180429	49	35.2025	9.65251	30.7719	FOXA1_peak_483	1	NM_001313721	Cyp20a1	162711	NM_001199060	Wdr12	82088	UTR5	Nbeal1(NM_173444:c.-1105_-1019delins0)	3-ACATTCC,MA0808.1 TEAD3(0.974);5-GCCAA,MA0671.1 NFIX(0.953);5-ACTTCCT,MA0765.2 ETV5(0.933);6-TGACGTC,MA1069.1 TGA6(0.962);7-CTGTGCT,MA0332.1 MET28(0.720);9-AGGGCGG,MA0443.1 btd(0.810);
chr1	60342919	60343634	716	60343324	29	20.5281	8.06452	16.9575	FOXA1_peak_484	2	NM_001198570	Abi2	66342	NM_001199060	Wdr12	244776	exonic	Cyp20a1	1-TGACTCA,MA1448.1 fos-1(0.996);3-ACATTCC,MA0808.1 TEAD3(0.974);5-ACTTCCT,MA0765.2 ETV5(0.933);6-TGACGTC,MA1069.1 TGA6(0.962);7-CTGTGCT,MA0332.1 MET28(0.720);9-AGGGCGG,MA0443.1 btd(0.810);
chr1	60409232	60409549	318	60409355	15	7.78444	4.46927	5.09194	FOXA1_peak_485	0	NM_001198570	Abi2	228	NM_001199060	Wdr12	310890	upstream	Abi2(dist=70)	3-ACATTCC,MA0808.1 TEAD3(0.974);3-GTTTA,MA1606.1 Foxf1(0.844);5-ACTTCCT,MA0765.2 ETV5(0.933);6-TGACGTC,MA1069.1 TGA6(0.962);7-CTGTGCT,MA0332.1 MET28(0.720);9-AGGGCGG,MA0443.1 btd(0.810);
chr1	60565443	60565675	233	60565511	19	8.17034	4.08163	5.44825	FOXA1_peak_486	1	NM_007642	Cd28	180829	NM_001199060	Wdr12	467059	intronic	Raph1	3-ACATTCC,MA0808.1 TEAD3(0.974);3-GTTTA,MA1606.1 Foxf1(0.844);5-ACTTCCT,MA0765.2 ETV5(0.933);6-TGACGTC,MA1069.1 TGA6(0.962);7-CTGTGCT,MA0332.1 MET28(0.720);9-AGGGCGG,MA0443.1 btd(0.810);
chr1	60566134	60567223	1090	60567048	22	10.833	4.87288	7.90392	FOXA1_peak_487	1	NM_007642	Cd28	179709	NM_001199060	Wdr12	468178	UTR5	Raph1(NM_001045513:c.33359_33159delins0)	1-TGACTCA,MA1448.1 fos-1(0.996);3-ACATTCC,MA0808.1 TEAD3(0.974);5-ACTTCCT,MA0765.2 ETV5(0.933);6-TGACGTC,MA1069.1 TGA6(0.962);7-CTGTGCT,MA0332.1 MET28(0.720);9-AGGGCGG,MA0443.1 btd(0.810);
chr1	60609347	60609936	590	60609467	17	9.35087	4.97238	6.53101	FOXA1_peak_488	0	NM_007642	Cd28	136746	NM_001045513	Raph1	42876	intergenic	Raph1(dist=42582),Cd28(dist=136452)	1-TGACTCA,MA1448.1 fos-1(0.996);3-GTTTA,MA1606.1 Foxf1(0.844);5-GCCAA,MA0671.1 NFIX(0.953);5-ACTTCCT,MA0765.2 ETV5(0.933);6-TGACGTC,MA1069.1 TGA6(0.962);7-CTGTGCT,MA0332.1 MET28(0.720);9-AGGGCGG,MA0443.1 btd(0.810);
chr1	60621836	60622035	200	60621910	12	5.86765	3.85482	3.34927	FOXA1_peak_489	0	NM_007642	Cd28	124452	NM_001045513	Raph1	55170	intergenic	Raph1(dist=55071),Cd28(dist=124353)	1-TGACTCA,MA1448.1 fos-1(0.996);3-GTTTA,MA1606.1 Foxf1(0.844);5-ACTTCCT,MA0765.2 ETV5(0.933);6-TGACGTC,MA1069.1 TGA6(0.962);7-CTGTGCT,MA0332.1 MET28(0.720);
chr1	60979268	60979593	326	60979423	17	10.0258	5.33744	7.1535	FOXA1_peak_490	1	NR_040483	9530026F06Rik	399001	NM_001045513	Raph1	412665	intronic	Icos	1-TGACTCA,MA1448.1 fos-1(0.996);3-ACATTCC,MA0808.1 TEAD3(0.974);3-GTTTA,MA1606.1 Foxf1(0.844);5-ACTTCCT,MA0765.2 ETV5(0.933);7-CTGTGCT,MA0332.1 MET28(0.720);9-AGGGCGG,MA0443.1 btd(0.810);
chr1	61037898	61038174	277	61038091	13	6.64423	4.15134	4.04971	FOXA1_peak_491	0	NR_040483	9530026F06Rik	340396	NM_001045513	Raph1	471271	intergenic	Icos(dist=37577),9530026F06Rik(dist=340258)	3-GTTTA,MA1606.1 Foxf1(0.844);5-ACTTCCT,MA0765.2 ETV5(0.933);6-TGACGTC,MA1069.1 TGA6(0.962);
chr1	61131803	61132297	495	61132161	20	12.8104	6.22701	9.73711	FOXA1_peak_492	0	NR_040483	9530026F06Rik	246382	NM_001045513	Raph1	565285	intergenic	Icos(dist=131482),9530026F06Rik(dist=246135)	1-TGACTCA,MA1448.1 fos-1(0.996);3-ACATTCC,MA0808.1 TEAD3(0.974);3-GTTTA,MA1606.1 Foxf1(0.844);5-ACTTCCT,MA0765.2 ETV5(0.933);6-TGACGTC,MA1069.1 TGA6(0.962);7-CTGTGCT,MA0332.1 MET28(0.720);9-AGGGCGG,MA0443.1 btd(0.810);
chr1	61639789	61640046	258	61639903	11	5.12234	3.55829	2.6851	FOXA1_peak_493	1	NM_001077406	Nrp2	1063399	NM_001045513	Raph1	1073152	intronic	Pard3b	1-TGACTCA,MA1448.1 fos-1(0.996);3-GTTTA,MA1606.1 Foxf1(0.844);5-GCCAA,MA0671.1 NFIX(0.953);5-ACTTCCT,MA0765.2 ETV5(0.933);9-AGGGCGG,MA0443.1 btd(0.810);
chr1	61648850	61649229	380	61648986	10	4.41062	3.26177	2.06315	FOXA1_peak_494	1	NM_001077406	Nrp2	1054277	NM_001045513	Raph1	1082274	intronic	Pard3b	3-ACATTCC,MA0808.1 TEAD3(0.974);3-GTTTA,MA1606.1 Foxf1(0.844);5-ACTTCCT,MA0765.2 ETV5(0.933);7-CTGTGCT,MA0332.1 MET28(0.720);
chr1	62398352	62398551	200	62398443	13	6.64423	4.15134	4.04971	FOXA1_peak_495	1	NM_001077406	Nrp2	304865	NR_151537	Pard3bos2	262342	intronic	Pard3b	1-TGACTCA,MA1448.1 fos-1(0.996);3-ACATTCC,MA0808.1 TEAD3(0.974);3-GTTTA,MA1606.1 Foxf1(0.844);5-GCCAA,MA0671.1 NFIX(0.953);5-ACTTCCT,MA0765.2 ETV5(0.933);6-TGACGTC,MA1069.1 TGA6(0.962);7-CTGTGCT,MA0332.1 MET28(0.720);9-AGGGCGG,MA0443.1 btd(0.810);
chr1	62425090	62425722	633	62425465	15	8.28326	4.74439	5.5459	FOXA1_peak_496	1	NM_001077406	Nrp2	277911	NR_151537	Pard3bos2	289297	intronic	Pard3b	3-ACATTCC,MA0808.1 TEAD3(0.974);3-GTTTA,MA1606.1 Foxf1(0.844);5-GCCAA,MA0671.1 NFIX(0.953);5-ACTTCCT,MA0765.2 ETV5(0.933);6-TGACGTC,MA1069.1 TGA6(0.962);7-CTGTGCT,MA0332.1 MET28(0.720);
chr1	62703147	62703647	501	62703299	23	7.7392	3.47826	5.05024	FOXA1_peak_497	6	NR_045915	Ino80dos	411074	NR_151537	Pard3bos2	567288	UTR5	Nrp2(NM_010939:c.-888_-558delins0,NM_001077407:c.-888_-558delins0,NM_001077404:c.-888_-558delins0,NM_001077406:c.-888_-558delins0,NM_001077405:c.-888_-558delins0,NM_001077403:c.-888_-558delins0)	3-GTTTA,MA1606.1 Foxf1(0.844);5-GCCAA,MA0671.1 NFIX(0.953);5-ACTTCCT,MA0765.2 ETV5(0.933);6-TGACGTC,MA1069.1 TGA6(0.962);7-CTGTGCT,MA0332.1 MET28(0.720);9-AGGGCGG,MA0443.1 btd(0.810);
chr1	62706215	62706983	769	62706403	28	10.9914	4.17867	8.04733	FOXA1_peak_498	6	NR_045915	Ino80dos	407872	NR_151537	Pard3bos2	570490	intronic	Nrp2	1-TGACTCA,MA1448.1 fos-1(0.996);3-ACATTCC,MA0808.1 TEAD3(0.974);5-ACTTCCT,MA0765.2 ETV5(0.933);6-TGACGTC,MA1069.1 TGA6(0.962);7-CTGTGCT,MA0332.1 MET28(0.720);9-AGGGCGG,MA0443.1 btd(0.810);
chr1	62727160	62727368	209	62727239	20	9.86137	4.72973	7.00511	FOXA1_peak_499	6	NR_045915	Ino80dos	387207	NR_151537	Pard3bos2	591155	intronic	Nrp2	3-ACATTCC,MA0808.1 TEAD3(0.974);3-GTTTA,MA1606.1 Foxf1(0.844);5-ACTTCCT,MA0765.2 ETV5(0.933);6-TGACGTC,MA1069.1 TGA6(0.962);9-AGGGCGG,MA0443.1 btd(0.810);
chr1	62736505	62736995	491	62736614	16	6.24363	3.54167	3.69247	FOXA1_peak_500	6	NR_045915	Ino80dos	377721	NR_151537	Pard3bos2	600641	intronic	Nrp2	3-ACATTCC,MA0808.1 TEAD3(0.974);3-GTTTA,MA1606.1 Foxf1(0.844);5-GCCAA,MA0671.1 NFIX(0.953);5-ACTTCCT,MA0765.2 ETV5(0.933);7-CTGTGCT,MA0332.1 MET28(0.720);9-AGGGCGG,MA0443.1 btd(0.810);
chr1	62750597	62750815	219	62750721	15	7.47392	4.30108	4.80519	FOXA1_peak_501	6	NR_045915	Ino80dos	363765	NR_151537	Pard3bos2	614597	intronic	Nrp2	3-ACATTCC,MA0808.1 TEAD3(0.974);5-ACTTCCT,MA0765.2 ETV5(0.933);7-CTGTGCT,MA0332.1 MET28(0.720);9-AGGGCGG,MA0443.1 btd(0.810);
chr1	62767609	62768137	529	62767854	41	21.8149	6.26866	18.1652	FOXA1_peak_502	6	NR_045915	Ino80dos	346598	NR_151537	Pard3bos2	631764	intronic	Nrp2	1-TGACTCA,MA1448.1 fos-1(0.996);3-ACATTCC,MA0808.1 TEAD3(0.974);3-GTTTA,MA1606.1 Foxf1(0.844);5-ACTTCCT,MA0765.2 ETV5(0.933);7-CTGTGCT,MA0332.1 MET28(0.720);9-AGGGCGG,MA0443.1 btd(0.810);
chr1	62956125	62956462	338	62956275	15	8.28326	4.74439	5.5459	FOXA1_peak_503	0	NR_045915	Ino80dos	158177	NR_040601	4930487H11Rik	161561	intergenic	Nrp2(dist=137433),Ino80d(dist=91339)	1-TGACTCA,MA1448.1 fos-1(0.996);3-ACATTCC,MA0808.1 TEAD3(0.974);3-GTTTA,MA1606.1 Foxf1(0.844);5-ACTTCCT,MA0765.2 ETV5(0.933);7-CTGTGCT,MA0332.1 MET28(0.720);
chr1	63008996	63009195	200	63009076	14	7.45003	4.44786	4.78318	FOXA1_peak_504	0	NR_045915	Ino80dos	105375	NR_040601	4930487H11Rik	214363	intergenic	Nrp2(dist=190304),Ino80d(dist=38606)	3-GTTTA,MA1606.1 Foxf1(0.844);5-ACTTCCT,MA0765.2 ETV5(0.933);7-CTGTGCT,MA0332.1 MET28(0.720);
chr1	63032951	63033401	451	63033167	35	21.584	7.2	17.9485	FOXA1_peak_505	0	NR_045915	Ino80dos	81295	NR_040601	4930487H11Rik	238444	intergenic	Nrp2(dist=214259),Ino80d(dist=14400)	1-TGACTCA,MA1448.1 fos-1(0.996);3-ACATTCC,MA0808.1 TEAD3(0.974);3-GTTTA,MA1606.1 Foxf1(0.844);5-GCCAA,MA0671.1 NFIX(0.953);5-ACTTCCT,MA0765.2 ETV5(0.933);6-TGACGTC,MA1069.1 TGA6(0.962);7-CTGTGCT,MA0332.1 MET28(0.720);9-AGGGCGG,MA0443.1 btd(0.810);
chr1	63114483	63114852	370	63114658	25	13.4817	5.5794	10.3646	FOXA1_peak_506	2	NM_018796	Eef1b2	62163	NM_001114609	Ino80d	400	ncRNA_exonic	Ino80dos	3-ACATTCC,MA0808.1 TEAD3(0.974);3-GTTTA,MA1606.1 Foxf1(0.844);5-GCCAA,MA0671.1 NFIX(0.953);5-ACTTCCT,MA0765.2 ETV5(0.933);6-TGACGTC,MA1069.1 TGA6(0.962);7-CTGTGCT,MA0332.1 MET28(0.720);9-AGGGCGG,MA0443.1 btd(0.810);
chr1	63124078	63124350	273	63124250	15	6.86821	3.9801	4.25518	FOXA1_peak_507	2	NM_018796	Eef1b2	52617	NM_001114609	Ino80d	9947	ncRNA_intronic	Ino80dos	3-ACATTCC,MA0808.1 TEAD3(0.974);3-GTTTA,MA1606.1 Foxf1(0.844);5-ACTTCCT,MA0765.2 ETV5(0.933);7-CTGTGCT,MA0332.1 MET28(0.720);
chr1	63134566	63135013	448	63134762	35	19.0704	6.2069	15.5888	FOXA1_peak_508	2	NM_018796	Eef1b2	42041	NM_001114609	Ino80d	20522	ncRNA_intronic	Ino80dos	1-TGACTCA,MA1448.1 fos-1(0.996);3-GTTTA,MA1606.1 Foxf1(0.844);5-ACTTCCT,MA0765.2 ETV5(0.933);9-AGGGCGG,MA0443.1 btd(0.810);
chr1	63176838	63177037	200	63176886	17	7.40938	3.9823	4.75315	FOXA1_peak_509	1	NR_028558	Snora41	2085	NM_145518	Ndufs1	115	UTR5	Eef1b2(NM_018796:c.-374_-175delins0)	6-TGACGTC,MA1069.1 TGA6(0.962);9-AGGGCGG,MA0443.1 btd(0.810);
chr1	63180984	63181375	392	63181183	28	16.0786	6.19658	12.7873	FOXA1_peak_510	0	NM_001285936	Zdbf2	19178	NM_145518	Ndufs1	4357	downstream	Eef1b2,Gpr1,Snora41(dist=1196)	3-ACATTCC,MA0808.1 TEAD3(0.974);5-ACTTCCT,MA0765.2 ETV5(0.933);6-TGACGTC,MA1069.1 TGA6(0.962);7-CTGTGCT,MA0332.1 MET28(0.720);9-AGGGCGG,MA0443.1 btd(0.810);
chr1	63730493	63730774	282	63730669	9	3.7352	2.96524	1.49062	FOXA1_peak_511	1	NR_027824	Gm13749	234093	NM_029696	Mdh1b	315	UTR5	Fastkd2(NM_172422:c.-862_-796delins0)	3-ACATTCC,MA0808.1 TEAD3(0.974);5-ACTTCCT,MA0765.2 ETV5(0.933);6-TGACGTC,MA1069.1 TGA6(0.962);9-AGGGCGG,MA0443.1 btd(0.810);
chr1	63776645	63777422	778	63777232	22	14.7685	6.82006	11.5623	FOXA1_peak_512	0	NR_027824	Gm13749	187693	NM_001256158	4933402D24Rik	7766	intergenic	4933402D24Rik(dist=7378),Gm13749(dist=187305)	1-TGACTCA,MA1448.1 fos-1(0.996);3-ACATTCC,MA0808.1 TEAD3(0.974);3-GTTTA,MA1606.1 Foxf1(0.844);5-GCCAA,MA0671.1 NFIX(0.953);5-ACTTCCT,MA0765.2 ETV5(0.933);6-TGACGTC,MA1069.1 TGA6(0.962);7-CTGTGCT,MA0332.1 MET28(0.720);9-AGGGCGG,MA0443.1 btd(0.810);
chr1	63977029	63977271	243	63977157	13	6.64423	4.15134	4.04971	FOXA1_peak_513	0	NM_001037726	Creb1	555654	NM_001256158	4933402D24Rik	207883	intergenic	Gm13749(dist=8030),Klf7(dist=58400)	3-GTTTA,MA1606.1 Foxf1(0.844);5-ACTTCCT,MA0765.2 ETV5(0.933);6-TGACGTC,MA1069.1 TGA6(0.962);7-CTGTGCT,MA0332.1 MET28(0.720);9-AGGGCGG,MA0443.1 btd(0.810);
chr1	63995919	63996457	539	63996165	33	18.0419	6.13718	14.625	FOXA1_peak_514	0	NM_001037726	Creb1	536616	NM_001256158	4933402D24Rik	226921	intergenic	Gm13749(dist=26920),Klf7(dist=39214)	3-ACATTCC,MA0808.1 TEAD3(0.974);3-GTTTA,MA1606.1 Foxf1(0.844);5-GCCAA,MA0671.1 NFIX(0.953);5-ACTTCCT,MA0765.2 ETV5(0.933);6-TGACGTC,MA1069.1 TGA6(0.962);7-CTGTGCT,MA0332.1 MET28(0.720);9-AGGGCGG,MA0443.1 btd(0.810);
chr1	64005226	64005641	416	64005449	25	14.5614	6.07477	11.3713	FOXA1_peak_515	0	NM_001037726	Creb1	527370	NM_001256158	4933402D24Rik	236166	intergenic	Gm13749(dist=36227),Klf7(dist=30030)	1-TGACTCA,MA1448.1 fos-1(0.996);3-ACATTCC,MA0808.1 TEAD3(0.974);3-GTTTA,MA1606.1 Foxf1(0.844);5-ACTTCCT,MA0765.2 ETV5(0.933);6-TGACGTC,MA1069.1 TGA6(0.962);7-CTGTGCT,MA0332.1 MET28(0.720);9-AGGGCGG,MA0443.1 btd(0.810);
chr1	64036870	64037479	610	64037217	71	51.8042	10.7463	46.4062	FOXA1_peak_516	1	NM_001037726	Creb1	495629	NM_001256158	4933402D24Rik	267907	intronic	Klf7	3-ACATTCC,MA0808.1 TEAD3(0.974);3-GTTTA,MA1606.1 Foxf1(0.844);5-ACTTCCT,MA0765.2 ETV5(0.933);6-TGACGTC,MA1069.1 TGA6(0.962);7-CTGTGCT,MA0332.1 MET28(0.720);9-AGGGCGG,MA0443.1 btd(0.810);
chr1	64088036	64088693	658	64088512	30	15.5543	5.63636	12.2979	FOXA1_peak_517	1	NM_001037726	Creb1	444439	NR_105864	Mir6899	45863	intronic	Klf7	1-TGACTCA,MA1448.1 fos-1(0.996);3-ACATTCC,MA0808.1 TEAD3(0.974);3-GTTTA,MA1606.1 Foxf1(0.844);5-GCCAA,MA0671.1 NFIX(0.953);5-ACTTCCT,MA0765.2 ETV5(0.933);6-TGACGTC,MA1069.1 TGA6(0.962);7-CTGTGCT,MA0332.1 MET28(0.720);9-AGGGCGG,MA0443.1 btd(0.810);
chr1	64118783	64119224	442	64118959	31	11.0672	3.92157	8.11793	FOXA1_peak_518	1	NM_001037726	Creb1	413800	NR_105864	Mir6899	76502	intronic	Klf7	1-TGACTCA,MA1448.1 fos-1(0.996);3-ACATTCC,MA0808.1 TEAD3(0.974);3-GTTTA,MA1606.1 Foxf1(0.844);5-GCCAA,MA0671.1 NFIX(0.953);5-ACTTCCT,MA0765.2 ETV5(0.933);6-TGACGTC,MA1069.1 TGA6(0.962);9-AGGGCGG,MA0443.1 btd(0.810);
chr1	64121334	64122022	689	64121730	54	29.2506	6.7734	25.1651	FOXA1_peak_519	1	NM_001037726	Creb1	411126	NR_105864	Mir6899	79177	UTR5	Klf7(NM_033563:c.388_333delins0)	3-ACATTCC,MA0808.1 TEAD3(0.974);3-GTTTA,MA1606.1 Foxf1(0.844);5-GCCAA,MA0671.1 NFIX(0.953);5-ACTTCCT,MA0765.2 ETV5(0.933);6-TGACGTC,MA1069.1 TGA6(0.962);7-CTGTGCT,MA0332.1 MET28(0.720);9-AGGGCGG,MA0443.1 btd(0.810);
chr1	64209023	64209594	572	64209370	21	13.7799	6.52353	10.6399	FOXA1_peak_520	0	NM_001037726	Creb1	323495	NM_033563	Klf7	87919	intergenic	Klf7(dist=87634),Creb1(dist=323210)	1-TGACTCA,MA1448.1 fos-1(0.996);3-ACATTCC,MA0808.1 TEAD3(0.974);3-GTTTA,MA1606.1 Foxf1(0.844);5-GCCAA,MA0671.1 NFIX(0.953);5-ACTTCCT,MA0765.2 ETV5(0.933);6-TGACGTC,MA1069.1 TGA6(0.962);7-CTGTGCT,MA0332.1 MET28(0.720);9-AGGGCGG,MA0443.1 btd(0.810);
chr1	64225923	64226509	587	64226271	29	19.6069	7.61421	16.093	FOXA1_peak_521	0	NM_001037726	Creb1	306588	NM_033563	Klf7	104827	intergenic	Klf7(dist=104534),Creb1(dist=306295)	1-TGACTCA,MA1448.1 fos-1(0.996);3-ACATTCC,MA0808.1 TEAD3(0.974);3-GTTTA,MA1606.1 Foxf1(0.844);5-GCCAA,MA0671.1 NFIX(0.953);5-ACTTCCT,MA0765.2 ETV5(0.933);6-TGACGTC,MA1069.1 TGA6(0.962);7-CTGTGCT,MA0332.1 MET28(0.720);9-AGGGCGG,MA0443.1 btd(0.810);
chr1	64301308	64301943	636	64301495	21	11.4715	5.33981	8.49496	FOXA1_peak_522	0	NM_001037726	Creb1	231178	NM_033563	Klf7	180236	intergenic	Klf7(dist=179919),Creb1(dist=230861)	1-TGACTCA,MA1448.1 fos-1(0.996);3-ACATTCC,MA0808.1 TEAD3(0.974);5-ACTTCCT,MA0765.2 ETV5(0.933);6-TGACGTC,MA1069.1 TGA6(0.962);7-CTGTGCT,MA0332.1 MET28(0.720);9-AGGGCGG,MA0443.1 btd(0.810);
chr1	64337907	64338257	351	64338098	18	9.99928	5.13514	7.13323	FOXA1_peak_523	0	NM_001037726	Creb1	194722	NM_033563	Klf7	216693	intergenic	Klf7(dist=216518),Creb1(dist=194547)	1-TGACTCA,MA1448.1 fos-1(0.996);3-ACATTCC,MA0808.1 TEAD3(0.974);3-GTTTA,MA1606.1 Foxf1(0.844);5-ACTTCCT,MA0765.2 ETV5(0.933);7-CTGTGCT,MA0332.1 MET28(0.720);
chr1	64532275	64533087	813	64532894	43	31.8701	9.73451	27.633	FOXA1_peak_524	3	NM_001097644	Ccnyl1	158664	NM_033563	Klf7	411292	UTR5	Creb1(NM_009952:c.-18053_-17837delins0,NM_133828:c.-18053_-17837delins0,NM_001037726:c.-25705_-25489delins0)	3-ACATTCC,MA0808.1 TEAD3(0.974);5-ACTTCCT,MA0765.2 ETV5(0.933);6-TGACGTC,MA1069.1 TGA6(0.962);7-CTGTGCT,MA0332.1 MET28(0.720);9-AGGGCGG,MA0443.1 btd(0.810);
chr1	64601431	64601809	379	64601621	32	21.5348	7.8199	17.9024	FOXA1_peak_525	3	NM_001097644	Ccnyl1	89725	NM_033563	Klf7	480231	UTR3	Creb1(NM_009952:c.*4053_*4431delins0,NM_133828:c.*4053_*4431delins0,NM_001037726:c.*4053_*4431delins0)	1-TGACTCA,MA1448.1 fos-1(0.996);3-ACATTCC,MA0808.1 TEAD3(0.974);3-GTTTA,MA1606.1 Foxf1(0.844);5-GCCAA,MA0671.1 NFIX(0.953);5-ACTTCCT,MA0765.2 ETV5(0.933);6-TGACGTC,MA1069.1 TGA6(0.962);7-CTGTGCT,MA0332.1 MET28(0.720);
chr1	64608250	64608504	255	64608362	17	9.00107	4.78723	6.21182	FOXA1_peak_526	3	NM_001097644	Ccnyl1	82968	NM_033563	Klf7	486988	intronic	Mettl21a	1-TGACTCA,MA1448.1 fos-1(0.996);3-GTTTA,MA1606.1 Foxf1(0.844);5-GCCAA,MA0671.1 NFIX(0.953);7-CTGTGCT,MA0332.1 MET28(0.720);
chr1	64617111	64617523	413	64617166	20	7.23431	3.55932	4.59152	FOXA1_peak_527	3	NM_001097644	Ccnyl1	74028	NM_033563	Klf7	495928	UTR5	Mettl21a(NM_001368283:c.-692_-1104delins0,NM_001368284:c.-743_-1104delins0,NM_025964:c.-692_-1104delins0)	3-GTTTA,MA1606.1 Foxf1(0.844);5-GCCAA,MA0671.1 NFIX(0.953);5-ACTTCCT,MA0765.2 ETV5(0.933);7-CTGTGCT,MA0332.1 MET28(0.720);9-AGGGCGG,MA0443.1 btd(0.810);
chr1	64690443	64691063	621	64690798	39	26.3285	8.33333	22.4122	FOXA1_peak_528	1	NM_001097644	Ccnyl1	592	NM_025964	Mettl21a	72989	ncRNA_exonic	2810408I11Rik	1-TGACTCA,MA1448.1 fos-1(0.996);5-GCCAA,MA0671.1 NFIX(0.953);5-ACTTCCT,MA0765.2 ETV5(0.933);6-TGACGTC,MA1069.1 TGA6(0.962);7-CTGTGCT,MA0332.1 MET28(0.720);9-AGGGCGG,MA0443.1 btd(0.810);
chr1	64717659	64718078	420	64717934	16	9.14231	5.04091	6.33764	FOXA1_peak_529	1	NM_001310624	Pikfyve	468816	NR_038009	2810408I11Rik	27209	intronic	Ccnyl1	3-ACATTCC,MA0808.1 TEAD3(0.974);3-GTTTA,MA1606.1 Foxf1(0.844);6-TGACGTC,MA1069.1 TGA6(0.962);7-CTGTGCT,MA0332.1 MET28(0.720);
chr1	64737388	64738251	864	64737821	56	32.7077	7.5	28.4214	FOXA1_peak_530	2	NM_001310624	Pikfyve	448865	NR_038009	2810408I11Rik	47160	UTR5	Fzd5(NM_022721:c.1150_788delins0,NM_001042659:c.1150_788delins0)	3-ACATTCC,MA0808.1 TEAD3(0.974);3-GTTTA,MA1606.1 Foxf1(0.844);5-GCCAA,MA0671.1 NFIX(0.953);5-ACTTCCT,MA0765.2 ETV5(0.933);6-TGACGTC,MA1069.1 TGA6(0.962);7-CTGTGCT,MA0332.1 MET28(0.720);9-AGGGCGG,MA0443.1 btd(0.810);
chr1	64777213	64777457	245	64777395	14	6.50438	3.9267	3.92998	FOXA1_peak_531	0	NM_001310624	Pikfyve	409350	NM_022721	Fzd5	39585	intergenic	Fzd5(dist=39463),Plekhm3(dist=11664)	3-ACATTCC,MA0808.1 TEAD3(0.974);3-GTTTA,MA1606.1 Foxf1(0.844);7-CTGTGCT,MA0332.1 MET28(0.720);
chr1	64787674	64788064	391	64787839	34	18.3039	6.07639	14.8709	FOXA1_peak_532	0	NM_001310624	Pikfyve	398816	NM_022721	Fzd5	50119	downstream	Plekhm3(dist=1057)	3-ACATTCC,MA0808.1 TEAD3(0.974);3-GTTTA,MA1606.1 Foxf1(0.844);5-GCCAA,MA0671.1 NFIX(0.953);5-ACTTCCT,MA0765.2 ETV5(0.933);6-TGACGTC,MA1069.1 TGA6(0.962);7-CTGTGCT,MA0332.1 MET28(0.720);9-AGGGCGG,MA0443.1 btd(0.810);
chr1	64795754	64796139	386	64796023	19	6.87687	3.50877	4.26305	FOXA1_peak_533	1	NM_001310624	Pikfyve	390738	NM_022721	Fzd5	58196	intronic	Plekhm3	1-TGACTCA,MA1448.1 fos-1(0.996);3-ACATTCC,MA0808.1 TEAD3(0.974);3-GTTTA,MA1606.1 Foxf1(0.844);5-ACTTCCT,MA0765.2 ETV5(0.933);6-TGACGTC,MA1069.1 TGA6(0.962);7-CTGTGCT,MA0332.1 MET28(0.720);9-AGGGCGG,MA0443.1 btd(0.810);
chr1	64796954	64797716	763	64797320	26	12.1057	4.83871	9.0827	FOXA1_peak_534	1	NM_001310624	Pikfyve	389350	NM_022721	Fzd5	59585	intronic	Plekhm3	1-TGACTCA,MA1448.1 fos-1(0.996);3-ACATTCC,MA0808.1 TEAD3(0.974);3-GTTTA,MA1606.1 Foxf1(0.844);5-ACTTCCT,MA0765.2 ETV5(0.933);6-TGACGTC,MA1069.1 TGA6(0.962);7-CTGTGCT,MA0332.1 MET28(0.720);9-AGGGCGG,MA0443.1 btd(0.810);
chr1	64809030	64809534	505	64809340	43	31.0885	9.40171	26.8966	FOXA1_peak_535	1	NM_001310624	Pikfyve	377403	NM_022721	Fzd5	71532	intronic	Plekhm3	3-ACATTCC,MA0808.1 TEAD3(0.974);5-GCCAA,MA0671.1 NFIX(0.953);5-ACTTCCT,MA0765.2 ETV5(0.933);6-TGACGTC,MA1069.1 TGA6(0.962);7-CTGTGCT,MA0332.1 MET28(0.720);
chr1	64826354	64826832	479	64826642	23	14.0295	6.21762	10.8734	FOXA1_peak_536	1	NM_001310624	Pikfyve	360092	NM_022721	Fzd5	88843	intronic	Plekhm3	1-TGACTCA,MA1448.1 fos-1(0.996);3-ACATTCC,MA0808.1 TEAD3(0.974);3-GTTTA,MA1606.1 Foxf1(0.844);5-GCCAA,MA0671.1 NFIX(0.953);5-ACTTCCT,MA0765.2 ETV5(0.933);6-TGACGTC,MA1069.1 TGA6(0.962);7-CTGTGCT,MA0332.1 MET28(0.720);
chr1	64942039	64943039	1001	64942852	36	18.4734	5.83596	15.0293	FOXA1_peak_537	1	NM_001310624	Pikfyve	244146	NM_022721	Fzd5	204789	intronic	Plekhm3	1-TGACTCA,MA1448.1 fos-1(0.996);3-ACATTCC,MA0808.1 TEAD3(0.974);3-GTTTA,MA1606.1 Foxf1(0.844);5-GCCAA,MA0671.1 NFIX(0.953);5-ACTTCCT,MA0765.2 ETV5(0.933);6-TGACGTC,MA1069.1 TGA6(0.962);7-CTGTGCT,MA0332.1 MET28(0.720);9-AGGGCGG,MA0443.1 btd(0.810);
chr1	64949461	64949682	222	64949636	17	7.19615	3.87931	4.55655	FOXA1_peak_538	1	NM_001310624	Pikfyve	237113	NM_022721	Fzd5	211821	intronic	Plekhm3	3-ACATTCC,MA0808.1 TEAD3(0.974);3-GTTTA,MA1606.1 Foxf1(0.844);5-ACTTCCT,MA0765.2 ETV5(0.933);6-TGACGTC,MA1069.1 TGA6(0.962);7-CTGTGCT,MA0332.1 MET28(0.720);9-AGGGCGG,MA0443.1 btd(0.810);
chr1	64956641	64957179	539	64957126	13	6.64423	4.15134	4.04971	FOXA1_peak_539	1	NM_001310624	Pikfyve	229775	NM_022721	Fzd5	219160	UTR5	Plekhm3(NM_001039493:c.18515_18386delins0)	3-ACATTCC,MA0808.1 TEAD3(0.974);3-GTTTA,MA1606.1 Foxf1(0.844);5-ACTTCCT,MA0765.2 ETV5(0.933);6-TGACGTC,MA1069.1 TGA6(0.962);7-CTGTGCT,MA0332.1 MET28(0.720);9-AGGGCGG,MA0443.1 btd(0.810);
chr1	65124828	65125055	228	65124988	13	6.64423	4.15134	4.04971	FOXA1_peak_540	0	NM_001310624	Pikfyve	61743	NM_175293	D630023F18Rik	1727	upstream	D630023F18Rik(dist=1614)	3-GTTTA,MA1606.1 Foxf1(0.844);5-ACTTCCT,MA0765.2 ETV5(0.933);6-TGACGTC,MA1069.1 TGA6(0.962);
chr1	65154918	65155181	264	65155088	15	8.28326	4.74439	5.5459	FOXA1_peak_541	0	NM_001310624	Pikfyve	31635	NM_175293	D630023F18Rik	31835	intergenic	D630023F18Rik(dist=31704),Idh1(dist=3435)	1-TGACTCA,MA1448.1 fos-1(0.996);3-ACATTCC,MA0808.1 TEAD3(0.974);3-GTTTA,MA1606.1 Foxf1(0.844);5-GCCAA,MA0671.1 NFIX(0.953);5-ACTTCCT,MA0765.2 ETV5(0.933);7-CTGTGCT,MA0332.1 MET28(0.720);
chr1	65178262	65179448	1187	65179101	31	17.2414	6.15385	13.8755	FOXA1_peak_542	2	NM_001310624	Pikfyve	7830	NM_175293	D630023F18Rik	55641	UTR5	Idh1(NM_010497:c.3790_3638delins0)	3-ACATTCC,MA0808.1 TEAD3(0.974);3-GTTTA,MA1606.1 Foxf1(0.844);5-GCCAA,MA0671.1 NFIX(0.953);5-ACTTCCT,MA0765.2 ETV5(0.933);6-TGACGTC,MA1069.1 TGA6(0.962);7-CTGTGCT,MA0332.1 MET28(0.720);9-AGGGCGG,MA0443.1 btd(0.810);
chr1	65186316	65186836	521	65186637	39	30.2045	10.0503	26.0639	FOXA1_peak_543	3	NM_139270	Pth2r	124681	NM_010497	Idh1	7434	UTR5	Idh1(NM_001111320:c.11127_10964delins0),Pikfyve(NM_001310624:c.-3643_-3495delins0,NM_011086:c.-3643_-3495delins0)	3-ACATTCC,MA0808.1 TEAD3(0.974);3-GTTTA,MA1606.1 Foxf1(0.844);5-GCCAA,MA0671.1 NFIX(0.953);5-ACTTCCT,MA0765.2 ETV5(0.933);6-TGACGTC,MA1069.1 TGA6(0.962);7-CTGTGCT,MA0332.1 MET28(0.720);9-AGGGCGG,MA0443.1 btd(0.810);
chr1	65337873	65338252	380	65338056	14	7.45003	4.44786	4.78318	FOXA1_peak_544	1	NM_001360779	Crygf	588459	NM_001111320	Idh1	151583	intronic	Pth2r	1-TGACTCA,MA1448.1 fos-1(0.996);3-ACATTCC,MA0808.1 TEAD3(0.974);3-GTTTA,MA1606.1 Foxf1(0.844);5-GCCAA,MA0671.1 NFIX(0.953);7-CTGTGCT,MA0332.1 MET28(0.720);
chr1	65354139	65354752	614	65354323	25	17.1403	7.34463	13.7807	FOXA1_peak_545	1	NM_001360779	Crygf	572076	NM_001111320	Idh1	167966	intronic	Pth2r	1-TGACTCA,MA1448.1 fos-1(0.996);3-ACATTCC,MA0808.1 TEAD3(0.974);3-GTTTA,MA1606.1 Foxf1(0.844);5-GCCAA,MA0671.1 NFIX(0.953);5-ACTTCCT,MA0765.2 ETV5(0.933);6-TGACGTC,MA1069.1 TGA6(0.962);7-CTGTGCT,MA0332.1 MET28(0.720);
chr1	65389522	65390290	769	65389816	25	16.5928	7.06522	13.2689	FOXA1_peak_546	0	NM_001360779	Crygf	536616	NM_001111320	Idh1	203427	downstream	Pth2r(dist=278)	1-TGACTCA,MA1448.1 fos-1(0.996);3-ACATTCC,MA0808.1 TEAD3(0.974);3-GTTTA,MA1606.1 Foxf1(0.844);5-GCCAA,MA0671.1 NFIX(0.953);5-ACTTCCT,MA0765.2 ETV5(0.933);6-TGACGTC,MA1069.1 TGA6(0.962);7-CTGTGCT,MA0332.1 MET28(0.720);
chr1	65405404	65405852	449	65405437	14	7.02986	4.21348	4.40339	FOXA1_peak_547	0	NM_001360779	Crygf	520894	NM_001111320	Idh1	219149	intergenic	Pth2r(dist=16160),Crygf(dist=520670)	3-ACATTCC,MA0808.1 TEAD3(0.974);3-GTTTA,MA1606.1 Foxf1(0.844);5-GCCAA,MA0671.1 NFIX(0.953);5-ACTTCCT,MA0765.2 ETV5(0.933);6-TGACGTC,MA1069.1 TGA6(0.962);7-CTGTGCT,MA0332.1 MET28(0.720);
chr1	65407300	65407968	669	65407534	18	10.3813	5.33708	7.48414	FOXA1_peak_548	0	NM_001360779	Crygf	518888	NM_001111320	Idh1	221155	intergenic	Pth2r(dist=18056),Crygf(dist=518554)	1-TGACTCA,MA1448.1 fos-1(0.996);3-GTTTA,MA1606.1 Foxf1(0.844);5-GCCAA,MA0671.1 NFIX(0.953);5-ACTTCCT,MA0765.2 ETV5(0.933);6-TGACGTC,MA1069.1 TGA6(0.962);
chr1	65440255	65440594	340	65440430	15	8.28326	4.74439	5.5459	FOXA1_peak_549	0	NM_001360779	Crygf	486097	NM_001111320	Idh1	253945	intergenic	Pth2r(dist=51011),Crygf(dist=485928)	3-ACATTCC,MA0808.1 TEAD3(0.974);3-GTTTA,MA1606.1 Foxf1(0.844);5-ACTTCCT,MA0765.2 ETV5(0.933);7-CTGTGCT,MA0332.1 MET28(0.720);
chr1	66175006	66175705	700	66175198	18	10.9324	5.63396	7.99217	FOXA1_peak_550	2	NM_001310634	Map2	146368	NM_001111320	Idh1	988876	UTR5	Map2(NM_008632:c.-205183_-205017delins0,NM_001039934:c.-205183_-205017delins0)	5-GCCAA,MA0671.1 NFIX(0.953);5-ACTTCCT,MA0765.2 ETV5(0.933);6-TGACGTC,MA1069.1 TGA6(0.962);7-CTGTGCT,MA0332.1 MET28(0.720);9-AGGGCGG,MA0443.1 btd(0.810);
chr1	66700618	66701122	505	66700962	23	15.7754	7.11658	12.5034	FOXA1_peak_551	4	NM_001080809	Cps1	422157	NM_001111320	Idh1	1514391	exonic	Rpe	3-GTTTA,MA1606.1 Foxf1(0.844);5-GCCAA,MA0671.1 NFIX(0.953);5-ACTTCCT,MA0765.2 ETV5(0.933);6-TGACGTC,MA1069.1 TGA6(0.962);7-CTGTGCT,MA0332.1 MET28(0.720);9-AGGGCGG,MA0443.1 btd(0.810);
chr1	66816750	66817959	1210	66817234	40	21.3296	6.25	17.71	FOXA1_peak_552	4	NM_001080809	Cps1	305672	NM_001357157	Kansl1l	8560	UTR5	Kansl1l(NM_001122738:c.15456_15235delins0,NM_177645:c.15456_15235delins0,NM_001368830:c.15456_15235delins0,NM_001357156:c.15456_15271delins0)	3-ACATTCC,MA0808.1 TEAD3(0.974);3-GTTTA,MA1606.1 Foxf1(0.844);5-GCCAA,MA0671.1 NFIX(0.953);5-ACTTCCT,MA0765.2 ETV5(0.933);6-TGACGTC,MA1069.1 TGA6(0.962);7-CTGTGCT,MA0332.1 MET28(0.720);9-AGGGCGG,MA0443.1 btd(0.810);
chr1	66845785	66846440	656	66846073	29	21.3447	8.47458	17.7243	FOXA1_peak_553	1	NM_001080809	Cps1	276914	NM_001368830	Kansl1l	28517	intronic	Acadl	1-TGACTCA,MA1448.1 fos-1(0.996);3-ACATTCC,MA0808.1 TEAD3(0.974);3-GTTTA,MA1606.1 Foxf1(0.844);5-ACTTCCT,MA0765.2 ETV5(0.933);6-TGACGTC,MA1069.1 TGA6(0.962);7-CTGTGCT,MA0332.1 MET28(0.720);9-AGGGCGG,MA0443.1 btd(0.810);
chr1	66862868	66863407	540	66863275	17	6.85934	3.71901	4.24729	FOXA1_peak_554	1	NM_001080809	Cps1	259889	NM_001368830	Kansl1l	45542	exonic	Acadl	5-GCCAA,MA0671.1 NFIX(0.953);5-ACTTCCT,MA0765.2 ETV5(0.933);9-AGGGCGG,MA0443.1 btd(0.810);
chr1	66864112	66864542	431	66864346	18	7.25446	3.78486	4.61029	FOXA1_peak_555	0	NM_001080809	Cps1	258700	NM_007381	Acadl	1018	upstream	Acadl(dist=803)	3-GTTTA,MA1606.1 Foxf1(0.844);5-GCCAA,MA0671.1 NFIX(0.953);5-ACTTCCT,MA0765.2 ETV5(0.933);
chr1	66884300	66884609	310	66884470	17	9.88994	5.26316	7.03168	FOXA1_peak_556	0	NM_001080809	Cps1	238572	NM_007381	Acadl	21145	intergenic	Acadl(dist=20991),Myl1(dist=39687)	1-TGACTCA,MA1448.1 fos-1(0.996);3-ACATTCC,MA0808.1 TEAD3(0.974);3-GTTTA,MA1606.1 Foxf1(0.844);5-GCCAA,MA0671.1 NFIX(0.953);5-ACTTCCT,MA0765.2 ETV5(0.933);6-TGACGTC,MA1069.1 TGA6(0.962);9-AGGGCGG,MA0443.1 btd(0.810);
chr1	66895250	66895743	494	66895447	15	8.0668	4.62428	5.3526	FOXA1_peak_557	0	NM_001080809	Cps1	227530	NM_007381	Acadl	32187	intergenic	Acadl(dist=31941),Myl1(dist=28553)	1-TGACTCA,MA1448.1 fos-1(0.996);3-ACATTCC,MA0808.1 TEAD3(0.974);3-GTTTA,MA1606.1 Foxf1(0.844);5-ACTTCCT,MA0765.2 ETV5(0.933);6-TGACGTC,MA1069.1 TGA6(0.962);7-CTGTGCT,MA0332.1 MET28(0.720);
chr1	66900986	66901284	299	66901114	22	13.9477	6.38889	10.7965	FOXA1_peak_558	0	NM_001080809	Cps1	221892	NM_007381	Acadl	37826	intergenic	Acadl(dist=37677),Myl1(dist=23012)	3-ACATTCC,MA0808.1 TEAD3(0.974);3-GTTTA,MA1606.1 Foxf1(0.844);5-GCCAA,MA0671.1 NFIX(0.953);5-ACTTCCT,MA0765.2 ETV5(0.933);6-TGACGTC,MA1069.1 TGA6(0.962);
chr1	66996787	66997181	395	66996980	26	18.6858	7.89474	15.2291	FOXA1_peak_559	0	NM_001080809	Cps1	126043	NM_021285	Myl1	51928	intergenic	Myl1(dist=51731),Lancl1(dist=3336)	1-TGACTCA,MA1448.1 fos-1(0.996);3-ACATTCC,MA0808.1 TEAD3(0.974);3-GTTTA,MA1606.1 Foxf1(0.844);5-ACTTCCT,MA0765.2 ETV5(0.933);6-TGACGTC,MA1069.1 TGA6(0.962);7-CTGTGCT,MA0332.1 MET28(0.720);
chr1	67038806	67039059	254	67038976	14	7.29426	4.36047	4.64709	FOXA1_peak_560	3	NM_001080809	Cps1	84094	NM_021285	Myl1	93876	UTR5	Lancl1(NM_021295:c.297_231delins0,NM_001190984:c.259_231delins0,NM_001190985:c.297_231delins0)	3-GTTTA,MA1606.1 Foxf1(0.844);5-GCCAA,MA0671.1 NFIX(0.953);5-ACTTCCT,MA0765.2 ETV5(0.933);9-AGGGCGG,MA0443.1 btd(0.810);
chr1	68720678	68721307	630	68720926	38	27.8653	9.24171	23.8596	FOXA1_peak_561	1	NM_001271533	Spag16	1105977	NM_021295	Lancl1	1682120	intronic	Erbb4	1-TGACTCA,MA1448.1 fos-1(0.996);3-ACATTCC,MA0808.1 TEAD3(0.974);3-GTTTA,MA1606.1 Foxf1(0.844);5-GCCAA,MA0671.1 NFIX(0.953);5-ACTTCCT,MA0765.2 ETV5(0.933);6-TGACGTC,MA1069.1 TGA6(0.962);7-CTGTGCT,MA0332.1 MET28(0.720);
chr1	68761218	68761456	239	68761366	14	7.45003	4.44786	4.78318	FOXA1_peak_562	1	NM_001271533	Spag16	1065633	NM_021295	Lancl1	1722465	intronic	Erbb4	1-TGACTCA,MA1448.1 fos-1(0.996);3-ACATTCC,MA0808.1 TEAD3(0.974);3-GTTTA,MA1606.1 Foxf1(0.844);6-TGACGTC,MA1069.1 TGA6(0.962);7-CTGTGCT,MA0332.1 MET28(0.720);9-AGGGCGG,MA0443.1 btd(0.810);
chr1	69106665	69107127	463	69106813	13	6.64423	4.15134	4.04971	FOXA1_peak_563	1	NM_001271533	Spag16	720074	NM_021295	Lancl1	2068024	intronic	Erbb4	3-GTTTA,MA1606.1 Foxf1(0.844);5-GCCAA,MA0671.1 NFIX(0.953);6-TGACGTC,MA1069.1 TGA6(0.962);9-AGGGCGG,MA0443.1 btd(0.810);
chr1	69433647	69434312	666	69433845	29	19.4476	7.53769	15.9432	FOXA1_peak_564	0	NM_001271533	Spag16	392990	NM_010154	Erbb4	325920	intergenic	Erbb4(dist=325588),Ikzf2(dist=96898)	1-TGACTCA,MA1448.1 fos-1(0.996);3-ACATTCC,MA0808.1 TEAD3(0.974);3-GTTTA,MA1606.1 Foxf1(0.844);5-ACTTCCT,MA0765.2 ETV5(0.933);6-TGACGTC,MA1069.1 TGA6(0.962);7-CTGTGCT,MA0332.1 MET28(0.720);
chr1	69440829	69441253	425	69441059	32	20.6054	7.3991	17.0301	FOXA1_peak_565	0	NM_001271533	Spag16	385929	NM_010154	Erbb4	332982	intergenic	Erbb4(dist=332770),Ikzf2(dist=89957)	1-TGACTCA,MA1448.1 fos-1(0.996);3-ACATTCC,MA0808.1 TEAD3(0.974);3-GTTTA,MA1606.1 Foxf1(0.844);5-GCCAA,MA0671.1 NFIX(0.953);5-ACTTCCT,MA0765.2 ETV5(0.933);6-TGACGTC,MA1069.1 TGA6(0.962);7-CTGTGCT,MA0332.1 MET28(0.720);9-AGGGCGG,MA0443.1 btd(0.810);
chr1	69655562	69655866	305	69655715	16	9.14231	5.04091	6.33764	FOXA1_peak_566	1	NM_001271533	Spag16	171256	NM_010154	Erbb4	547655	intronic	Ikzf2	3-ACATTCC,MA0808.1 TEAD3(0.974);3-GTTTA,MA1606.1 Foxf1(0.844);5-ACTTCCT,MA0765.2 ETV5(0.933);6-TGACGTC,MA1069.1 TGA6(0.962);7-CTGTGCT,MA0332.1 MET28(0.720);
chr1	69687108	69687793	686	69687574	12	5.86765	3.85482	3.34927	FOXA1_peak_567	0	NM_001271533	Spag16	139519	NM_011770	Ikzf2	1490	upstream	Ikzf2(dist=1148)	3-GTTTA,MA1606.1 Foxf1(0.844);5-ACTTCCT,MA0765.2 ETV5(0.933);6-TGACGTC,MA1069.1 TGA6(0.962);7-CTGTGCT,MA0332.1 MET28(0.720);9-AGGGCGG,MA0443.1 btd(0.810);
chr1	70353862	70354112	251	70353946	11	5.12234	3.55829	2.6851	FOXA1_peak_568	2	NM_001310658	Vwc2l	371728	NM_011770	Ikzf2	668027	intronic	Spag16	3-ACATTCC,MA0808.1 TEAD3(0.974);3-GTTTA,MA1606.1 Foxf1(0.844);5-GCCAA,MA0671.1 NFIX(0.953);5-ACTTCCT,MA0765.2 ETV5(0.933);7-CTGTGCT,MA0332.1 MET28(0.720);9-AGGGCGG,MA0443.1 btd(0.810);
chr1	70621953	70622240	288	70622047	12	5.86765	3.85482	3.34927	FOXA1_peak_569	2	NM_001310658	Vwc2l	103618	NM_011770	Ikzf2	936136	intronic	Spag16	1-TGACTCA,MA1448.1 fos-1(0.996);3-GTTTA,MA1606.1 Foxf1(0.844);5-GCCAA,MA0671.1 NFIX(0.953);5-ACTTCCT,MA0765.2 ETV5(0.933);6-TGACGTC,MA1069.1 TGA6(0.962);
chr1	71004119	71004675	557	71004391	36	29.7135	10.6936	25.6021	FOXA1_peak_570	0	NM_026195	Atic	552759	NM_011770	Ikzf2	1318437	intergenic	Vwc2l(dist=118722),Bard1(dist=22860)	1-TGACTCA,MA1448.1 fos-1(0.996);3-GTTTA,MA1606.1 Foxf1(0.844);5-GCCAA,MA0671.1 NFIX(0.953);5-ACTTCCT,MA0765.2 ETV5(0.933);6-TGACGTC,MA1069.1 TGA6(0.962);7-CTGTGCT,MA0332.1 MET28(0.720);9-AGGGCGG,MA0443.1 btd(0.810);
chr1	71075663	71075977	315	71075820	14	7.45003	4.44786	4.78318	FOXA1_peak_571	1	NM_026195	Atic	481336	NM_011770	Ikzf2	1389860	intronic	Bard1	3-ACATTCC,MA0808.1 TEAD3(0.974);3-GTTTA,MA1606.1 Foxf1(0.844);5-ACTTCCT,MA0765.2 ETV5(0.933);6-TGACGTC,MA1069.1 TGA6(0.962);7-CTGTGCT,MA0332.1 MET28(0.720);9-AGGGCGG,MA0443.1 btd(0.810);
chr1	71102427	71103363	937	71103057	54	44.672	12.2222	39.688	FOXA1_peak_572	1	NM_026195	Atic	454261	NM_011770	Ikzf2	1416935	exonic	Bard1	1-TGACTCA,MA1448.1 fos-1(0.996);3-ACATTCC,MA0808.1 TEAD3(0.974);3-GTTTA,MA1606.1 Foxf1(0.844);5-GCCAA,MA0671.1 NFIX(0.953);5-ACTTCCT,MA0765.2 ETV5(0.933);6-TGACGTC,MA1069.1 TGA6(0.962);7-CTGTGCT,MA0332.1 MET28(0.720);9-AGGGCGG,MA0443.1 btd(0.810);
chr1	71195336	71195958	623	71195621	16	9.14231	5.04091	6.33764	FOXA1_peak_573	0	NM_026195	Atic	361509	NM_007525	Bard1	92675	intergenic	Bard1(dist=92364),Abca12(dist=47132)	1-TGACTCA,MA1448.1 fos-1(0.996);3-GTTTA,MA1606.1 Foxf1(0.844);5-GCCAA,MA0671.1 NFIX(0.953);5-ACTTCCT,MA0765.2 ETV5(0.933);6-TGACGTC,MA1069.1 TGA6(0.962);7-CTGTGCT,MA0332.1 MET28(0.720);9-AGGGCGG,MA0443.1 btd(0.810);
chr1	71460779	71461237	459	71460859	13	6.64423	4.15134	4.04971	FOXA1_peak_574	0	NM_026195	Atic	96148	NM_175210	Abca12	46098	intergenic	Abca12(dist=45869),Atic(dist=95919)	1-TGACTCA,MA1448.1 fos-1(0.996);3-ACATTCC,MA0808.1 TEAD3(0.974);5-GCCAA,MA0671.1 NFIX(0.953);5-ACTTCCT,MA0765.2 ETV5(0.933);6-TGACGTC,MA1069.1 TGA6(0.962);7-CTGTGCT,MA0332.1 MET28(0.720);9-AGGGCGG,MA0443.1 btd(0.810);
chr1	71556909	71557504	596	71557101	30	23.2413	9.1716	19.5061	FOXA1_peak_575	1	NR_040308	Apol7d	96128	NM_175210	Abca12	142296	exonic	Atic	5-ACTTCCT,MA0765.2 ETV5(0.933);6-TGACGTC,MA1069.1 TGA6(0.962);7-CTGTGCT,MA0332.1 MET28(0.720);9-AGGGCGG,MA0443.1 btd(0.810);
chr1	71580364	71580754	391	71580414	13	5.84343	3.7037	3.33777	FOXA1_peak_576	0	NR_040308	Apol7d	72776	NM_175210	Abca12	165649	downstream	Atic(dist=961)	3-ACATTCC,MA0808.1 TEAD3(0.974);3-GTTTA,MA1606.1 Foxf1(0.844);5-GCCAA,MA0671.1 NFIX(0.953);6-TGACGTC,MA1069.1 TGA6(0.962);7-CTGTGCT,MA0332.1 MET28(0.720);9-AGGGCGG,MA0443.1 btd(0.810);
chr1	71652629	71653403	775	71653158	19	11.5199	5.74713	8.54012	FOXA1_peak_577	8	NR_027658	Gm8883	235096	NM_175210	Abca12	238106	exonic	Fn1	3-ACATTCC,MA0808.1 TEAD3(0.974);5-GCCAA,MA0671.1 NFIX(0.953);6-TGACGTC,MA1069.1 TGA6(0.962);7-CTGTGCT,MA0332.1 MET28(0.720);9-AGGGCGG,MA0443.1 btd(0.810);
chr1	71667487	71667752	266	71667647	11	5.12234	3.55829	2.6851	FOXA1_peak_578	0	NR_027658	Gm8883	220492	NM_010233	Fn1	14385	intergenic	Apol7d(dist=4644),Gm8883(dist=220360)	1-TGACTCA,MA1448.1 fos-1(0.996);3-ACATTCC,MA0808.1 TEAD3(0.974);6-TGACGTC,MA1069.1 TGA6(0.962);7-CTGTGCT,MA0332.1 MET28(0.720);9-AGGGCGG,MA0443.1 btd(0.810);
chr1	71880441	71880895	455	71880529	12	5.86765	3.85482	3.34927	FOXA1_peak_579	0	NR_027658	Gm8883	7444	NM_010233	Fn1	227434	intergenic	Apol7d(dist=217598),Gm8883(dist=7217)	1-TGACTCA,MA1448.1 fos-1(0.996);3-ACATTCC,MA0808.1 TEAD3(0.974);3-GTTTA,MA1606.1 Foxf1(0.844);5-ACTTCCT,MA0765.2 ETV5(0.933);6-TGACGTC,MA1069.1 TGA6(0.962);7-CTGTGCT,MA0332.1 MET28(0.720);
chr1	71886765	71887260	496	71887097	17	8.10618	4.32692	5.38913	FOXA1_peak_580	0	NR_027658	Gm8883	1099	NM_010233	Fn1	233778	upstream	Gm8883(dist=852)	1-TGACTCA,MA1448.1 fos-1(0.996);3-ACATTCC,MA0808.1 TEAD3(0.974);3-GTTTA,MA1606.1 Foxf1(0.844);5-GCCAA,MA0671.1 NFIX(0.953);5-ACTTCCT,MA0765.2 ETV5(0.933);6-TGACGTC,MA1069.1 TGA6(0.962);7-CTGTGCT,MA0332.1 MET28(0.720);
chr1	71887888	71888241	354	71888049	22	12.6258	5.72139	9.56841	FOXA1_peak_581	2	NR_155355	D230017M19Rik	355928	NM_010233	Fn1	234830	ncRNA_exonic	Gm8883	1-TGACTCA,MA1448.1 fos-1(0.996);3-ACATTCC,MA0808.1 TEAD3(0.974);5-GCCAA,MA0671.1 NFIX(0.953);6-TGACGTC,MA1069.1 TGA6(0.962);7-CTGTGCT,MA0332.1 MET28(0.720);
chr1	71893582	71894006	425	71893743	25	17.5522	7.55814	14.1668	FOXA1_peak_582	0	NR_155355	D230017M19Rik	350199	NM_010233	Fn1	240560	intergenic	Gm8883(dist=2378),4933417E11Rik(dist=64992)	1-TGACTCA,MA1448.1 fos-1(0.996);3-ACATTCC,MA0808.1 TEAD3(0.974);3-GTTTA,MA1606.1 Foxf1(0.844);5-GCCAA,MA0671.1 NFIX(0.953);5-ACTTCCT,MA0765.2 ETV5(0.933);6-TGACGTC,MA1069.1 TGA6(0.962);7-CTGTGCT,MA0332.1 MET28(0.720);
chr1	71895880	71896079	200	71895980	14	7.0729	4.23729	4.44324	FOXA1_peak_583	0	NR_155355	D230017M19Rik	348013	NM_010233	Fn1	242745	intergenic	Gm8883(dist=4676),4933417E11Rik(dist=62919)	1-TGACTCA,MA1448.1 fos-1(0.996);3-ACATTCC,MA0808.1 TEAD3(0.974);3-GTTTA,MA1606.1 Foxf1(0.844);5-ACTTCCT,MA0765.2 ETV5(0.933);6-TGACGTC,MA1069.1 TGA6(0.962);
chr1	71921234	71921570	337	71921394	14	7.45003	4.44786	4.78318	FOXA1_peak_584	0	NR_155355	D230017M19Rik	322591	NM_010233	Fn1	268168	intergenic	Gm8883(dist=30030),4933417E11Rik(dist=37428)	6-TGACGTC,MA1069.1 TGA6(0.962);7-CTGTGCT,MA0332.1 MET28(0.720);
chr1	72070568	72070780	213	72070718	14	7.45003	4.44786	4.78318	FOXA1_peak_585	0	NR_155355	D230017M19Rik	173319	NR_040454	4933417E11Rik	65479	intergenic	4933417E11Rik(dist=65373),Mreg(dist=88453)	1-TGACTCA,MA1448.1 fos-1(0.996);5-ACTTCCT,MA0765.2 ETV5(0.933);6-TGACGTC,MA1069.1 TGA6(0.962);
chr1	72105671	72105899	229	72105837	13	6.64423	4.15134	4.04971	FOXA1_peak_586	0	NR_155355	D230017M19Rik	138208	NR_040454	4933417E11Rik	100590	intergenic	4933417E11Rik(dist=100476),Mreg(dist=53334)	1-TGACTCA,MA1448.1 fos-1(0.996);3-ACATTCC,MA0808.1 TEAD3(0.974);3-GTTTA,MA1606.1 Foxf1(0.844);5-ACTTCCT,MA0765.2 ETV5(0.933);6-TGACGTC,MA1069.1 TGA6(0.962);7-CTGTGCT,MA0332.1 MET28(0.720);
chr1	72172946	72173271	326	72173089	14	6.50438	3.9267	3.92998	FOXA1_peak_587	2	NR_155355	D230017M19Rik	70884	NR_040454	4933417E11Rik	167913	intronic	Mreg	3-ACATTCC,MA0808.1 TEAD3(0.974);3-GTTTA,MA1606.1 Foxf1(0.844);6-TGACGTC,MA1069.1 TGA6(0.962);9-AGGGCGG,MA0443.1 btd(0.810);
chr1	72183072	72183327	256	72183186	18	7.66448	3.9749	4.98101	FOXA1_peak_588	2	NR_155355	D230017M19Rik	60793	NR_040454	4933417E11Rik	178004	intronic	Mreg	1-TGACTCA,MA1448.1 fos-1(0.996);3-ACATTCC,MA0808.1 TEAD3(0.974);3-GTTTA,MA1606.1 Foxf1(0.844);5-ACTTCCT,MA0765.2 ETV5(0.933);7-CTGTGCT,MA0332.1 MET28(0.720);9-AGGGCGG,MA0443.1 btd(0.810);
chr1	72186179	72186526	348	72186231	13	5.06669	3.28638	2.64896	FOXA1_peak_589	2	NR_155355	D230017M19Rik	57640	NR_040454	4933417E11Rik	181157	intronic	Mreg	1-TGACTCA,MA1448.1 fos-1(0.996);3-GTTTA,MA1606.1 Foxf1(0.844);5-GCCAA,MA0671.1 NFIX(0.953);5-ACTTCCT,MA0765.2 ETV5(0.933);6-TGACGTC,MA1069.1 TGA6(0.962);7-CTGTGCT,MA0332.1 MET28(0.720);9-AGGGCGG,MA0443.1 btd(0.810);
chr1	72212007	72212378	372	72212244	14	6.65967	4.01069	4.06362	FOXA1_peak_590	2	NR_155355	D230017M19Rik	31800	NR_040454	4933417E11Rik	206997	exonic	Mreg	6-TGACGTC,MA1069.1 TGA6(0.962);9-AGGGCGG,MA0443.1 btd(0.810);
chr1	72226391	72227146	756	72226586	42	18.7502	5.18072	15.2896	FOXA1_peak_591	0	NR_155355	D230017M19Rik	17224	NM_001357488	Mreg	14454	intergenic	Mreg(dist=14077),D230017M19Rik(dist=16847)	1-TGACTCA,MA1448.1 fos-1(0.996);3-GTTTA,MA1606.1 Foxf1(0.844);5-GCCAA,MA0671.1 NFIX(0.953);5-ACTTCCT,MA0765.2 ETV5(0.933);6-TGACGTC,MA1069.1 TGA6(0.962);7-CTGTGCT,MA0332.1 MET28(0.720);
chr1	72233576	72234434	859	72233949	30	11.3412	4.10053	8.37342	FOXA1_peak_592	0	NR_155355	D230017M19Rik	9988	NM_001357488	Mreg	21691	intergenic	Mreg(dist=21262),D230017M19Rik(dist=9559)	1-TGACTCA,MA1448.1 fos-1(0.996);3-ACATTCC,MA0808.1 TEAD3(0.974);5-ACTTCCT,MA0765.2 ETV5(0.933);7-CTGTGCT,MA0332.1 MET28(0.720);
chr1	72244376	72244771	396	72244675	23	9.54216	4.18118	6.70885	FOXA1_peak_593	1	NM_175564	Tmem169	39799	NM_001357488	Mreg	32259	ncRNA_intronic	D230017M19Rik	3-GTTTA,MA1606.1 Foxf1(0.844);5-ACTTCCT,MA0765.2 ETV5(0.933);7-CTGTGCT,MA0332.1 MET28(0.720);
chr1	72254987	72255912	926	72255323	46	24.803	6.52778	20.9756	FOXA1_peak_594	1	NM_175564	Tmem169	28923	NM_001357488	Mreg	43135	ncRNA_intronic	D230017M19Rik	1-TGACTCA,MA1448.1 fos-1(0.996);3-ACATTCC,MA0808.1 TEAD3(0.974);3-GTTTA,MA1606.1 Foxf1(0.844);5-GCCAA,MA0671.1 NFIX(0.953);5-ACTTCCT,MA0765.2 ETV5(0.933);6-TGACGTC,MA1069.1 TGA6(0.962);7-CTGTGCT,MA0332.1 MET28(0.720);9-AGGGCGG,MA0443.1 btd(0.810);
chr1	72284148	72284479	332	72284289	21	10.2132	4.74138	7.32764	FOXA1_peak_595	3	NM_001357519	Xrcc5	23107	NM_001357488	Mreg	71999	exonic	Pecr	3-GTTTA,MA1606.1 Foxf1(0.844);5-GCCAA,MA0671.1 NFIX(0.953);6-TGACGTC,MA1069.1 TGA6(0.962);9-AGGGCGG,MA0443.1 btd(0.810);
chr1	72288204	72288828	625	72288751	21	10.0817	4.68085	7.20534	FOXA1_peak_596	1	NM_001357519	Xrcc5	18905	NM_023523	Pecr	4195	intronic	Tmem169	1-TGACTCA,MA1448.1 fos-1(0.996);3-GTTTA,MA1606.1 Foxf1(0.844);5-GCCAA,MA0671.1 NFIX(0.953);5-ACTTCCT,MA0765.2 ETV5(0.933);6-TGACGTC,MA1069.1 TGA6(0.962);7-CTGTGCT,MA0332.1 MET28(0.720);9-AGGGCGG,MA0443.1 btd(0.810);
chr1	72307270	72307533	264	72307428	16	9.14231	5.04091	6.33764	FOXA1_peak_597	3	NM_018817	Smarcal1	275849	NM_023523	Pecr	23080	UTR5	Xrcc5(NM_001357519:c.-3050_-2938delins0,NM_001357520:c.-3050_-2938delins0,NM_009533:c.-126_-14delins0)	6-TGACGTC,MA1069.1 TGA6(0.962);7-CTGTGCT,MA0332.1 MET28(0.720);9-AGGGCGG,MA0443.1 btd(0.810);
chr1	72428546	72429420	875	72428765	32	16.528	5.70934	13.208	FOXA1_peak_598	1	NM_018817	Smarcal1	154268	NM_023523	Pecr	144662	exonic	March4	1-TGACTCA,MA1448.1 fos-1(0.996);3-ACATTCC,MA0808.1 TEAD3(0.974);3-GTTTA,MA1606.1 Foxf1(0.844);5-GCCAA,MA0671.1 NFIX(0.953);5-ACTTCCT,MA0765.2 ETV5(0.933);6-TGACGTC,MA1069.1 TGA6(0.962);7-CTGTGCT,MA0332.1 MET28(0.720);9-AGGGCGG,MA0443.1 btd(0.810);
chr1	72449772	72450896	1125	72450508	18	8.10775	4.18502	5.39047	FOXA1_peak_599	1	NM_018817	Smarcal1	132917	NM_023523	Pecr	166013	intronic	March4	1-TGACTCA,MA1448.1 fos-1(0.996);3-GTTTA,MA1606.1 Foxf1(0.844);5-GCCAA,MA0671.1 NFIX(0.953);5-ACTTCCT,MA0765.2 ETV5(0.933);6-TGACGTC,MA1069.1 TGA6(0.962);7-CTGTGCT,MA0332.1 MET28(0.720);9-AGGGCGG,MA0443.1 btd(0.810);
chr1	72582957	72583750	794	72583098	24	14.9059	6.4433	11.6908	FOXA1_peak_600	1	NM_009084	Rpl37a	127906	NM_001045533	March4	46194	UTR5	Smarcal1(NM_018817:c.-2445_-2258delins0)	3-ACATTCC,MA0808.1 TEAD3(0.974);3-GTTTA,MA1606.1 Foxf1(0.844);5-GCCAA,MA0671.1 NFIX(0.953);5-ACTTCCT,MA0765.2 ETV5(0.933);6-TGACGTC,MA1069.1 TGA6(0.962);7-CTGTGCT,MA0332.1 MET28(0.720);9-AGGGCGG,MA0443.1 btd(0.810);
chr1	72599474	72599904	431	72599724	19	8.50704	4.23729	5.75404	FOXA1_peak_601	1	NM_009084	Rpl37a	111571	NM_001045533	March4	62530	intronic	Smarcal1	3-ACATTCC,MA0808.1 TEAD3(0.974);3-GTTTA,MA1606.1 Foxf1(0.844);5-GCCAA,MA0671.1 NFIX(0.953);6-TGACGTC,MA1069.1 TGA6(0.962);7-CTGTGCT,MA0332.1 MET28(0.720);9-AGGGCGG,MA0443.1 btd(0.810);
chr1	72606148	72606733	586	72606521	19	10.5973	5.26316	7.68485	FOXA1_peak_602	1	NM_009084	Rpl37a	104819	NM_001045533	March4	69281	intronic	Smarcal1	3-ACATTCC,MA0808.1 TEAD3(0.974);3-GTTTA,MA1606.1 Foxf1(0.844);5-ACTTCCT,MA0765.2 ETV5(0.933);6-TGACGTC,MA1069.1 TGA6(0.962);7-CTGTGCT,MA0332.1 MET28(0.720);9-AGGGCGG,MA0443.1 btd(0.810);
chr1	72711048	72711351	304	72711073	12	5.86765	3.85482	3.34927	FOXA1_peak_603	1	NM_008342	Igfbp2	113280	NM_001347063	Ankar	10620	exonic	Rpl37a	3-GTTTA,MA1606.1 Foxf1(0.844);5-ACTTCCT,MA0765.2 ETV5(0.933);6-TGACGTC,MA1069.1 TGA6(0.962);7-CTGTGCT,MA0332.1 MET28(0.720);9-AGGGCGG,MA0443.1 btd(0.810);
chr1	73850449	73850813	365	73850690	13	6.64423	4.15134	4.04971	FOXA1_peak_604	1	NM_001034060	Rufy4	274910	NR_003202	Pinc	443062	ncRNA_intronic	6030407O03Rik	1-TGACTCA,MA1448.1 fos-1(0.996);3-ACATTCC,MA0808.1 TEAD3(0.974);3-GTTTA,MA1606.1 Foxf1(0.844);5-GCCAA,MA0671.1 NFIX(0.953);5-ACTTCCT,MA0765.2 ETV5(0.933);7-CTGTGCT,MA0332.1 MET28(0.720);
chr1	73947589	73947797	209	73947739	18	9.89432	5.08021	7.0358	FOXA1_peak_605	2	NM_001034060	Rufy4	177848	NR_045311	6030407O03Rik	83227	intronic	Tns1	1-TGACTCA,MA1448.1 fos-1(0.996);3-ACATTCC,MA0808.1 TEAD3(0.974);5-ACTTCCT,MA0765.2 ETV5(0.933);7-CTGTGCT,MA0332.1 MET28(0.720);9-AGGGCGG,MA0443.1 btd(0.810);
chr1	73954597	73954944	348	73954781	19	9.5102	4.71698	6.67905	FOXA1_peak_606	2	NM_001034060	Rufy4	170770	NR_045311	6030407O03Rik	90304	intronic	Tns1	3-ACATTCC,MA0808.1 TEAD3(0.974);3-GTTTA,MA1606.1 Foxf1(0.844);5-ACTTCCT,MA0765.2 ETV5(0.933);6-TGACGTC,MA1069.1 TGA6(0.962);7-CTGTGCT,MA0332.1 MET28(0.720);
chr1	74125359	74125558	200	74125473	16	6.59486	3.71179	4.01301	FOXA1_peak_607	2	NM_009909	Cxcr2	28535	NM_027884	Tns1	910	UTR5	Rufy4(NM_001170641:c.-2137_-2120delins0,NM_001034060:c.-3506_-3489delins0)	1-TGACTCA,MA1448.1 fos-1(0.996);5-ACTTCCT,MA0765.2 ETV5(0.933);7-CTGTGCT,MA0332.1 MET28(0.720);
chr1	74149202	74149401	200	74149256	11	5.12234	3.55829	2.6851	FOXA1_peak_608	0	NM_009909	Cxcr2	4692	NM_027884	Tns1	24753	downstream	Rufy4(dist=972)	1-TGACTCA,MA1448.1 fos-1(0.996);6-TGACGTC,MA1069.1 TGA6(0.962);7-CTGTGCT,MA0332.1 MET28(0.720);9-AGGGCGG,MA0443.1 btd(0.810);
chr1	74191209	74191408	200	74191258	10	4.41062	3.26177	2.06315	FOXA1_peak_609	0	NM_001357387	Arpc2	45208	NM_027884	Tns1	66760	downstream	Cxcr1(dist=378)	3-GTTTA,MA1606.1 Foxf1(0.844);
chr1	74249393	74249718	326	74249452	14	7.45003	4.44786	4.78318	FOXA1_peak_610	2	NM_174985	Gpbar1	29044	NR_035449	Mir1928	42935	intronic	Arpc2	1-TGACTCA,MA1448.1 fos-1(0.996);3-ACATTCC,MA0808.1 TEAD3(0.974);3-GTTTA,MA1606.1 Foxf1(0.844);5-GCCAA,MA0671.1 NFIX(0.953);5-ACTTCCT,MA0765.2 ETV5(0.933);6-TGACGTC,MA1069.1 TGA6(0.962);7-CTGTGCT,MA0332.1 MET28(0.720);
chr1	74277852	74278167	316	74277979	26	6.57719	2.87234	3.99685	FOXA1_peak_611	0	NM_174985	Gpbar1	590	NR_035449	Mir1928	71389	upstream;downstream	Gpbar1(dist=433);Aamp(dist=433)	1-TGACTCA,MA1448.1 fos-1(0.996);3-GTTTA,MA1606.1 Foxf1(0.844);5-GCCAA,MA0671.1 NFIX(0.953);5-ACTTCCT,MA0765.2 ETV5(0.933);6-TGACGTC,MA1069.1 TGA6(0.962);7-CTGTGCT,MA0332.1 MET28(0.720);9-AGGGCGG,MA0443.1 btd(0.810);
chr1	74284585	74285117	533	74284860	69	40.6928	7.88288	35.9349	FOXA1_peak_612	4	NM_019999	Pnkd	47759	NR_035449	Mir1928	78231	exonic	Aamp,Pnkd	3-ACATTCC,MA0808.1 TEAD3(0.974);5-GCCAA,MA0671.1 NFIX(0.953);5-ACTTCCT,MA0765.2 ETV5(0.933);6-TGACGTC,MA1069.1 TGA6(0.962);7-CTGTGCT,MA0332.1 MET28(0.720);9-AGGGCGG,MA0443.1 btd(0.810);
chr1	74295321	74296161	841	74295671	35	12.0083	3.87931	8.99207	FOXA1_peak_613	2	NM_019999	Pnkd	36869	NM_146110	Aamp	11003	exonic	Tmbim1	1-TGACTCA,MA1448.1 fos-1(0.996);3-ACATTCC,MA0808.1 TEAD3(0.974);3-GTTTA,MA1606.1 Foxf1(0.844);5-GCCAA,MA0671.1 NFIX(0.953);5-ACTTCCT,MA0765.2 ETV5(0.933);7-CTGTGCT,MA0332.1 MET28(0.720);9-AGGGCGG,MA0443.1 btd(0.810);
chr1	74297221	74297574	354	74297410	35	11.4939	3.73444	8.51581	FOXA1_peak_614	2	NM_019999	Pnkd	35212	NM_146110	Aamp	12659	intronic	Pnkd,Tmbim1	1-TGACTCA,MA1448.1 fos-1(0.996);3-ACATTCC,MA0808.1 TEAD3(0.974);5-ACTTCCT,MA0765.2 ETV5(0.933);6-TGACGTC,MA1069.1 TGA6(0.962);7-CTGTGCT,MA0332.1 MET28(0.720);9-AGGGCGG,MA0443.1 btd(0.810);
chr1	74332258	74332775	518	74332502	39	24.177	7.46269	20.3864	FOXA1_peak_615	2	NM_001033345	Catip	29591	NM_027154	Tmbim1	28180	exonic	Pnkd	3-GTTTA,MA1606.1 Foxf1(0.844);5-GCCAA,MA0671.1 NFIX(0.953);5-ACTTCCT,MA0765.2 ETV5(0.933);7-CTGTGCT,MA0332.1 MET28(0.720);9-AGGGCGG,MA0443.1 btd(0.810);
chr1	74386771	74387201	431	74386893	28	12.5206	4.73856	9.47005	FOXA1_peak_616	0	NM_153088	Ctdsp1	4623	NM_027154	Tmbim1	82650	downstream	Slc11a1(dist=720)	3-ACATTCC,MA0808.1 TEAD3(0.974);5-ACTTCCT,MA0765.2 ETV5(0.933);7-CTGTGCT,MA0332.1 MET28(0.720);9-AGGGCGG,MA0443.1 btd(0.810);
chr1	74391343	74391588	246	74391427	22	6.22622	3.00261	3.67644	FOXA1_peak_617	0	NM_153088	Ctdsp1	143	NM_027154	Tmbim1	87129	upstream	Ctdsp1(dist=21)	3-ACATTCC,MA0808.1 TEAD3(0.974);3-GTTTA,MA1606.1 Foxf1(0.844);5-ACTTCCT,MA0765.2 ETV5(0.933);6-TGACGTC,MA1069.1 TGA6(0.962);7-CTGTGCT,MA0332.1 MET28(0.720);9-AGGGCGG,MA0443.1 btd(0.810);
chr1	74397207	74397703	497	74397430	49	27.195	6.84932	23.2282	FOXA1_peak_618	1	NM_009509	Vil1	11929	NM_027154	Tmbim1	93119	UTR3	Ctdsp1(NM_153088:c.*1623_*1701delins0)	3-ACATTCC,MA0808.1 TEAD3(0.974);3-GTTTA,MA1606.1 Foxf1(0.844);5-GCCAA,MA0671.1 NFIX(0.953);5-ACTTCCT,MA0765.2 ETV5(0.933);6-TGACGTC,MA1069.1 TGA6(0.962);7-CTGTGCT,MA0332.1 MET28(0.720);9-AGGGCGG,MA0443.1 btd(0.810);
chr1	74505509	74506301	793	74505919	45	28.9734	8.12721	24.9043	FOXA1_peak_619	3	NM_001081456	Plcd4	36984	NM_027154	Tmbim1	201569	UTR5	Cnot9(NM_021383:c.-378_-137delins0),Usp37(NM_001310662:c.10036_9875delins0)	3-GTTTA,MA1606.1 Foxf1(0.844);5-GCCAA,MA0671.1 NFIX(0.953);5-ACTTCCT,MA0765.2 ETV5(0.933);6-TGACGTC,MA1069.1 TGA6(0.962);7-CTGTGCT,MA0332.1 MET28(0.720);9-AGGGCGG,MA0443.1 btd(0.810);
chr1	74587785	74588464	680	74588294	35	20.5156	6.76692	16.9458	FOXA1_peak_620	4	NM_175031	Stk36	13330	NM_176972	Usp37	43838	UTR5	Bcs1l(NM_001305652:c.-1270_-1166delins0,NM_025784:c.-1270_-1095delins0),Zfp142(NM_001310668:c.2365_2122delins0,NM_029888:c.2365_2122delins0)	3-ACATTCC,MA0808.1 TEAD3(0.974);3-GTTTA,MA1606.1 Foxf1(0.844);5-ACTTCCT,MA0765.2 ETV5(0.933);6-TGACGTC,MA1069.1 TGA6(0.962);7-CTGTGCT,MA0332.1 MET28(0.720);9-AGGGCGG,MA0443.1 btd(0.810);
chr1	74661612	74661928	317	74661749	18	10.9324	5.63396	7.99217	FOXA1_peak_621	1	NM_024264	Cyp27a1	51765	NM_021313	Rnf25	60373	UTR5	Ttll4(NM_001014974:c.-17290_-17103delins0)	3-ACATTCC,MA0808.1 TEAD3(0.974);6-TGACGTC,MA1069.1 TGA6(0.962);9-AGGGCGG,MA0443.1 btd(0.810);
chr1	74773038	74773464	427	74773337	15	6.46845	3.77359	3.89719	FOXA1_peak_622	1	NM_009518	Wnt10a	18768	NM_153744	Prkag3	24296	intronic	Wnt6	5-GCCAA,MA0671.1 NFIX(0.953);5-ACTTCCT,MA0765.2 ETV5(0.933);7-CTGTGCT,MA0332.1 MET28(0.720);9-AGGGCGG,MA0443.1 btd(0.810);
chr1	74791534	74791900	367	74791641	18	5.95392	3.20946	3.42774	FOXA1_peak_623	0	NM_009518	Wnt10a	302	NM_153744	Prkag3	42762	upstream	Wnt10a(dist=119)	5-ACTTCCT,MA0765.2 ETV5(0.933);6-TGACGTC,MA1069.1 TGA6(0.962);7-CTGTGCT,MA0332.1 MET28(0.720);9-AGGGCGG,MA0443.1 btd(0.810);
chr1	74805417	74805805	389	74805708	33	10.8193	3.68764	7.89125	FOXA1_peak_624	0	NR_151618	Gm16582	45284	NM_153744	Prkag3	56656	downstream	Wnt10a(dist=1242)	3-ACATTCC,MA0808.1 TEAD3(0.974);5-ACTTCCT,MA0765.2 ETV5(0.933);6-TGACGTC,MA1069.1 TGA6(0.962);9-AGGGCGG,MA0443.1 btd(0.810);
chr1	74806963	74807404	442	74807250	34	11.6838	3.86313	8.69312	FOXA1_peak_625	0	NR_151618	Gm16582	43711	NM_153744	Prkag3	58228	intergenic	Wnt10a(dist=2788),Gm16582(dist=43491)	3-ACATTCC,MA0808.1 TEAD3(0.974);7-CTGTGCT,MA0332.1 MET28(0.720);9-AGGGCGG,MA0443.1 btd(0.810);
chr1	74900882	74901086	205	74901065	14	6.31759	3.82653	3.75976	FOXA1_peak_626	0	NM_001305231	Retreg2	241802	NR_029876	Mir375	263	upstream;downstream	Mir375(dist=161);Cfap65(dist=994)	3-GTTTA,MA1606.1 Foxf1(0.844);5-GCCAA,MA0671.1 NFIX(0.953);9-AGGGCGG,MA0443.1 btd(0.810);
chr1	75124665	75125299	635	75124794	22	13.4175	6.11702	10.3049	FOXA1_peak_627	0	NM_001305231	Retreg2	17804	NM_029342	Nhej1	78343	downstream	Slc23a3(dist=243)	3-GTTTA,MA1606.1 Foxf1(0.844);5-GCCAA,MA0671.1 NFIX(0.953);5-ACTTCCT,MA0765.2 ETV5(0.933);6-TGACGTC,MA1069.1 TGA6(0.962);7-CTGTGCT,MA0332.1 MET28(0.720);9-AGGGCGG,MA0443.1 btd(0.810);
chr1	75142499	75142952	454	75142630	19	7.7162	3.87597	5.02865	FOXA1_peak_628	3	NM_001305232	Retreg2	432	NM_001356264	Cnppd1	1034	exonic	Retreg2	3-GTTTA,MA1606.1 Foxf1(0.844);5-GCCAA,MA0671.1 NFIX(0.953);5-ACTTCCT,MA0765.2 ETV5(0.933);6-TGACGTC,MA1069.1 TGA6(0.962);7-CTGTGCT,MA0332.1 MET28(0.720);9-AGGGCGG,MA0443.1 btd(0.810);
chr1	75168369	75169180	812	75168862	36	21.2534	6.87732	17.6384	FOXA1_peak_629	3	NM_001267620	Ankzf1	23385	NM_026977	Cnppd1	26063	exonic	Zfand2b	3-GTTTA,MA1606.1 Foxf1(0.844);5-GCCAA,MA0671.1 NFIX(0.953);5-ACTTCCT,MA0765.2 ETV5(0.933);6-TGACGTC,MA1069.1 TGA6(0.962);7-CTGTGCT,MA0332.1 MET28(0.720);9-AGGGCGG,MA0443.1 btd(0.810);
chr1	75180176	75180623	448	75180455	26	10.9116	4.36893	7.97714	FOXA1_peak_630	1	NM_001267620	Ankzf1	11760	NM_026977	Cnppd1	37688	UTR5	Abcb6(NM_023732:c.274_58delins0)	3-GTTTA,MA1606.1 Foxf1(0.844);5-GCCAA,MA0671.1 NFIX(0.953);6-TGACGTC,MA1069.1 TGA6(0.962);7-CTGTGCT,MA0332.1 MET28(0.720);9-AGGGCGG,MA0443.1 btd(0.810);
chr1	75191815	75192652	838	75192069	36	22.1272	7.22656	18.4594	FOXA1_peak_631	8	NM_001277992	Stk16	18595	NM_023732	Abcb6	11841	exonic	Ankzf1	3-ACATTCC,MA0808.1 TEAD3(0.974);5-GCCAA,MA0671.1 NFIX(0.953);6-TGACGTC,MA1069.1 TGA6(0.962);7-CTGTGCT,MA0332.1 MET28(0.720);9-AGGGCGG,MA0443.1 btd(0.810);
chr1	75214488	75215019	532	75214778	38	16.1885	4.83871	12.8903	FOXA1_peak_632	6	NM_001159883	Dnajb2	21669	NM_029010	Glb1l	3975	UTR3	Stk16(NM_001277992:c.*536_*1067delins0,NM_011494:c.*536_*1067delins0),Tuba4a(NM_001313724:c.*650_*603delins0,NM_001313723:c.*650_*603delins0,NM_009447:c.*650_*603delins0)	1-TGACTCA,MA1448.1 fos-1(0.996);3-ACATTCC,MA0808.1 TEAD3(0.974);3-GTTTA,MA1606.1 Foxf1(0.844);5-GCCAA,MA0671.1 NFIX(0.953);5-ACTTCCT,MA0765.2 ETV5(0.933);6-TGACGTC,MA1069.1 TGA6(0.962);7-CTGTGCT,MA0332.1 MET28(0.720);9-AGGGCGG,MA0443.1 btd(0.810);
chr1	75219172	75219508	337	75219390	31	11.6013	4.09207	8.61569	FOXA1_peak_633	3	NM_001159883	Dnajb2	17083	NM_029010	Glb1l	8562	exonic	Tuba4a	3-ACATTCC,MA0808.1 TEAD3(0.974);3-GTTTA,MA1606.1 Foxf1(0.844);5-GCCAA,MA0671.1 NFIX(0.953);6-TGACGTC,MA1069.1 TGA6(0.962);9-AGGGCGG,MA0443.1 btd(0.810);
chr1	75230726	75231015	290	75230866	18	6.0827	3.26461	3.54522	FOXA1_peak_634	1	NM_001159883	Dnajb2	5552	NM_001243091	A630095N17Rik	7216	intronic	A630095N17Rik	1-TGACTCA,MA1448.1 fos-1(0.996);6-TGACGTC,MA1069.1 TGA6(0.962);7-CTGTGCT,MA0332.1 MET28(0.720);
chr1	75231284	75231658	375	75231358	23	8.73503	3.85852	5.96545	FOXA1_peak_635	1	NM_001159883	Dnajb2	4952	NM_001243091	A630095N17Rik	7817	intronic	A630095N17Rik	1-TGACTCA,MA1448.1 fos-1(0.996);5-ACTTCCT,MA0765.2 ETV5(0.933);6-TGACGTC,MA1069.1 TGA6(0.962);7-CTGTGCT,MA0332.1 MET28(0.720);9-AGGGCGG,MA0443.1 btd(0.810);
chr1	75236148	75236689	542	75236495	28	12.3587	4.67742	9.31871	FOXA1_peak_636	4	NM_001159885	Dnajb2	283	NM_001243090	A630095N17Rik	4325	UTR5	Dnajb2(NM_001159884:c.-461_-347delins0,NM_020266:c.-461_-295delins0,NM_178055:c.-461_-295delins0,NM_001159883:c.-461_-295delins0)	3-ACATTCC,MA0808.1 TEAD3(0.974);3-GTTTA,MA1606.1 Foxf1(0.844);5-ACTTCCT,MA0765.2 ETV5(0.933);6-TGACGTC,MA1069.1 TGA6(0.962);7-CTGTGCT,MA0332.1 MET28(0.720);9-AGGGCGG,MA0443.1 btd(0.810);
chr1	75248021	75248511	491	75248234	31	13.6663	4.79042	10.5365	FOXA1_peak_637	2	NM_010043	Des	112026	NM_001243090	A630095N17Rik	16173	exonic	Ptprn	1-TGACTCA,MA1448.1 fos-1(0.996);3-ACATTCC,MA0808.1 TEAD3(0.974);5-GCCAA,MA0671.1 NFIX(0.953);5-ACTTCCT,MA0765.2 ETV5(0.933);7-CTGTGCT,MA0332.1 MET28(0.720);9-AGGGCGG,MA0443.1 btd(0.810);
chr1	75259257	75259555	299	75259496	13	4.97972	3.24074	2.57092	FOXA1_peak_638	2	NM_010043	Des	100886	NM_001243090	A630095N17Rik	27313	intronic	Ptprn	3-ACATTCC,MA0808.1 TEAD3(0.974);3-GTTTA,MA1606.1 Foxf1(0.844);
chr1	75317133	75318149	1017	75317634	84	55.2871	9.48661	49.6599	FOXA1_peak_639	1	NM_010043	Des	42651	NM_016878	Dnpep	624	exonic	Dnpep	3-ACATTCC,MA0808.1 TEAD3(0.974);3-GTTTA,MA1606.1 Foxf1(0.844);5-GCCAA,MA0671.1 NFIX(0.953);5-ACTTCCT,MA0765.2 ETV5(0.933);6-TGACGTC,MA1069.1 TGA6(0.962);7-CTGTGCT,MA0332.1 MET28(0.720);9-AGGGCGG,MA0443.1 btd(0.810);
chr1	75337993	75338253	261	75338141	17	9.1484	4.86486	6.34307	FOXA1_peak_640	0	NM_010043	Des	22169	NM_001110831	Dnpep	20486	intergenic	Dnpep(dist=20356),Des(dist=22039)	1-TGACTCA,MA1448.1 fos-1(0.996);3-GTTTA,MA1606.1 Foxf1(0.844);7-CTGTGCT,MA0332.1 MET28(0.720);
chr1	75460660	75462628	1969	75461657	33	14.0592	4.69613	10.9012	FOXA1_peak_641	1	NM_177056	Tmem198	17888	NR_037976	Gm15179	86629	intronic	Asic4	7-CTGTGCT,MA0332.1 MET28(0.720);
chr1	75478852	75479687	836	75479434	29	13.081	4.82315	9.98945	FOXA1_peak_642	3	NM_010564	Inha	27807	NR_037976	Gm15179	104254	exonic	Chpf	3-GTTTA,MA1606.1 Foxf1(0.844);5-ACTTCCT,MA0765.2 ETV5(0.933);6-TGACGTC,MA1069.1 TGA6(0.962);7-CTGTGCT,MA0332.1 MET28(0.720);9-AGGGCGG,MA0443.1 btd(0.810);
chr1	75521289	75521685	397	75521457	19	10.5973	5.26316	7.68485	FOXA1_peak_643	1	NM_001357149	Slc4a3	24779	NM_001310679	Obsl1	15035	UTR5	Stk11ip(NM_027886:c.-260_-147delins0)	5-GCCAA,MA0671.1 NFIX(0.953);5-ACTTCCT,MA0765.2 ETV5(0.933);6-TGACGTC,MA1069.1 TGA6(0.962);7-CTGTGCT,MA0332.1 MET28(0.720);9-AGGGCGG,MA0443.1 btd(0.810);
chr1	75546439	75546658	220	75546527	17	7.8637	4.20561	5.16527	FOXA1_peak_644	3	NR_038012	Gm17751	942584	NM_001310679	Obsl1	40096	UTR5	Slc4a3(NM_001357150:c.-409_-258delins0)	5-ACTTCCT,MA0765.2 ETV5(0.933);6-TGACGTC,MA1069.1 TGA6(0.962);9-AGGGCGG,MA0443.1 btd(0.810);
chr1	75559480	75559832	353	75559538	15	6.46845	3.77359	3.89719	FOXA1_peak_645	0	NR_038012	Gm17751	929477	NM_001310679	Obsl1	53204	downstream	Slc4a3(dist=49)	3-GTTTA,MA1606.1 Foxf1(0.844);6-TGACGTC,MA1069.1 TGA6(0.962);9-AGGGCGG,MA0443.1 btd(0.810);
chr1	75693293	75693496	204	75693380	14	7.45003	4.44786	4.78318	FOXA1_peak_646	0	NR_038012	Gm17751	795738	NM_001310679	Obsl1	186942	intergenic	Slc4a3(dist=133862),Gm17751(dist=795637)	3-GTTTA,MA1606.1 Foxf1(0.844);5-GCCAA,MA0671.1 NFIX(0.953);6-TGACGTC,MA1069.1 TGA6(0.962);7-CTGTGCT,MA0332.1 MET28(0.720);9-AGGGCGG,MA0443.1 btd(0.810);
chr1	76019178	76019681	504	76019283	12	5.86765	3.85482	3.34927	FOXA1_peak_647	0	NR_038012	Gm17751	469703	NM_001310679	Obsl1	512977	intergenic	Slc4a3(dist=459747),Gm17751(dist=469452)	1-TGACTCA,MA1448.1 fos-1(0.996);3-ACATTCC,MA0808.1 TEAD3(0.974);3-GTTTA,MA1606.1 Foxf1(0.844);5-GCCAA,MA0671.1 NFIX(0.953);5-ACTTCCT,MA0765.2 ETV5(0.933);6-TGACGTC,MA1069.1 TGA6(0.962);7-CTGTGCT,MA0332.1 MET28(0.720);9-AGGGCGG,MA0443.1 btd(0.810);
chr1	76644624	76645289	666	76645068	56	42.874	10.9615	37.9882	FOXA1_peak_648	0	NM_001004173	Sgpp2	1665389	NM_001310679	Obsl1	1138504	intergenic	Mir6343(dist=134981),Epha4(dist=721896)	1-TGACTCA,MA1448.1 fos-1(0.996);3-ACATTCC,MA0808.1 TEAD3(0.974);3-GTTTA,MA1606.1 Foxf1(0.844);5-ACTTCCT,MA0765.2 ETV5(0.933);6-TGACGTC,MA1069.1 TGA6(0.962);7-CTGTGCT,MA0332.1 MET28(0.720);9-AGGGCGG,MA0443.1 btd(0.810);
chr1	76645949	76646395	447	76646303	18	6.96641	3.65385	4.34549	FOXA1_peak_649	0	NM_001004173	Sgpp2	1664174	NM_001310679	Obsl1	1139720	intergenic	Mir6343(dist=136306),Epha4(dist=720790)	1-TGACTCA,MA1448.1 fos-1(0.996);3-GTTTA,MA1606.1 Foxf1(0.844);5-GCCAA,MA0671.1 NFIX(0.953);5-ACTTCCT,MA0765.2 ETV5(0.933);6-TGACGTC,MA1069.1 TGA6(0.962);7-CTGTGCT,MA0332.1 MET28(0.720);
chr1	76718999	76719243	245	76719148	10	4.41062	3.26177	2.06315	FOXA1_peak_650	0	NM_001004173	Sgpp2	1591225	NM_001310679	Obsl1	1212669	intergenic	Mir6343(dist=209356),Epha4(dist=647942)	3-GTTTA,MA1606.1 Foxf1(0.844);5-ACTTCCT,MA0765.2 ETV5(0.933);6-TGACGTC,MA1069.1 TGA6(0.962);7-CTGTGCT,MA0332.1 MET28(0.720);
chr1	76829249	76829522	274	76829364	9	3.7352	2.96524	1.49062	FOXA1_peak_651	0	NM_001004173	Sgpp2	1480960	NM_001310679	Obsl1	1322933	intergenic	Mir6343(dist=319606),Epha4(dist=537663)	1-TGACTCA,MA1448.1 fos-1(0.996);3-ACATTCC,MA0808.1 TEAD3(0.974);3-GTTTA,MA1606.1 Foxf1(0.844);5-GCCAA,MA0671.1 NFIX(0.953);5-ACTTCCT,MA0765.2 ETV5(0.933);7-CTGTGCT,MA0332.1 MET28(0.720);
chr1	76835079	76835614	536	76835365	27	19.9722	8.30268	16.4346	FOXA1_peak_652	0	NM_001004173	Sgpp2	1474999	NM_001310679	Obsl1	1328894	intergenic	Mir6343(dist=325436),Epha4(dist=531571)	1-TGACTCA,MA1448.1 fos-1(0.996);3-ACATTCC,MA0808.1 TEAD3(0.974);3-GTTTA,MA1606.1 Foxf1(0.844);5-GCCAA,MA0671.1 NFIX(0.953);5-ACTTCCT,MA0765.2 ETV5(0.933);6-TGACGTC,MA1069.1 TGA6(0.962);7-CTGTGCT,MA0332.1 MET28(0.720);9-AGGGCGG,MA0443.1 btd(0.810);
chr1	77051249	77051549	301	77051370	18	10.9324	5.63396	7.99217	FOXA1_peak_653	0	NM_001004173	Sgpp2	1258947	NM_001310679	Obsl1	1544947	intergenic	Mir6343(dist=541606),Epha4(dist=315636)	3-ACATTCC,MA0808.1 TEAD3(0.974);3-GTTTA,MA1606.1 Foxf1(0.844);5-ACTTCCT,MA0765.2 ETV5(0.933);6-TGACGTC,MA1069.1 TGA6(0.962);7-CTGTGCT,MA0332.1 MET28(0.720);
chr1	77206669	77206921	253	77206804	9	3.7352	2.96524	1.49062	FOXA1_peak_654	0	NM_001004173	Sgpp2	1103551	NM_001310679	Obsl1	1700343	intergenic	Mir6343(dist=697026),Epha4(dist=160264)	3-GTTTA,MA1606.1 Foxf1(0.844);5-ACTTCCT,MA0765.2 ETV5(0.933);9-AGGGCGG,MA0443.1 btd(0.810);
chr1	77219777	77220322	546	77220266	11	5.12234	3.55829	2.6851	FOXA1_peak_655	0	NM_001004173	Sgpp2	1090296	NM_001310679	Obsl1	1713597	intergenic	Mir6343(dist=710134),Epha4(dist=146863)	1-TGACTCA,MA1448.1 fos-1(0.996);3-ACATTCC,MA0808.1 TEAD3(0.974);3-GTTTA,MA1606.1 Foxf1(0.844);5-ACTTCCT,MA0765.2 ETV5(0.933);6-TGACGTC,MA1069.1 TGA6(0.962);7-CTGTGCT,MA0332.1 MET28(0.720);9-AGGGCGG,MA0443.1 btd(0.810);
chr1	77258915	77259114	200	77258956	11	5.12234	3.55829	2.6851	FOXA1_peak_656	0	NM_001004173	Sgpp2	1051331	NM_001310679	Obsl1	1752562	intergenic	Mir6343(dist=749272),Epha4(dist=108071)	3-GTTTA,MA1606.1 Foxf1(0.844);5-GCCAA,MA0671.1 NFIX(0.953);5-ACTTCCT,MA0765.2 ETV5(0.933);7-CTGTGCT,MA0332.1 MET28(0.720);
chr1	77444803	77445405	603	77444942	18	8.54728	4.39815	5.79134	FOXA1_peak_657	1	NM_001004173	Sgpp2	865242	NM_001310679	Obsl1	1938652	exonic	Epha4	1-TGACTCA,MA1448.1 fos-1(0.996);3-GTTTA,MA1606.1 Foxf1(0.844);5-GCCAA,MA0671.1 NFIX(0.953);5-ACTTCCT,MA0765.2 ETV5(0.933);6-TGACGTC,MA1069.1 TGA6(0.962);7-CTGTGCT,MA0332.1 MET28(0.720);
chr1	77460642	77461449	808	77461008	43	19.8431	5.39216	16.3146	FOXA1_peak_658	1	NM_001004173	Sgpp2	849300	NM_001310679	Obsl1	1954593	intronic	Epha4	1-TGACTCA,MA1448.1 fos-1(0.996);3-ACATTCC,MA0808.1 TEAD3(0.974);3-GTTTA,MA1606.1 Foxf1(0.844);5-GCCAA,MA0671.1 NFIX(0.953);5-ACTTCCT,MA0765.2 ETV5(0.933);6-TGACGTC,MA1069.1 TGA6(0.962);7-CTGTGCT,MA0332.1 MET28(0.720);9-AGGGCGG,MA0443.1 btd(0.810);
chr1	77467272	77467869	598	77467630	33	13.1306	4.39277	10.0357	FOXA1_peak_659	1	NM_001004173	Sgpp2	842775	NM_001310679	Obsl1	1961118	intronic	Epha4	1-TGACTCA,MA1448.1 fos-1(0.996);3-ACATTCC,MA0808.1 TEAD3(0.974);3-GTTTA,MA1606.1 Foxf1(0.844);5-GCCAA,MA0671.1 NFIX(0.953);5-ACTTCCT,MA0765.2 ETV5(0.933);6-TGACGTC,MA1069.1 TGA6(0.962);7-CTGTGCT,MA0332.1 MET28(0.720);
chr1	77489523	77489767	245	77489592	14	5.57996	3.44037	3.09908	FOXA1_peak_660	1	NM_001004173	Sgpp2	820701	NM_001310679	Obsl1	1983193	intronic	Epha4	1-TGACTCA,MA1448.1 fos-1(0.996);3-ACATTCC,MA0808.1 TEAD3(0.974);3-GTTTA,MA1606.1 Foxf1(0.844);5-ACTTCCT,MA0765.2 ETV5(0.933);6-TGACGTC,MA1069.1 TGA6(0.962);7-CTGTGCT,MA0332.1 MET28(0.720);
chr1	77490405	77490631	227	77490560	19	9.5102	4.71698	6.67905	FOXA1_peak_661	1	NM_001004173	Sgpp2	819828	NM_001310679	Obsl1	1984066	intronic	Epha4	3-ACATTCC,MA0808.1 TEAD3(0.974);3-GTTTA,MA1606.1 Foxf1(0.844);5-GCCAA,MA0671.1 NFIX(0.953);9-AGGGCGG,MA0443.1 btd(0.810);
chr1	77514961	77515401	441	77515158	35	17.1401	5.50459	13.7807	FOXA1_peak_662	1	NM_001004173	Sgpp2	795165	NR_105770	Mir6352	18413	exonic	Epha4	3-ACATTCC,MA0808.1 TEAD3(0.974);5-GCCAA,MA0671.1 NFIX(0.953);6-TGACGTC,MA1069.1 TGA6(0.962);7-CTGTGCT,MA0332.1 MET28(0.720);9-AGGGCGG,MA0443.1 btd(0.810);
chr1	77515886	77516431	546	77516293	19	6.46191	3.33333	3.89177	FOXA1_peak_663	0	NM_001004173	Sgpp2	794187	NM_007936	Epha4	1070	upstream	Epha4(dist=798)	3-ACATTCC,MA0808.1 TEAD3(0.974);5-GCCAA,MA0671.1 NFIX(0.953);5-ACTTCCT,MA0765.2 ETV5(0.933);7-CTGTGCT,MA0332.1 MET28(0.720);9-AGGGCGG,MA0443.1 btd(0.810);
chr1	77537171	77537518	348	77537339	14	7.45003	4.44786	4.78318	FOXA1_peak_664	0	NM_001004173	Sgpp2	773001	NM_007936	Epha4	22256	intergenic	Epha4(dist=22083),Pax3(dist=563749)	3-ACATTCC,MA0808.1 TEAD3(0.974);3-GTTTA,MA1606.1 Foxf1(0.844);5-GCCAA,MA0671.1 NFIX(0.953);5-ACTTCCT,MA0765.2 ETV5(0.933);7-CTGTGCT,MA0332.1 MET28(0.720);
chr1	77695182	77696032	851	77695675	38	26.9291	8.82353	22.9773	FOXA1_peak_665	0	NM_001004173	Sgpp2	614739	NM_007936	Epha4	180519	intergenic	Epha4(dist=180094),Pax3(dist=405235)	1-TGACTCA,MA1448.1 fos-1(0.996);3-ACATTCC,MA0808.1 TEAD3(0.974);3-GTTTA,MA1606.1 Foxf1(0.844);5-GCCAA,MA0671.1 NFIX(0.953);5-ACTTCCT,MA0765.2 ETV5(0.933);6-TGACGTC,MA1069.1 TGA6(0.962);7-CTGTGCT,MA0332.1 MET28(0.720);
chr1	77845996	77846480	485	77846188	19	11.5199	5.74713	8.54012	FOXA1_peak_666	0	NM_001004173	Sgpp2	464108	NM_007936	Epha4	331150	intergenic	Epha4(dist=330908),Pax3(dist=254787)	3-ACATTCC,MA0808.1 TEAD3(0.974);3-GTTTA,MA1606.1 Foxf1(0.844);5-GCCAA,MA0671.1 NFIX(0.953);5-ACTTCCT,MA0765.2 ETV5(0.933);6-TGACGTC,MA1069.1 TGA6(0.962);7-CTGTGCT,MA0332.1 MET28(0.720);9-AGGGCGG,MA0443.1 btd(0.810);
chr1	77876712	77876961	250	77876863	15	8.28326	4.74439	5.5459	FOXA1_peak_667	0	NM_001004173	Sgpp2	433509	NM_007936	Epha4	361748	intergenic	Epha4(dist=361624),Pax3(dist=224306)	5-ACTTCCT,MA0765.2 ETV5(0.933);7-CTGTGCT,MA0332.1 MET28(0.720);
chr1	78436011	78436602	592	78436320	22	10.9706	4.93562	8.02832	FOXA1_peak_668	4	NM_026713	Mogat1	74753	NM_008781	Pax3	239170	intronic	Farsb	3-ACATTCC,MA0808.1 TEAD3(0.974);3-GTTTA,MA1606.1 Foxf1(0.844);5-GCCAA,MA0671.1 NFIX(0.953);5-ACTTCCT,MA0765.2 ETV5(0.933);6-TGACGTC,MA1069.1 TGA6(0.962);7-CTGTGCT,MA0332.1 MET28(0.720);
chr1	78437087	78437402	316	78437197	19	8.66309	4.31035	5.89875	FOXA1_peak_669	4	NM_026713	Mogat1	73815	NM_008781	Pax3	240108	intronic	Farsb	3-ACATTCC,MA0808.1 TEAD3(0.974);3-GTTTA,MA1606.1 Foxf1(0.844);5-GCCAA,MA0671.1 NFIX(0.953);5-ACTTCCT,MA0765.2 ETV5(0.933);7-CTGTGCT,MA0332.1 MET28(0.720);9-AGGGCGG,MA0443.1 btd(0.810);
chr1	78448182	78448648	467	78448349	28	17.4293	6.80751	14.0518	FOXA1_peak_670	4	NM_026713	Mogat1	62645	NM_008781	Pax3	251279	intronic	Farsb	1-TGACTCA,MA1448.1 fos-1(0.996);3-GTTTA,MA1606.1 Foxf1(0.844);5-GCCAA,MA0671.1 NFIX(0.953);5-ACTTCCT,MA0765.2 ETV5(0.933);6-TGACGTC,MA1069.1 TGA6(0.962);7-CTGTGCT,MA0332.1 MET28(0.720);9-AGGGCGG,MA0443.1 btd(0.810);
chr1	78488618	78489300	683	78488980	26	17.2099	7.14286	13.8465	FOXA1_peak_671	4	NM_026713	Mogat1	22101	NM_008781	Pax3	291823	exonic	Farsb	3-GTTTA,MA1606.1 Foxf1(0.844);5-GCCAA,MA0671.1 NFIX(0.953);5-ACTTCCT,MA0765.2 ETV5(0.933);6-TGACGTC,MA1069.1 TGA6(0.962);7-CTGTGCT,MA0332.1 MET28(0.720);9-AGGGCGG,MA0443.1 btd(0.810);
chr1	78526240	78526707	468	78526473	23	13.5285	5.97015	10.4081	FOXA1_peak_672	1	NM_001001981	Utp14b	131351	NR_102758	Farsb	37576	intronic	Mogat1	1-TGACTCA,MA1448.1 fos-1(0.996);3-ACATTCC,MA0808.1 TEAD3(0.974);3-GTTTA,MA1606.1 Foxf1(0.844);5-ACTTCCT,MA0765.2 ETV5(0.933);6-TGACGTC,MA1069.1 TGA6(0.962);7-CTGTGCT,MA0332.1 MET28(0.720);
chr1	78647401	78647694	294	78647510	23	10.1384	4.42804	7.25789	FOXA1_peak_673	0	NM_001001981	Utp14b	10277	NR_102758	Farsb	158650	intergenic	Mogat1(dist=109228),Acsl3(dist=10131)	1-TGACTCA,MA1448.1 fos-1(0.996);3-GTTTA,MA1606.1 Foxf1(0.844);5-GCCAA,MA0671.1 NFIX(0.953);5-ACTTCCT,MA0765.2 ETV5(0.933);6-TGACGTC,MA1069.1 TGA6(0.962);7-CTGTGCT,MA0332.1 MET28(0.720);9-AGGGCGG,MA0443.1 btd(0.810);
chr1	78649288	78649870	583	78649477	39	24.9835	7.7821	21.1457	FOXA1_peak_674	0	NM_001001981	Utp14b	8246	NR_102758	Farsb	160682	intergenic	Mogat1(dist=111115),Acsl3(dist=7955)	3-ACATTCC,MA0808.1 TEAD3(0.974);3-GTTTA,MA1606.1 Foxf1(0.844);5-GCCAA,MA0671.1 NFIX(0.953);5-ACTTCCT,MA0765.2 ETV5(0.933);6-TGACGTC,MA1069.1 TGA6(0.962);7-CTGTGCT,MA0332.1 MET28(0.720);
chr1	78657564	78657978	415	78657721	30	15.2502	5.51601	12.0131	FOXA1_peak_675	4	NM_001136226	Utp14b	669	NR_102758	Farsb	168874	UTR5	Acsl3(NM_001136222:c.-30490_-30337delins0,NM_028817:c.-23808_-23655delins0,NM_001033606:c.-23808_-23655delins0),Utp14b(NM_001001981:c.-6562_-6409delins0)	3-GTTTA,MA1606.1 Foxf1(0.844);5-GCCAA,MA0671.1 NFIX(0.953);7-CTGTGCT,MA0332.1 MET28(0.720);9-AGGGCGG,MA0443.1 btd(0.810);
chr1	78811761	78812036	276	78811866	13	6.64423	4.15134	4.04971	FOXA1_peak_676	1	NM_021342	Kcne4	5012	NR_102758	Farsb	323001	ncRNA_intronic	Gm29536	1-TGACTCA,MA1448.1 fos-1(0.996);3-ACATTCC,MA0808.1 TEAD3(0.974);5-ACTTCCT,MA0765.2 ETV5(0.933);6-TGACGTC,MA1069.1 TGA6(0.962);7-CTGTGCT,MA0332.1 MET28(0.720);9-AGGGCGG,MA0443.1 btd(0.810);
chr1	78897530	78897729	200	78897622	11	5.12234	3.55829	2.6851	FOXA1_peak_677	1	NM_001081210	Mrpl44	878388	NR_102758	Farsb	408732	ncRNA_intronic	Gm29536	1-TGACTCA,MA1448.1 fos-1(0.996);3-ACATTCC,MA0808.1 TEAD3(0.974);3-GTTTA,MA1606.1 Foxf1(0.844);5-ACTTCCT,MA0765.2 ETV5(0.933);6-TGACGTC,MA1069.1 TGA6(0.962);9-AGGGCGG,MA0443.1 btd(0.810);
chr1	79470894	79471106	213	79470958	13	6.64423	4.15134	4.04971	FOXA1_peak_678	0	NM_001081210	Mrpl44	305018	NM_009129	Scg2	30974	intergenic	Scg2(dist=30868),Ap1s3(dist=135770)	1-TGACTCA,MA1448.1 fos-1(0.996);5-GCCAA,MA0671.1 NFIX(0.953);6-TGACGTC,MA1069.1 TGA6(0.962);
chr1	79581221	79581627	407	79581429	15	8.28326	4.74439	5.5459	FOXA1_peak_679	0	NM_001081210	Mrpl44	194594	NM_009129	Scg2	141398	intergenic	Scg2(dist=141195),Ap1s3(dist=25249)	1-TGACTCA,MA1448.1 fos-1(0.996);3-ACATTCC,MA0808.1 TEAD3(0.974);3-GTTTA,MA1606.1 Foxf1(0.844);5-ACTTCCT,MA0765.2 ETV5(0.933);6-TGACGTC,MA1069.1 TGA6(0.962);7-CTGTGCT,MA0332.1 MET28(0.720);9-AGGGCGG,MA0443.1 btd(0.810);
chr1	79637758	79638250	493	79637914	26	15.0473	6.1086	11.8234	FOXA1_peak_680	1	NM_001081210	Mrpl44	138014	NM_009129	Scg2	197978	intronic	Ap1s3	1-TGACTCA,MA1448.1 fos-1(0.996);3-ACATTCC,MA0808.1 TEAD3(0.974);3-GTTTA,MA1606.1 Foxf1(0.844);5-GCCAA,MA0671.1 NFIX(0.953);5-ACTTCCT,MA0765.2 ETV5(0.933);6-TGACGTC,MA1069.1 TGA6(0.962);7-CTGTGCT,MA0332.1 MET28(0.720);9-AGGGCGG,MA0443.1 btd(0.810);
chr1	79671702	79672329	628	79672099	27	18.2941	7.44681	14.8615	FOXA1_peak_681	1	NM_001081210	Mrpl44	104002	NM_009129	Scg2	231989	exonic	Ap1s3	3-ACATTCC,MA0808.1 TEAD3(0.974);3-GTTTA,MA1606.1 Foxf1(0.844);5-ACTTCCT,MA0765.2 ETV5(0.933);7-CTGTGCT,MA0332.1 MET28(0.720);9-AGGGCGG,MA0443.1 btd(0.810);
chr1	79697253	79697748	496	79697451	26	13.5024	5.42169	10.3838	FOXA1_peak_682	0	NM_001081210	Mrpl44	78517	NM_183027	Ap1s3	25528	intergenic	Ap1s3(dist=25281),Wdfy1(dist=4514)	3-ACATTCC,MA0808.1 TEAD3(0.974);3-GTTTA,MA1606.1 Foxf1(0.844);5-GCCAA,MA0671.1 NFIX(0.953);5-ACTTCCT,MA0765.2 ETV5(0.933);6-TGACGTC,MA1069.1 TGA6(0.962);7-CTGTGCT,MA0332.1 MET28(0.720);
chr1	79761599	79761880	282	79761688	17	7.70791	4.12844	5.02112	FOXA1_peak_683	2	NM_001081210	Mrpl44	14278	NM_183027	Ap1s3	89767	exonic	Wdfy1	3-ACATTCC,MA0808.1 TEAD3(0.974);6-TGACGTC,MA1069.1 TGA6(0.962);7-CTGTGCT,MA0332.1 MET28(0.720);9-AGGGCGG,MA0443.1 btd(0.810);
chr1	79775910	79776239	330	79776149	20	12.8104	6.22701	9.73711	FOXA1_peak_684	1	NR_040460	1700016L21Rik	669857	NM_027057	Wdfy1	14305	exonic	Mrpl44	5-GCCAA,MA0671.1 NFIX(0.953);5-ACTTCCT,MA0765.2 ETV5(0.933);7-CTGTGCT,MA0332.1 MET28(0.720);9-AGGGCGG,MA0443.1 btd(0.810);
chr1	79822812	79823320	509	79823138	16	9.14231	5.04091	6.33764	FOXA1_peak_685	1	NR_040460	1700016L21Rik	622866	NM_027057	Wdfy1	61297	intronic	Serpine2	1-TGACTCA,MA1448.1 fos-1(0.996);3-ACATTCC,MA0808.1 TEAD3(0.974);3-GTTTA,MA1606.1 Foxf1(0.844);5-ACTTCCT,MA0765.2 ETV5(0.933);6-TGACGTC,MA1069.1 TGA6(0.962);7-CTGTGCT,MA0332.1 MET28(0.720);9-AGGGCGG,MA0443.1 btd(0.810);
chr1	80340537	80341313	777	80340885	73	59.9259	13.0282	54.0411	FOXA1_peak_686	2	NR_040460	1700016L21Rik	105007	NM_173425	Fam124b	126981	UTR5	Cul3(NM_001313728:c.18795_18642delins0,NM_016716:c.379_226delins0)	3-ACATTCC,MA0808.1 TEAD3(0.974);5-GCCAA,MA0671.1 NFIX(0.953);5-ACTTCCT,MA0765.2 ETV5(0.933);6-TGACGTC,MA1069.1 TGA6(0.962);7-CTGTGCT,MA0332.1 MET28(0.720);9-AGGGCGG,MA0443.1 btd(0.810);
chr1	81623990	81624523	534	81624327	36	28.9988	10.3352	24.9278	FOXA1_peak_687	0	NR_105762	Mir6344	507659	NM_175291	Dock10	865703	intergenic	Nyap2(dist=282226),Mir6344(dist=507393)	1-TGACTCA,MA1448.1 fos-1(0.996);3-ACATTCC,MA0808.1 TEAD3(0.974);3-GTTTA,MA1606.1 Foxf1(0.844);5-GCCAA,MA0671.1 NFIX(0.953);5-ACTTCCT,MA0765.2 ETV5(0.933);6-TGACGTC,MA1069.1 TGA6(0.962);7-CTGTGCT,MA0332.1 MET28(0.720);
chr1	81744590	81744838	249	81744724	18	7.28745	3.8	4.64082	FOXA1_peak_688	0	NR_105762	Mir6344	387202	NM_175291	Dock10	986161	intergenic	Nyap2(dist=402826),Mir6344(dist=387078)	3-ACATTCC,MA0808.1 TEAD3(0.974);5-GCCAA,MA0671.1 NFIX(0.953);5-ACTTCCT,MA0765.2 ETV5(0.933);7-CTGTGCT,MA0332.1 MET28(0.720);9-AGGGCGG,MA0443.1 btd(0.810);
chr1	81745363	81746091	729	81745730	21	9.74315	4.52675	6.8951	FOXA1_peak_689	0	NR_105762	Mir6344	386189	NM_175291	Dock10	987174	intergenic	Nyap2(dist=403599),Mir6344(dist=385825)	3-ACATTCC,MA0808.1 TEAD3(0.974);3-GTTTA,MA1606.1 Foxf1(0.844);5-GCCAA,MA0671.1 NFIX(0.953);5-ACTTCCT,MA0765.2 ETV5(0.933);6-TGACGTC,MA1069.1 TGA6(0.962);7-CTGTGCT,MA0332.1 MET28(0.720);9-AGGGCGG,MA0443.1 btd(0.810);
chr1	81755770	81756130	361	81755944	32	21.6157	7.85714	17.9776	FOXA1_peak_690	0	NR_105762	Mir6344	375966	NM_175291	Dock10	997397	intergenic	Nyap2(dist=414006),Mir6344(dist=375786)	3-ACATTCC,MA0808.1 TEAD3(0.974);3-GTTTA,MA1606.1 Foxf1(0.844);5-GCCAA,MA0671.1 NFIX(0.953);6-TGACGTC,MA1069.1 TGA6(0.962);7-CTGTGCT,MA0332.1 MET28(0.720);9-AGGGCGG,MA0443.1 btd(0.810);
chr1	81913682	81913886	205	81913752	16	9.14231	5.04091	6.33764	FOXA1_peak_691	0	NR_105762	Mir6344	218132	NM_175291	Dock10	1155231	intergenic	Nyap2(dist=571918),Mir6344(dist=218030)	3-ACATTCC,MA0808.1 TEAD3(0.974);3-GTTTA,MA1606.1 Foxf1(0.844);5-GCCAA,MA0671.1 NFIX(0.953);5-ACTTCCT,MA0765.2 ETV5(0.933);7-CTGTGCT,MA0332.1 MET28(0.720);9-AGGGCGG,MA0443.1 btd(0.810);
chr1	81951718	81951978	261	81951873	14	7.45003	4.44786	4.78318	FOXA1_peak_692	0	NR_105762	Mir6344	180068	NM_175291	Dock10	1193295	intergenic	Nyap2(dist=609954),Mir6344(dist=179938)	3-ACATTCC,MA0808.1 TEAD3(0.974);3-GTTTA,MA1606.1 Foxf1(0.844);5-GCCAA,MA0671.1 NFIX(0.953);7-CTGTGCT,MA0332.1 MET28(0.720);9-AGGGCGG,MA0443.1 btd(0.810);
chr1	82150885	82151202	318	82151003	13	6.64423	4.15134	4.04971	FOXA1_peak_693	0	NM_029777	Rhbdd1	165535	NM_175291	Dock10	1392490	intergenic	Mir6344(dist=18866),Irs1(dist=81903)	1-TGACTCA,MA1448.1 fos-1(0.996);3-ACATTCC,MA0808.1 TEAD3(0.974);3-GTTTA,MA1606.1 Foxf1(0.844);5-GCCAA,MA0671.1 NFIX(0.953);5-ACTTCCT,MA0765.2 ETV5(0.933);6-TGACGTC,MA1069.1 TGA6(0.962);7-CTGTGCT,MA0332.1 MET28(0.720);9-AGGGCGG,MA0443.1 btd(0.810);
chr1	82283173	82283649	477	82283483	21	9.30417	4.33071	6.48752	FOXA1_peak_694	1	NM_029777	Rhbdd1	33168	NM_175291	Dock10	1524858	intronic	Irs1	3-ACATTCC,MA0808.1 TEAD3(0.974);5-GCCAA,MA0671.1 NFIX(0.953);5-ACTTCCT,MA0765.2 ETV5(0.933);6-TGACGTC,MA1069.1 TGA6(0.962);7-CTGTGCT,MA0332.1 MET28(0.720);9-AGGGCGG,MA0443.1 btd(0.810);
chr1	82291350	82291869	520	82291761	20	7.26342	3.57143	4.6187	FOXA1_peak_695	1	NM_029777	Rhbdd1	24969	NM_175291	Dock10	1533056	UTR5	Irs1(NM_010570:c.946_857delins0)	3-ACATTCC,MA0808.1 TEAD3(0.974);5-ACTTCCT,MA0765.2 ETV5(0.933);6-TGACGTC,MA1069.1 TGA6(0.962);7-CTGTGCT,MA0332.1 MET28(0.720);9-AGGGCGG,MA0443.1 btd(0.810);
chr1	82316275	82316940	666	82316453	22	14.5898	6.72515	11.3972	FOXA1_peak_696	1	NM_001122685	Rhbdd1	22441	NM_010570	Irs1	25168	UTR5	Rhbdd1(NM_029777:c.-23819_-23750delins0)	5-GCCAA,MA0671.1 NFIX(0.953);5-ACTTCCT,MA0765.2 ETV5(0.933);6-TGACGTC,MA1069.1 TGA6(0.962);7-CTGTGCT,MA0332.1 MET28(0.720);9-AGGGCGG,MA0443.1 btd(0.810);
chr1	82429132	82429522	391	82429360	17	8.90491	4.73684	6.1228	FOXA1_peak_697	2	NM_007734	Col4a3	157594	NM_010570	Irs1	137888	intronic	Rhbdd1	1-TGACTCA,MA1448.1 fos-1(0.996);3-ACATTCC,MA0808.1 TEAD3(0.974);3-GTTTA,MA1606.1 Foxf1(0.844);5-GCCAA,MA0671.1 NFIX(0.953);6-TGACGTC,MA1069.1 TGA6(0.962);7-CTGTGCT,MA0332.1 MET28(0.720);9-AGGGCGG,MA0443.1 btd(0.810);
chr1	82634636	82634888	253	82634659	10	4.41062	3.26177	2.06315	FOXA1_peak_698	1	NM_001310695	Mff	90128	NM_007735	Col4a4	47913	intronic	Col4a3	5-GCCAA,MA0671.1 NFIX(0.953);5-ACTTCCT,MA0765.2 ETV5(0.933);7-CTGTGCT,MA0332.1 MET28(0.720);9-AGGGCGG,MA0443.1 btd(0.810);
chr1	82724795	82725354	560	82724992	31	23.6354	9.09091	19.8761	FOXA1_peak_699	13	NM_001347077	Agfg1	114385	NM_007735	Col4a4	138225	UTR5	Mff(NM_001310699:c.-4366_-4172delins0,NM_001310695:c.-4366_-4172delins0,NM_029409:c.-4366_-4172delins0,NM_001310697:c.-4366_-4172delins0,NM_001372405:c.-3283_-3117delins0,NM_001372406:c.-4338_-4172delins0,NM_001372407:c.-4338_-4172delins0,NM_001372408:c.-4338_-4172delins0,NM_001372409:c.-4338_-4172delins0,NM_001372411:c.-4338_-4172delins0,NM_001372412:c.-4338_-4172delins0,NM_001372413:c.-4338_-41…	3-GTTTA,MA1606.1 Foxf1(0.844);5-GCCAA,MA0671.1 NFIX(0.953);5-ACTTCCT,MA0765.2 ETV5(0.933);6-TGACGTC,MA1069.1 TGA6(0.962);7-CTGTGCT,MA0332.1 MET28(0.720);9-AGGGCGG,MA0443.1 btd(0.810);
chr1	82787479	82787748	270	82787643	19	10.4378	5.18135	7.53658	FOXA1_peak_700	0	NM_001347077	Agfg1	51846	NM_025453	Tm4sf20	19152	intergenic	Tm4sf20(dist=19018),Agfg1(dist=51712)	3-ACATTCC,MA0808.1 TEAD3(0.974);3-GTTTA,MA1606.1 Foxf1(0.844);5-ACTTCCT,MA0765.2 ETV5(0.933);6-TGACGTC,MA1069.1 TGA6(0.962);7-CTGTGCT,MA0332.1 MET28(0.720);9-AGGGCGG,MA0443.1 btd(0.810);
chr1	82795051	82796008	958	82795364	41	20.7468	5.91549	17.1628	FOXA1_peak_701	0	NM_001347077	Agfg1	43930	NM_025453	Tm4sf20	27068	intergenic	Tm4sf20(dist=26590),Agfg1(dist=43452)	1-TGACTCA,MA1448.1 fos-1(0.996);3-ACATTCC,MA0808.1 TEAD3(0.974);3-GTTTA,MA1606.1 Foxf1(0.844);5-ACTTCCT,MA0765.2 ETV5(0.933);6-TGACGTC,MA1069.1 TGA6(0.962);7-CTGTGCT,MA0332.1 MET28(0.720);9-AGGGCGG,MA0443.1 btd(0.810);
chr1	82831864	82832309	446	82832038	46	25.9947	6.91177	22.0968	FOXA1_peak_702	0	NM_001347077	Agfg1	7373	NM_025453	Tm4sf20	63625	intergenic	Tm4sf20(dist=63403),Agfg1(dist=7151)	1-TGACTCA,MA1448.1 fos-1(0.996);3-ACATTCC,MA0808.1 TEAD3(0.974);5-GCCAA,MA0671.1 NFIX(0.953);5-ACTTCCT,MA0765.2 ETV5(0.933);6-TGACGTC,MA1069.1 TGA6(0.962);7-CTGTGCT,MA0332.1 MET28(0.720);9-AGGGCGG,MA0443.1 btd(0.810);
chr1	82839338	82839579	242	82839466	16	6.12218	3.48361	3.5813	FOXA1_peak_703	4	NM_027778	Krtap28-13	221471	NM_025453	Tm4sf20	70997	UTR5	Agfg1(NM_010472:c.-263_-144delins0,NM_001347077:c.-263_-144delins0,NM_001310713:c.-263_-144delins0,NM_001368850:c.-263_-144delins0)	3-ACATTCC,MA0808.1 TEAD3(0.974);5-GCCAA,MA0671.1 NFIX(0.953);5-ACTTCCT,MA0765.2 ETV5(0.933);7-CTGTGCT,MA0332.1 MET28(0.720);9-AGGGCGG,MA0443.1 btd(0.810);
chr1	83099704	83100326	623	83099873	21	10.1252	4.70085	7.2458	FOXA1_peak_704	0	NM_001159738	Ccl20	16751	NM_030556	Slc19a3	61567	intergenic	Krtap28-13(dist=37783),Ccl20(dist=16440)	3-ACATTCC,MA0808.1 TEAD3(0.974);3-GTTTA,MA1606.1 Foxf1(0.844);5-ACTTCCT,MA0765.2 ETV5(0.933);6-TGACGTC,MA1069.1 TGA6(0.962);7-CTGTGCT,MA0332.1 MET28(0.720);
chr1	83119719	83120502	784	83120106	21	10.3925	4.82456	7.49429	FOXA1_peak_705	0	NM_001372243	Daw1	39644	NM_030556	Slc19a3	81662	downstream	Ccl20(dist=552)	1-TGACTCA,MA1448.1 fos-1(0.996);3-ACATTCC,MA0808.1 TEAD3(0.974);3-GTTTA,MA1606.1 Foxf1(0.844);5-GCCAA,MA0671.1 NFIX(0.953);5-ACTTCCT,MA0765.2 ETV5(0.933);6-TGACGTC,MA1069.1 TGA6(0.962);7-CTGTGCT,MA0332.1 MET28(0.720);9-AGGGCGG,MA0443.1 btd(0.810);
chr1	83135803	83136106	304	83135969	17	10.0258	5.33744	7.1535	FOXA1_peak_706	0	NM_001372243	Daw1	23800	NM_030556	Slc19a3	97506	intergenic	Ccl20(dist=16636),Daw1(dist=23649)	1-TGACTCA,MA1448.1 fos-1(0.996);3-ACATTCC,MA0808.1 TEAD3(0.974);3-GTTTA,MA1606.1 Foxf1(0.844);5-GCCAA,MA0671.1 NFIX(0.953);6-TGACGTC,MA1069.1 TGA6(0.962);7-CTGTGCT,MA0332.1 MET28(0.720);
chr1	83156562	83157171	610	83156974	18	8.42402	4.3379	5.67708	FOXA1_peak_707	0	NM_001372243	Daw1	2888	NM_030556	Slc19a3	118418	intergenic	Ccl20(dist=37395),Daw1(dist=2584)	1-TGACTCA,MA1448.1 fos-1(0.996);3-ACATTCC,MA0808.1 TEAD3(0.974);3-GTTTA,MA1606.1 Foxf1(0.844);5-GCCAA,MA0671.1 NFIX(0.953);5-ACTTCCT,MA0765.2 ETV5(0.933);6-TGACGTC,MA1069.1 TGA6(0.962);7-CTGTGCT,MA0332.1 MET28(0.720);9-AGGGCGG,MA0443.1 btd(0.810);
chr1	83159692	83159975	284	83159834	21	10.7659	5	7.84154	FOXA1_peak_708	7	NR_039588	Mir5126	1536005	NM_030556	Slc19a3	121385	exonic	Daw1	3-ACATTCC,MA0808.1 TEAD3(0.974);5-ACTTCCT,MA0765.2 ETV5(0.933);9-AGGGCGG,MA0443.1 btd(0.810);
chr1	84406894	84407099	206	84406962	13	6.64423	4.15134	4.04971	FOXA1_peak_709	1	NR_039588	Mir5126	288842	NM_001003948	Pid1	122351	intronic	Dner	1-TGACTCA,MA1448.1 fos-1(0.996);3-ACATTCC,MA0808.1 TEAD3(0.974);5-ACTTCCT,MA0765.2 ETV5(0.933);6-TGACGTC,MA1069.1 TGA6(0.962);7-CTGTGCT,MA0332.1 MET28(0.720);
chr1	84839372	84839868	497	84839676	22	11.254	5.06608	8.29198	FOXA1_peak_710	1	NR_163968	A530040E14Rik	266473	NM_133975	Trip12	316	UTR5	Fbxo36(NM_025386:c.-32_-5delins0)	3-ACATTCC,MA0808.1 TEAD3(0.974);3-GTTTA,MA1606.1 Foxf1(0.844);5-ACTTCCT,MA0765.2 ETV5(0.933);6-TGACGTC,MA1069.1 TGA6(0.962);9-AGGGCGG,MA0443.1 btd(0.810);
chr1	84881336	84882141	806	84881808	28	15.5524	5.96708	12.2962	FOXA1_peak_711	1	NR_163968	A530040E14Rik	224354	NM_133975	Trip12	42434	intronic	Fbxo36	1-TGACTCA,MA1448.1 fos-1(0.996);3-ACATTCC,MA0808.1 TEAD3(0.974);3-GTTTA,MA1606.1 Foxf1(0.844);5-GCCAA,MA0671.1 NFIX(0.953);5-ACTTCCT,MA0765.2 ETV5(0.933);6-TGACGTC,MA1069.1 TGA6(0.962);7-CTGTGCT,MA0332.1 MET28(0.720);9-AGGGCGG,MA0443.1 btd(0.810);
chr1	85703505	85703874	370	85703573	12	5.86765	3.85482	3.34927	FOXA1_peak_712	3	NR_106172	Mir8096	48258	NM_175397	Sp110	99798	intronic	Sp100	3-ACATTCC,MA0808.1 TEAD3(0.974);5-GCCAA,MA0671.1 NFIX(0.953);5-ACTTCCT,MA0765.2 ETV5(0.933);9-AGGGCGG,MA0443.1 btd(0.810);
chr1	85793293	85793682	390	85793491	22	13.042	5.92784	9.95331	FOXA1_peak_713	2	NM_001355047	Cab39	529	NM_177055	A630001G21Rik	56881	UTR5	Cab39(NM_001355046:c.-24959_-24718delins0,NM_133781:c.-24959_-24718delins0)	5-ACTTCCT,MA0765.2 ETV5(0.933);6-TGACGTC,MA1069.1 TGA6(0.962);7-CTGTGCT,MA0332.1 MET28(0.720);9-AGGGCGG,MA0443.1 btd(0.810);
chr1	85838047	85838398	352	85838230	15	8.28326	4.74439	5.5459	FOXA1_peak_714	3	NM_022417	Itm2c	56287	NM_177055	A630001G21Rik	101616	intronic	Cab39	1-TGACTCA,MA1448.1 fos-1(0.996);3-ACATTCC,MA0808.1 TEAD3(0.974);3-GTTTA,MA1606.1 Foxf1(0.844);5-ACTTCCT,MA0765.2 ETV5(0.933);6-TGACGTC,MA1069.1 TGA6(0.962);7-CTGTGCT,MA0332.1 MET28(0.720);
chr1	85894528	85894751	224	85894674	16	7.46309	4.14634	4.79532	FOXA1_peak_715	1	NR_037692	4933407L21Rik	33843	NM_177055	A630001G21Rik	158033	exonic	Itm2c	5-ACTTCCT,MA0765.2 ETV5(0.933);9-AGGGCGG,MA0443.1 btd(0.810);
chr1	85895443	85895710	268	85895548	16	7.54274	4.18719	4.86865	FOXA1_peak_716	1	NR_037692	4933407L21Rik	32906	NM_177055	A630001G21Rik	158970	intronic	Itm2c	3-ACATTCC,MA0808.1 TEAD3(0.974);5-GCCAA,MA0671.1 NFIX(0.953);6-TGACGTC,MA1069.1 TGA6(0.962);7-CTGTGCT,MA0332.1 MET28(0.720);9-AGGGCGG,MA0443.1 btd(0.810);
chr1	86059276	86059744	469	86059548	20	8.17959	3.96226	5.45681	FOXA1_peak_717	0	NM_027357	Psmd1	5109	NM_001033290	Gpr55	98455	intergenic	2810459M11Rik(dist=3820),Psmd1(dist=4875)	3-GTTTA,MA1606.1 Foxf1(0.844);5-GCCAA,MA0671.1 NFIX(0.953);5-ACTTCCT,MA0765.2 ETV5(0.933);6-TGACGTC,MA1069.1 TGA6(0.962);7-CTGTGCT,MA0332.1 MET28(0.720);9-AGGGCGG,MA0443.1 btd(0.810);
chr1	86064178	86064857	680	86064477	29	16.3273	6.12245	13.02	FOXA1_peak_718	1	NM_027456	Armc9	90262	NM_001033290	Gpr55	103462	exonic	Psmd1	3-ACATTCC,MA0808.1 TEAD3(0.974);3-GTTTA,MA1606.1 Foxf1(0.844);5-GCCAA,MA0671.1 NFIX(0.953);5-ACTTCCT,MA0765.2 ETV5(0.933);6-TGACGTC,MA1069.1 TGA6(0.962);7-CTGTGCT,MA0332.1 MET28(0.720);9-AGGGCGG,MA0443.1 btd(0.810);
chr1	86151306	86151690	385	86151585	20	7.0068	3.46535	4.38266	FOXA1_peak_719	0	NM_027456	Armc9	3282	NM_008311	Htr2b	39518	intergenic	Psmd1(dist=12011),Armc9(dist=3090)	1-TGACTCA,MA1448.1 fos-1(0.996);3-ACATTCC,MA0808.1 TEAD3(0.974);3-GTTTA,MA1606.1 Foxf1(0.844);5-GCCAA,MA0671.1 NFIX(0.953);5-ACTTCCT,MA0765.2 ETV5(0.933);6-TGACGTC,MA1069.1 TGA6(0.962);7-CTGTGCT,MA0332.1 MET28(0.720);
chr1	86154492	86155034	543	86154695	28	13.3782	5.06993	10.2676	FOXA1_peak_720	3	NM_145222	B3gnt7	148458	NM_008311	Htr2b	42783	UTR5	Armc9(NM_001310702:c.-2175_-2112delins0,NM_027456:c.-2175_-2112delins0,NM_030184:c.-2175_-2112delins0)	5-GCCAA,MA0671.1 NFIX(0.953);5-ACTTCCT,MA0765.2 ETV5(0.933);6-TGACGTC,MA1069.1 TGA6(0.962);7-CTGTGCT,MA0332.1 MET28(0.720);9-AGGGCGG,MA0443.1 btd(0.810);
chr1	86178816	86179267	452	86179106	38	23.2132	7.27612	19.4807	FOXA1_peak_721	3	NM_145222	B3gnt7	124179	NM_008311	Htr2b	67061	intronic	Armc9	1-TGACTCA,MA1448.1 fos-1(0.996);3-ACATTCC,MA0808.1 TEAD3(0.974);3-GTTTA,MA1606.1 Foxf1(0.844);5-GCCAA,MA0671.1 NFIX(0.953);5-ACTTCCT,MA0765.2 ETV5(0.933);6-TGACGTC,MA1069.1 TGA6(0.962);7-CTGTGCT,MA0332.1 MET28(0.720);9-AGGGCGG,MA0443.1 btd(0.810);
chr1	86225302	86225566	265	86225472	15	5.97414	3.52423	3.4464	FOXA1_peak_722	3	NM_145222	B3gnt7	77787	NM_008311	Htr2b	113454	intronic	Armc9	1-TGACTCA,MA1448.1 fos-1(0.996);3-ACATTCC,MA0808.1 TEAD3(0.974);3-GTTTA,MA1606.1 Foxf1(0.844);7-CTGTGCT,MA0332.1 MET28(0.720);9-AGGGCGG,MA0443.1 btd(0.810);
chr1	86231536	86231890	355	86231838	14	4.57956	2.94118	2.21358	FOXA1_peak_723	3	NM_145222	B3gnt7	71508	NM_008311	Htr2b	119733	intronic	Armc9	3-ACATTCC,MA0808.1 TEAD3(0.974);3-GTTTA,MA1606.1 Foxf1(0.844);
chr1	86359112	86359870	759	86359512	57	35.7224	8.26211	31.2613	FOXA1_peak_724	2	NM_027966	Tex44	66838	NR_002851	Snord82	3164	exonic	Ncl	3-GTTTA,MA1606.1 Foxf1(0.844);5-GCCAA,MA0671.1 NFIX(0.953);6-TGACGTC,MA1069.1 TGA6(0.962);7-CTGTGCT,MA0332.1 MET28(0.720);9-AGGGCGG,MA0443.1 btd(0.810);
chr1	86434257	86434811	555	86434539	33	14.6608	4.89914	11.4638	FOXA1_peak_725	0	NM_001360830	Ptma	92023	NM_001319227	Nmur1	45173	intergenic	Tex44(dist=6208),Ptma(dist=91746)	3-GTTTA,MA1606.1 Foxf1(0.844);5-GCCAA,MA0671.1 NFIX(0.953);5-ACTTCCT,MA0765.2 ETV5(0.933);6-TGACGTC,MA1069.1 TGA6(0.962);7-CTGTGCT,MA0332.1 MET28(0.720);9-AGGGCGG,MA0443.1 btd(0.810);
chr1	86440152	86440655	504	86440250	22	4.91018	2.54425	2.50926	FOXA1_peak_726	0	NM_001360830	Ptma	86153	NM_001319227	Nmur1	51042	intergenic	Tex44(dist=12103),Ptma(dist=85902)	3-GTTTA,MA1606.1 Foxf1(0.844);5-GCCAA,MA0671.1 NFIX(0.953);5-ACTTCCT,MA0765.2 ETV5(0.933);6-TGACGTC,MA1069.1 TGA6(0.962);7-CTGTGCT,MA0332.1 MET28(0.720);9-AGGGCGG,MA0443.1 btd(0.810);
chr1	86441394	86441690	297	86441511	20	4.33258	2.44186	2.01372	FOXA1_peak_727	0	NM_001360830	Ptma	85015	NM_001319227	Nmur1	52181	intergenic	Tex44(dist=13345),Ptma(dist=84867)	3-GTTTA,MA1606.1 Foxf1(0.844);5-ACTTCCT,MA0765.2 ETV5(0.933);7-CTGTGCT,MA0332.1 MET28(0.720);9-AGGGCGG,MA0443.1 btd(0.810);
chr1	86450005	86450271	267	86450104	17	8.44714	4.5	5.69863	FOXA1_peak_728	0	NM_001360830	Ptma	76419	NM_001319227	Nmur1	60777	intergenic	Tex44(dist=21956),Ptma(dist=76286)	3-ACATTCC,MA0808.1 TEAD3(0.974);7-CTGTGCT,MA0332.1 MET28(0.720);9-AGGGCGG,MA0443.1 btd(0.810);
chr1	86470597	86471262	666	86470970	36	18.8948	5.98706	15.4256	FOXA1_peak_729	0	NM_001360830	Ptma	55627	NM_001319227	Nmur1	81568	intergenic	Tex44(dist=42548),Ptma(dist=55295)	3-ACATTCC,MA0808.1 TEAD3(0.974);5-GCCAA,MA0671.1 NFIX(0.953);5-ACTTCCT,MA0765.2 ETV5(0.933);6-TGACGTC,MA1069.1 TGA6(0.962);7-CTGTGCT,MA0332.1 MET28(0.720);9-AGGGCGG,MA0443.1 btd(0.810);
chr1	86487265	86487874	610	86487583	40	22.9206	6.81063	19.2041	FOXA1_peak_730	0	NM_001360830	Ptma	38987	NM_001319227	Nmur1	98208	intergenic	Tex44(dist=59216),Ptma(dist=38683)	5-ACTTCCT,MA0765.2 ETV5(0.933);6-TGACGTC,MA1069.1 TGA6(0.962);7-CTGTGCT,MA0332.1 MET28(0.720);9-AGGGCGG,MA0443.1 btd(0.810);
chr1	86501523	86501829	307	86501684	33	10.548	3.60934	7.63902	FOXA1_peak_731	0	NM_001360830	Ptma	24881	NM_001319227	Nmur1	112315	intergenic	Tex44(dist=73474),Ptma(dist=24728)	3-ACATTCC,MA0808.1 TEAD3(0.974);3-GTTTA,MA1606.1 Foxf1(0.844);5-ACTTCCT,MA0765.2 ETV5(0.933);9-AGGGCGG,MA0443.1 btd(0.810);
chr1	86503970	86504594	625	86504213	37	12.9862	4	9.90136	FOXA1_peak_732	0	NM_001360830	Ptma	22275	NM_001319227	Nmur1	114921	intergenic	Tex44(dist=75921),Ptma(dist=21963)	5-GCCAA,MA0671.1 NFIX(0.953);5-ACTTCCT,MA0765.2 ETV5(0.933);6-TGACGTC,MA1069.1 TGA6(0.962);7-CTGTGCT,MA0332.1 MET28(0.720);9-AGGGCGG,MA0443.1 btd(0.810);
chr1	86509452	86509723	272	86509551	31	12.5939	4.41989	9.53849	FOXA1_peak_733	0	NM_001360830	Ptma	16969	NM_001319227	Nmur1	120226	intergenic	Tex44(dist=81403),Ptma(dist=16834)	3-GTTTA,MA1606.1 Foxf1(0.844);5-ACTTCCT,MA0765.2 ETV5(0.933);7-CTGTGCT,MA0332.1 MET28(0.720);9-AGGGCGG,MA0443.1 btd(0.810);
chr1	86526333	86526814	482	86526529	48	13.9129	3.54046	10.7639	FOXA1_peak_734	5	NM_001360887	Cops7b	56347	NM_001319227	Nmur1	137212	UTR5	Ptma(NM_001360830:c.-349_-92delins0,NM_008972:c.-349_-92delins0,NM_001360831:c.-349_-92delins0)	5-GCCAA,MA0671.1 NFIX(0.953);6-TGACGTC,MA1069.1 TGA6(0.962);7-CTGTGCT,MA0332.1 MET28(0.720);9-AGGGCGG,MA0443.1 btd(0.810);
chr1	86531829	86532775	947	86532378	42	9.48683	2.88204	6.65753	FOXA1_peak_735	0	NM_001360887	Cops7b	50619	NM_001319227	Nmur1	142941	downstream	Ptma(dist=1118)	1-TGACTCA,MA1448.1 fos-1(0.996);3-ACATTCC,MA0808.1 TEAD3(0.974);3-GTTTA,MA1606.1 Foxf1(0.844);5-GCCAA,MA0671.1 NFIX(0.953);5-ACTTCCT,MA0765.2 ETV5(0.933);6-TGACGTC,MA1069.1 TGA6(0.962);7-CTGTGCT,MA0332.1 MET28(0.720);9-AGGGCGG,MA0443.1 btd(0.810);
chr1	86541513	86541819	307	86541629	19	5.41233	2.90698	2.94712	FOXA1_peak_736	0	NM_001360887	Cops7b	41255	NM_001319227	Nmur1	152305	downstream	Pde6d(dist=1193)	3-GTTTA,MA1606.1 Foxf1(0.844);6-TGACGTC,MA1069.1 TGA6(0.962);7-CTGTGCT,MA0332.1 MET28(0.720);9-AGGGCGG,MA0443.1 btd(0.810);
chr1	86582319	86583047	729	86582715	51	39.4866	10.8787	34.8013	FOXA1_peak_737	6	NM_001172157	Dis3l2	121121	NM_001319227	Nmur1	193322	exonic	Pde6d	3-ACATTCC,MA0808.1 TEAD3(0.974);3-GTTTA,MA1606.1 Foxf1(0.844);5-GCCAA,MA0671.1 NFIX(0.953);5-ACTTCCT,MA0765.2 ETV5(0.933);6-TGACGTC,MA1069.1 TGA6(0.962);7-CTGTGCT,MA0332.1 MET28(0.720);9-AGGGCGG,MA0443.1 btd(0.810);
chr1	86623223	86623447	225	86623381	14	6.20921	3.76884	3.66089	FOXA1_peak_738	0	NM_001172157	Dis3l2	80469	NM_008801	Pde6d	40550	intergenic	Cops7b(dist=16395),Nppc(dist=42846)	3-GTTTA,MA1606.1 Foxf1(0.844);5-ACTTCCT,MA0765.2 ETV5(0.933);6-TGACGTC,MA1069.1 TGA6(0.962);
chr1	86679979	86680333	355	86680274	12	5.16739	3.45745	2.72565	FOXA1_peak_739	0	NM_001172157	Dis3l2	23648	NM_010933	Nppc	9583	intergenic	Nppc(dist=9406),Dis3l2(dist=23471)	1-TGACTCA,MA1448.1 fos-1(0.996);3-ACATTCC,MA0808.1 TEAD3(0.974);3-GTTTA,MA1606.1 Foxf1(0.844);5-ACTTCCT,MA0765.2 ETV5(0.933);6-TGACGTC,MA1069.1 TGA6(0.962);7-CTGTGCT,MA0332.1 MET28(0.720);
chr1	87051646	87051917	272	87051790	14	6.00025	3.65854	3.47014	FOXA1_peak_740	0	NM_007432	Akp3	73172	NM_010933	Nppc	381208	downstream	Dis3l2(dist=1549)	3-GTTTA,MA1606.1 Foxf1(0.844);5-GCCAA,MA0671.1 NFIX(0.953);5-ACTTCCT,MA0765.2 ETV5(0.933);7-CTGTGCT,MA0332.1 MET28(0.720);
chr1	87069535	87069901	367	87069717	24	12.133	5.14403	9.10812	FOXA1_peak_741	0	NM_007432	Akp3	55236	NM_010933	Nppc	399145	intergenic	Dis3l2(dist=19438),Alppl2(dist=16790)	1-TGACTCA,MA1448.1 fos-1(0.996);3-ACATTCC,MA0808.1 TEAD3(0.974);3-GTTTA,MA1606.1 Foxf1(0.844);5-ACTTCCT,MA0765.2 ETV5(0.933);6-TGACGTC,MA1069.1 TGA6(0.962);7-CTGTGCT,MA0332.1 MET28(0.720);
chr1	87175772	87176495	724	87176233	40	17.1758	4.92788	13.8142	FOXA1_peak_742	0	NM_027084	Prss56	7180	NM_021306	Ecel1	19777	intergenic	Ecel1(dist=19416),Prss56(dist=6819)	1-TGACTCA,MA1448.1 fos-1(0.996);3-ACATTCC,MA0808.1 TEAD3(0.974);5-GCCAA,MA0671.1 NFIX(0.953);5-ACTTCCT,MA0765.2 ETV5(0.933);6-TGACGTC,MA1069.1 TGA6(0.962);7-CTGTGCT,MA0332.1 MET28(0.720);9-AGGGCGG,MA0443.1 btd(0.810);
chr1	87180861	87181368	508	87181214	27	9.03986	3.59897	6.24771	FOXA1_peak_743	0	NM_027084	Prss56	2199	NM_021306	Ecel1	24758	upstream	Prss56(dist=1946)	1-TGACTCA,MA1448.1 fos-1(0.996);3-ACATTCC,MA0808.1 TEAD3(0.974);3-GTTTA,MA1606.1 Foxf1(0.844);5-ACTTCCT,MA0765.2 ETV5(0.933);6-TGACGTC,MA1069.1 TGA6(0.962);7-CTGTGCT,MA0332.1 MET28(0.720);
chr1	87213694	87214198	505	87213827	20	8.14548	3.94737	5.42535	FOXA1_peak_744	4	NM_028889	Efhd1	50407	NM_021306	Ecel1	57590	exonic	Eif4e2	3-ACATTCC,MA0808.1 TEAD3(0.974);3-GTTTA,MA1606.1 Foxf1(0.844);5-GCCAA,MA0671.1 NFIX(0.953);5-ACTTCCT,MA0765.2 ETV5(0.933);6-TGACGTC,MA1069.1 TGA6(0.962);7-CTGTGCT,MA0332.1 MET28(0.720);9-AGGGCGG,MA0443.1 btd(0.810);
chr1	87233108	87233409	302	87233119	12	4.24356	2.95455	1.93484	FOXA1_peak_745	2	NM_028889	Efhd1	31094	NM_021306	Ecel1	76902	intronic	Eif4e2	3-ACATTCC,MA0808.1 TEAD3(0.974);5-GCCAA,MA0671.1 NFIX(0.953);5-ACTTCCT,MA0765.2 ETV5(0.933);6-TGACGTC,MA1069.1 TGA6(0.962);7-CTGTGCT,MA0332.1 MET28(0.720);9-AGGGCGG,MA0443.1 btd(0.810);
chr1	87246208	87246564	357	87246434	19	10.1803	5.05051	7.29698	FOXA1_peak_746	0	NM_028889	Efhd1	17967	NM_021306	Ecel1	90030	intergenic	Eif4e2(dist=5720),Efhd1(dist=17789)	3-GTTTA,MA1606.1 Foxf1(0.844);5-ACTTCCT,MA0765.2 ETV5(0.933);7-CTGTGCT,MA0332.1 MET28(0.720);
chr1	87254257	87254936	680	87254647	27	8.82266	3.52645	6.04662	FOXA1_peak_747	0	NM_028889	Efhd1	9756	NM_021306	Ecel1	98240	intergenic	Eif4e2(dist=13769),Efhd1(dist=9417)	1-TGACTCA,MA1448.1 fos-1(0.996);3-ACATTCC,MA0808.1 TEAD3(0.974);3-GTTTA,MA1606.1 Foxf1(0.844);5-GCCAA,MA0671.1 NFIX(0.953);5-ACTTCCT,MA0765.2 ETV5(0.933);6-TGACGTC,MA1069.1 TGA6(0.962);7-CTGTGCT,MA0332.1 MET28(0.720);
chr1	87255182	87255703	522	87255427	50	26.7389	6.57217	22.7984	FOXA1_peak_748	0	NM_028889	Efhd1	8910	NM_021306	Ecel1	99086	intergenic	Eif4e2(dist=14694),Efhd1(dist=8650)	1-TGACTCA,MA1448.1 fos-1(0.996);3-ACATTCC,MA0808.1 TEAD3(0.974);3-GTTTA,MA1606.1 Foxf1(0.844);5-GCCAA,MA0671.1 NFIX(0.953);5-ACTTCCT,MA0765.2 ETV5(0.933);6-TGACGTC,MA1069.1 TGA6(0.962);7-CTGTGCT,MA0332.1 MET28(0.720);9-AGGGCGG,MA0443.1 btd(0.810);
chr1	87264167	87264496	330	87264342	15	4.90429	3.00752	2.50369	FOXA1_peak_749	2	NM_001110212	Gigyf2	62666	NM_021306	Ecel1	107975	exonic	Efhd1	3-ACATTCC,MA0808.1 TEAD3(0.974);3-GTTTA,MA1606.1 Foxf1(0.844);5-ACTTCCT,MA0765.2 ETV5(0.933);9-AGGGCGG,MA0443.1 btd(0.810);
chr1	87300893	87301092	200	87300909	13	5.43586	3.48259	2.96844	FOXA1_peak_750	2	NM_001110212	Gigyf2	26005	NM_021306	Ecel1	144636	intronic	Efhd1	7-CTGTGCT,MA0332.1 MET28(0.720);
chr1	87315762	87316162	401	87315955	22	12.1764	5.50239	9.14863	FOXA1_peak_751	0	NM_001110212	Gigyf2	11036	NM_021306	Ecel1	159606	intergenic	Efhd1(dist=4921),Gigyf2(dist=10836)	1-TGACTCA,MA1448.1 fos-1(0.996);3-GTTTA,MA1606.1 Foxf1(0.844);5-GCCAA,MA0671.1 NFIX(0.953);5-ACTTCCT,MA0765.2 ETV5(0.933);6-TGACGTC,MA1069.1 TGA6(0.962);7-CTGTGCT,MA0332.1 MET28(0.720);
chr1	87326705	87327576	872	87326903	36	23.2914	7.70833	19.5526	FOXA1_peak_752	2	NM_001356490	Snorc	143060	NM_021306	Ecel1	170784	UTR5	Gigyf2(NM_001110212:c.-27448_-27354delins0,NM_146112:c.-27448_-27354delins0)	1-TGACTCA,MA1448.1 fos-1(0.996);3-ACATTCC,MA0808.1 TEAD3(0.974);3-GTTTA,MA1606.1 Foxf1(0.844);5-GCCAA,MA0671.1 NFIX(0.953);5-ACTTCCT,MA0765.2 ETV5(0.933);6-TGACGTC,MA1069.1 TGA6(0.962);7-CTGTGCT,MA0332.1 MET28(0.720);9-AGGGCGG,MA0443.1 btd(0.810);
chr1	87486405	87486707	303	87486596	16	6.7293	3.77778	4.12771	FOXA1_peak_753	2	NM_001160163	Neu2	87471	NM_001110227	Kcnj13	91827	intronic	Ngef	1-TGACTCA,MA1448.1 fos-1(0.996);3-GTTTA,MA1606.1 Foxf1(0.844);5-GCCAA,MA0671.1 NFIX(0.953);5-ACTTCCT,MA0765.2 ETV5(0.933);6-TGACGTC,MA1069.1 TGA6(0.962);7-CTGTGCT,MA0332.1 MET28(0.720);
chr1	87509689	87510154	466	87509870	14	6.06878	3.69458	3.53217	FOXA1_peak_754	2	NM_001160163	Neu2	64105	NM_001110227	Kcnj13	115192	exonic	Ngef	3-ACATTCC,MA0808.1 TEAD3(0.974);5-ACTTCCT,MA0765.2 ETV5(0.933);7-CTGTGCT,MA0332.1 MET28(0.720);9-AGGGCGG,MA0443.1 btd(0.810);
chr1	87550917	87551526	610	87551250	57	35.4239	8.16901	30.9797	FOXA1_peak_755	1	NM_001160163	Neu2	22805	NM_019867	Ngef	40859	intronic	Ngef	1-TGACTCA,MA1448.1 fos-1(0.996);3-ACATTCC,MA0808.1 TEAD3(0.974);3-GTTTA,MA1606.1 Foxf1(0.844);5-GCCAA,MA0671.1 NFIX(0.953);5-ACTTCCT,MA0765.2 ETV5(0.933);6-TGACGTC,MA1069.1 TGA6(0.962);7-CTGTGCT,MA0332.1 MET28(0.720);9-AGGGCGG,MA0443.1 btd(0.810);
chr1	87573772	87574316	545	87573961	50	24.3034	5.87558	20.5051	FOXA1_peak_756	3	NM_001160165	Neu2	9978	NM_019867	Ngef	63682	UTR5	Neu2(NM_001160164:c.-20862_-20763delins0,NM_001160163:c.-5478_-5379delins0),Ngef(NM_001111314:c.27812_27714delins0)	1-TGACTCA,MA1448.1 fos-1(0.996);3-ACATTCC,MA0808.1 TEAD3(0.974);3-GTTTA,MA1606.1 Foxf1(0.844);5-GCCAA,MA0671.1 NFIX(0.953);5-ACTTCCT,MA0765.2 ETV5(0.933);6-TGACGTC,MA1069.1 TGA6(0.962);7-CTGTGCT,MA0332.1 MET28(0.720);9-AGGGCGG,MA0443.1 btd(0.810);
chr1	87574594	87575278	685	87575044	57	30.4097	6.71296	26.257	FOXA1_peak_757	2	NM_001160165	Neu2	9086	NM_001111314	Ngef	1066	intronic	Neu2	1-TGACTCA,MA1448.1 fos-1(0.996);3-ACATTCC,MA0808.1 TEAD3(0.974);3-GTTTA,MA1606.1 Foxf1(0.844);5-GCCAA,MA0671.1 NFIX(0.953);6-TGACGTC,MA1069.1 TGA6(0.962);9-AGGGCGG,MA0443.1 btd(0.810);
chr1	87608605	87608909	305	87608756	13	6.3364	3.97727	3.77679	FOXA1_peak_758	0	NM_001110192	Inpp5d	11555	NM_001111314	Ngef	34887	intergenic	Neu2(dist=10765),Inpp5d(dist=11403)	1-TGACTCA,MA1448.1 fos-1(0.996);3-GTTTA,MA1606.1 Foxf1(0.844);5-GCCAA,MA0671.1 NFIX(0.953);5-ACTTCCT,MA0765.2 ETV5(0.933);7-CTGTGCT,MA0332.1 MET28(0.720);9-AGGGCGG,MA0443.1 btd(0.810);
chr1	87709816	87710056	241	87709951	13	6.64423	4.15134	4.04971	FOXA1_peak_759	4	NM_001205391	Atg16l1	46075	NM_001111314	Ngef	136066	intronic	Inpp5d	3-GTTTA,MA1606.1 Foxf1(0.844);
chr1	87749612	87749888	277	87749786	10	4.41062	3.26177	2.06315	FOXA1_peak_760	2	NM_001205391	Atg16l1	6261	NM_001111314	Ngef	175880	ncRNA_intronic	Gm33517	5-GCCAA,MA0671.1 NFIX(0.953);5-ACTTCCT,MA0765.2 ETV5(0.933);6-TGACGTC,MA1069.1 TGA6(0.962);7-CTGTGCT,MA0332.1 MET28(0.720);
chr1	87755828	87756133	306	87756023	17	10.0258	5.33744	7.1535	FOXA1_peak_761	3	NR_028519	Scarna6	28590	NR_157047	Gm33517	234	UTR5	Atg16l1(NM_001205391:c.-189_-67delins0,NM_001205392:c.-189_-67delins0,NM_029846:c.-189_-67delins0)	3-ACATTCC,MA0808.1 TEAD3(0.974);5-ACTTCCT,MA0765.2 ETV5(0.933);6-TGACGTC,MA1069.1 TGA6(0.962);9-AGGGCGG,MA0443.1 btd(0.810);
chr1	87766226	87766436	211	87766288	13	6.64423	4.15134	4.04971	FOXA1_peak_762	3	NR_028519	Scarna6	18240	NR_157047	Gm33517	10585	intronic	Atg16l1	5-ACTTCCT,MA0765.2 ETV5(0.933);9-AGGGCGG,MA0443.1 btd(0.810);
chr1	87840352	87841203	852	87840871	19	10.231	5.07614	7.34375	FOXA1_peak_763	1	NM_177646	Dgkd	12509	NR_157047	Gm33517	85031	exonic	Sag	1-TGACTCA,MA1448.1 fos-1(0.996);3-ACATTCC,MA0808.1 TEAD3(0.974);3-GTTTA,MA1606.1 Foxf1(0.844);5-ACTTCCT,MA0765.2 ETV5(0.933);6-TGACGTC,MA1069.1 TGA6(0.962);7-CTGTGCT,MA0332.1 MET28(0.720);9-AGGGCGG,MA0443.1 btd(0.810);
chr1	87848578	87849020	443	87848822	41	19.9979	5.67568	16.459	FOXA1_peak_764	0	NM_177646	Dgkd	4488	NR_157047	Gm33517	93053	intergenic	Sag(dist=3421),Dgkd(dist=4267)	1-TGACTCA,MA1448.1 fos-1(0.996);3-ACATTCC,MA0808.1 TEAD3(0.974);3-GTTTA,MA1606.1 Foxf1(0.844);5-ACTTCCT,MA0765.2 ETV5(0.933);7-CTGTGCT,MA0332.1 MET28(0.720);9-AGGGCGG,MA0443.1 btd(0.810);
chr1	87853017	87853384	368	87853207	22	6.82479	3.22129	4.21554	FOXA1_peak_765	2	NM_201641	Ugt1a10	202210	NR_157047	Gm33517	97454	exonic	Dgkd	5-ACTTCCT,MA0765.2 ETV5(0.933);6-TGACGTC,MA1069.1 TGA6(0.962);9-AGGGCGG,MA0443.1 btd(0.810);
chr1	87900882	87901596	715	87901118	38	26.9291	8.82353	22.9773	FOXA1_peak_766	1	NM_201641	Ugt1a10	154172	NR_136921	Gm19582	46940	intronic	Dgkd	1-TGACTCA,MA1448.1 fos-1(0.996);3-ACATTCC,MA0808.1 TEAD3(0.974);5-ACTTCCT,MA0765.2 ETV5(0.933);6-TGACGTC,MA1069.1 TGA6(0.962);7-CTGTGCT,MA0332.1 MET28(0.720);9-AGGGCGG,MA0443.1 btd(0.810);
chr1	87920259	87920469	211	87920380	14	5.42901	3.36323	2.96263	FOXA1_peak_767	1	NM_201641	Ugt1a10	135047	NR_136921	Gm19582	66065	intronic	Dgkd	3-GTTTA,MA1606.1 Foxf1(0.844);5-ACTTCCT,MA0765.2 ETV5(0.933);7-CTGTGCT,MA0332.1 MET28(0.720);9-AGGGCGG,MA0443.1 btd(0.810);
chr1	88094255	88094481	227	88094369	25	12.2898	5.05837	9.25405	FOXA1_peak_768	2	NM_201642	Ugt1a7c	633	NM_001198573	Usp40	85817	intronic	Ugt1a10,Ugt1a9	3-ACATTCC,MA0808.1 TEAD3(0.974);5-ACTTCCT,MA0765.2 ETV5(0.933);7-CTGTGCT,MA0332.1 MET28(0.720);
chr1	88094893	88095304	412	88095159	25	11.9724	4.92424	8.95841	FOXA1_peak_769	3	NM_201410	Ugt1a6b	8158	NM_001198573	Usp40	86547	exonic	Ugt1a7c	3-ACATTCC,MA0808.1 TEAD3(0.974);3-GTTTA,MA1606.1 Foxf1(0.844);5-GCCAA,MA0671.1 NFIX(0.953);5-ACTTCCT,MA0765.2 ETV5(0.933);6-TGACGTC,MA1069.1 TGA6(0.962);7-CTGTGCT,MA0332.1 MET28(0.720);9-AGGGCGG,MA0443.1 btd(0.810);
chr1	88134486	88134744	259	88134624	12	5.03783	3.38542	2.62259	FOXA1_peak_770	4	NM_145079	Ugt1a6a	194	NM_001198573	Usp40	126064	intronic	Ugt1a10,Ugt1a6b,Ugt1a7c,Ugt1a9	1-TGACTCA,MA1448.1 fos-1(0.996);3-GTTTA,MA1606.1 Foxf1(0.844);5-GCCAA,MA0671.1 NFIX(0.953);5-ACTTCCT,MA0765.2 ETV5(0.933);9-AGGGCGG,MA0443.1 btd(0.810);
chr1	88211915	88212125	211	88211983	21	7.47579	3.55987	4.8068	FOXA1_peak_771	8	NM_001281466	Mroh2a	15000	NM_008299	Dnajb3	6272	exonic	Ugt1a1	3-GTTTA,MA1606.1 Foxf1(0.844);6-TGACGTC,MA1069.1 TGA6(0.962);7-CTGTGCT,MA0332.1 MET28(0.720);
chr1	88246062	88246340	279	88246212	44	11.1969	3.16011	8.23905	FOXA1_peak_772	1	NM_134252	Trpm8	60534	NM_008299	Dnajb3	40453	exonic	Mroh2a	3-ACATTCC,MA0808.1 TEAD3(0.974);5-ACTTCCT,MA0765.2 ETV5(0.933);6-TGACGTC,MA1069.1 TGA6(0.962);7-CTGTGCT,MA0332.1 MET28(0.720);9-AGGGCGG,MA0443.1 btd(0.810);
chr1	88257243	88257643	401	88257447	55	12.5495	3.00429	9.4972	FOXA1_peak_773	1	NM_134252	Trpm8	49292	NM_008299	Dnajb3	51695	intronic	Mroh2a	1-TGACTCA,MA1448.1 fos-1(0.996);3-ACATTCC,MA0808.1 TEAD3(0.974);3-GTTTA,MA1606.1 Foxf1(0.844);5-GCCAA,MA0671.1 NFIX(0.953);5-ACTTCCT,MA0765.2 ETV5(0.933);7-CTGTGCT,MA0332.1 MET28(0.720);9-AGGGCGG,MA0443.1 btd(0.810);
chr1	88262054	88262647	594	88262391	53	13.6526	3.26876	10.5237	FOXA1_peak_774	2	NM_134252	Trpm8	44384	NM_008299	Dnajb3	56602	UTR3	Hjurp(NM_198652:c.*3127_*2534delins0),Mroh2a(NM_001281466:c.*2028_*2263delins0)	1-TGACTCA,MA1448.1 fos-1(0.996);3-GTTTA,MA1606.1 Foxf1(0.844);5-GCCAA,MA0671.1 NFIX(0.953);5-ACTTCCT,MA0765.2 ETV5(0.933);6-TGACGTC,MA1069.1 TGA6(0.962);7-CTGTGCT,MA0332.1 MET28(0.720);
chr1	88277247	88277812	566	88277635	52	23.6278	5.48654	19.8691	FOXA1_peak_775	2	NM_134252	Trpm8	29205	NR_040291	6430706D22Rik	8121	exonic	A730008H23Rik,Hjurp	3-GTTTA,MA1606.1 Foxf1(0.844);5-ACTTCCT,MA0765.2 ETV5(0.933);6-TGACGTC,MA1069.1 TGA6(0.962);9-AGGGCGG,MA0443.1 btd(0.810);
chr1	88290063	88290262	200	88290105	16	4.25605	2.63975	1.94592	FOXA1_peak_776	0	NM_134252	Trpm8	16572	NM_198652	Hjurp	12583	intergenic	Hjurp(dist=12484),Trpm8(dist=16473)	3-GTTTA,MA1606.1 Foxf1(0.844);5-GCCAA,MA0671.1 NFIX(0.953);6-TGACGTC,MA1069.1 TGA6(0.962);7-CTGTGCT,MA0332.1 MET28(0.720);9-AGGGCGG,MA0443.1 btd(0.810);
chr1	88345338	88345978	641	88345468	18	10.3253	5.30726	7.43206	FOXA1_peak_777	1	NM_029269	Spp2	61352	NM_198652	Hjurp	68079	intronic	Trpm8	1-TGACTCA,MA1448.1 fos-1(0.996);3-GTTTA,MA1606.1 Foxf1(0.844);5-ACTTCCT,MA0765.2 ETV5(0.933);6-TGACGTC,MA1069.1 TGA6(0.962);7-CTGTGCT,MA0332.1 MET28(0.720);
chr1	88386878	88387587	710	88387473	15	7.87682	4.51977	5.1773	FOXA1_peak_778	1	NM_029269	Spp2	19777	NM_198652	Hjurp	109653	intronic	Trpm8	3-ACATTCC,MA0808.1 TEAD3(0.974);3-GTTTA,MA1606.1 Foxf1(0.844);5-GCCAA,MA0671.1 NFIX(0.953);5-ACTTCCT,MA0765.2 ETV5(0.933);7-CTGTGCT,MA0332.1 MET28(0.720);9-AGGGCGG,MA0443.1 btd(0.810);
chr1	88428376	88428937	562	88428445	23	10.3757	4.5283	7.47894	FOXA1_peak_779	0	NR_037971	Gm19589	122860	NM_198652	Hjurp	151077	downstream	Spp2(dist=1938)	3-ACATTCC,MA0808.1 TEAD3(0.974);3-GTTTA,MA1606.1 Foxf1(0.844);5-GCCAA,MA0671.1 NFIX(0.953);5-ACTTCCT,MA0765.2 ETV5(0.933);6-TGACGTC,MA1069.1 TGA6(0.962);7-CTGTGCT,MA0332.1 MET28(0.720);9-AGGGCGG,MA0443.1 btd(0.810);
chr1	88436955	88438230	1276	88437501	39	20.7887	6.21118	17.2019	FOXA1_peak_780	0	NR_037971	Gm19589	113924	NM_198652	Hjurp	160013	intergenic	Spp2(dist=10517),Glrp1(dist=61641)	3-ACATTCC,MA0808.1 TEAD3(0.974);3-GTTTA,MA1606.1 Foxf1(0.844);5-GCCAA,MA0671.1 NFIX(0.953);5-ACTTCCT,MA0765.2 ETV5(0.933);6-TGACGTC,MA1069.1 TGA6(0.962);7-CTGTGCT,MA0332.1 MET28(0.720);9-AGGGCGG,MA0443.1 btd(0.810);
chr1	88462628	88462875	248	88462772	32	10.947	3.80184	8.00605	FOXA1_peak_781	0	NR_037971	Gm19589	88765	NM_198652	Hjurp	185172	intergenic	Spp2(dist=36190),Glrp1(dist=36996)	5-GCCAA,MA0671.1 NFIX(0.953);9-AGGGCGG,MA0443.1 btd(0.810);
chr1	88466573	88466981	409	88466790	34	9.64748	3.29567	6.80664	FOXA1_peak_782	0	NR_037971	Gm19589	84740	NM_198652	Hjurp	189198	intergenic	Spp2(dist=40135),Glrp1(dist=32890)	3-ACATTCC,MA0808.1 TEAD3(0.974);3-GTTTA,MA1606.1 Foxf1(0.844);5-GCCAA,MA0671.1 NFIX(0.953);5-ACTTCCT,MA0765.2 ETV5(0.933);6-TGACGTC,MA1069.1 TGA6(0.962);7-CTGTGCT,MA0332.1 MET28(0.720);9-AGGGCGG,MA0443.1 btd(0.810);
chr1	88468389	88468825	437	88468626	34	11.1427	3.70763	8.18866	FOXA1_peak_783	0	NR_037971	Gm19589	82910	NM_198652	Hjurp	191028	intergenic	Spp2(dist=41951),Glrp1(dist=31046)	1-TGACTCA,MA1448.1 fos-1(0.996);3-ACATTCC,MA0808.1 TEAD3(0.974);3-GTTTA,MA1606.1 Foxf1(0.844);5-GCCAA,MA0671.1 NFIX(0.953);5-ACTTCCT,MA0765.2 ETV5(0.933);6-TGACGTC,MA1069.1 TGA6(0.962);7-CTGTGCT,MA0332.1 MET28(0.720);9-AGGGCGG,MA0443.1 btd(0.810);
chr1	88474467	88475107	641	88474785	50	24.9047	6.04265	21.0721	FOXA1_peak_784	0	NR_037971	Gm19589	76730	NM_198652	Hjurp	197208	intergenic	Spp2(dist=48029),Glrp1(dist=24764)	1-TGACTCA,MA1448.1 fos-1(0.996);3-ACATTCC,MA0808.1 TEAD3(0.974);3-GTTTA,MA1606.1 Foxf1(0.844);5-GCCAA,MA0671.1 NFIX(0.953);5-ACTTCCT,MA0765.2 ETV5(0.933);6-TGACGTC,MA1069.1 TGA6(0.962);7-CTGTGCT,MA0332.1 MET28(0.720);9-AGGGCGG,MA0443.1 btd(0.810);
chr1	88475478	88475888	411	88475649	29	9.60636	3.62319	6.76859	FOXA1_peak_785	0	NR_037971	Gm19589	75834	NM_198652	Hjurp	198104	intergenic	Spp2(dist=49040),Glrp1(dist=23983)	3-GTTTA,MA1606.1 Foxf1(0.844);5-GCCAA,MA0671.1 NFIX(0.953);5-ACTTCCT,MA0765.2 ETV5(0.933);6-TGACGTC,MA1069.1 TGA6(0.962);7-CTGTGCT,MA0332.1 MET28(0.720);9-AGGGCGG,MA0443.1 btd(0.810);
chr1	88507972	88508541	570	88508110	22	8.43914	3.84615	5.69112	FOXA1_peak_786	1	NR_037971	Gm19589	43260	NM_198652	Hjurp	230677	intronic	Glrp1	1-TGACTCA,MA1448.1 fos-1(0.996);3-ACATTCC,MA0808.1 TEAD3(0.974);3-GTTTA,MA1606.1 Foxf1(0.844);5-ACTTCCT,MA0765.2 ETV5(0.933);6-TGACGTC,MA1069.1 TGA6(0.962);7-CTGTGCT,MA0332.1 MET28(0.720);
chr1	88526149	88526694	546	88526312	21	10.6706	4.95496	7.75233	FOXA1_peak_787	0	NR_037971	Gm19589	25095	NM_008132	Glrp1	16355	intergenic	Glrp1(dist=16083),Gm19589(dist=24823)	1-TGACTCA,MA1448.1 fos-1(0.996);3-ACATTCC,MA0808.1 TEAD3(0.974);3-GTTTA,MA1606.1 Foxf1(0.844);6-TGACGTC,MA1069.1 TGA6(0.962);7-CTGTGCT,MA0332.1 MET28(0.720);
chr1	88536952	88537379	428	88537070	11	3.56115	2.67857	1.36909	FOXA1_peak_788	0	NR_037971	Gm19589	14351	NM_008132	Glrp1	27099	intergenic	Glrp1(dist=26886),Gm19589(dist=14138)	3-ACATTCC,MA0808.1 TEAD3(0.974);3-GTTTA,MA1606.1 Foxf1(0.844);5-ACTTCCT,MA0765.2 ETV5(0.933);6-TGACGTC,MA1069.1 TGA6(0.962);7-CTGTGCT,MA0332.1 MET28(0.720);9-AGGGCGG,MA0443.1 btd(0.810);
chr1	88560759	88561107	349	88560903	19	8.35501	4.16667	5.61302	FOXA1_peak_789	1	NR_040493	Platr5	193957	NM_008132	Glrp1	50867	ncRNA_exonic	Gm19589	1-TGACTCA,MA1448.1 fos-1(0.996);3-ACATTCC,MA0808.1 TEAD3(0.974);5-GCCAA,MA0671.1 NFIX(0.953);5-ACTTCCT,MA0765.2 ETV5(0.933);6-TGACGTC,MA1069.1 TGA6(0.962);7-CTGTGCT,MA0332.1 MET28(0.720);
chr1	88595577	88596179	603	88596015	20	12.131	5.86592	9.10636	FOXA1_peak_790	0	NR_040493	Platr5	159012	NM_008132	Glrp1	85812	intergenic	Gm19589(dist=33411),Arl4c(dist=102047)
chr1	88608200	88608447	248	88608297	16	6.69534	3.76106	4.0966	FOXA1_peak_791	0	NR_040493	Platr5	146566	NM_008132	Glrp1	98257	intergenic	Gm19589(dist=46034),Arl4c(dist=89779)	3-ACATTCC,MA0808.1 TEAD3(0.974);5-ACTTCCT,MA0765.2 ETV5(0.933);6-TGACGTC,MA1069.1 TGA6(0.962);7-CTGTGCT,MA0332.1 MET28(0.720);
chr1	88638693	88639052	360	88638977	21	5.53951	2.82051	3.06235	FOXA1_peak_792	0	NR_040493	Platr5	116017	NM_008132	Glrp1	128806	intergenic	Gm19589(dist=76527),Arl4c(dist=59174)	3-GTTTA,MA1606.1 Foxf1(0.844);5-GCCAA,MA0671.1 NFIX(0.953);5-ACTTCCT,MA0765.2 ETV5(0.933);6-TGACGTC,MA1069.1 TGA6(0.962);7-CTGTGCT,MA0332.1 MET28(0.720);9-AGGGCGG,MA0443.1 btd(0.810);
chr1	88639422	88640272	851	88639629	45	22.4824	5.94315	18.7919	FOXA1_peak_793	0	NR_040493	Platr5	115043	NM_008132	Glrp1	129781	intergenic	Gm19589(dist=77256),Arl4c(dist=57954)	1-TGACTCA,MA1448.1 fos-1(0.996);3-ACATTCC,MA0808.1 TEAD3(0.974);3-GTTTA,MA1606.1 Foxf1(0.844);5-GCCAA,MA0671.1 NFIX(0.953);5-ACTTCCT,MA0765.2 ETV5(0.933);6-TGACGTC,MA1069.1 TGA6(0.962);7-CTGTGCT,MA0332.1 MET28(0.720);9-AGGGCGG,MA0443.1 btd(0.810);
chr1	88651487	88652063	577	88651879	34	18.2486	6.05536	14.8191	FOXA1_peak_794	0	NR_040493	Platr5	103115	NM_008132	Glrp1	141709	intergenic	Gm19589(dist=89321),Arl4c(dist=46163)	1-TGACTCA,MA1448.1 fos-1(0.996);3-ACATTCC,MA0808.1 TEAD3(0.974);3-GTTTA,MA1606.1 Foxf1(0.844);5-GCCAA,MA0671.1 NFIX(0.953);5-ACTTCCT,MA0765.2 ETV5(0.933);6-TGACGTC,MA1069.1 TGA6(0.962);7-CTGTGCT,MA0332.1 MET28(0.720);
chr1	88662778	88663201	424	88663007	21	10.0817	4.68085	7.20534	FOXA1_peak_795	0	NR_040493	Platr5	91900	NM_008132	Glrp1	152923	intergenic	Gm19589(dist=100612),Arl4c(dist=35025)	1-TGACTCA,MA1448.1 fos-1(0.996);3-ACATTCC,MA0808.1 TEAD3(0.974);3-GTTTA,MA1606.1 Foxf1(0.844);5-GCCAA,MA0671.1 NFIX(0.953);5-ACTTCCT,MA0765.2 ETV5(0.933);7-CTGTGCT,MA0332.1 MET28(0.720);
chr1	88700289	88700606	318	88700427	19	6.51535	3.3557	3.94032	FOXA1_peak_796	1	NR_040493	Platr5	54442	NM_008132	Glrp1	190381	UTR3	Arl4c(NM_177305:c.*797_*480delins0)	1-TGACTCA,MA1448.1 fos-1(0.996);3-ACATTCC,MA0808.1 TEAD3(0.974);5-GCCAA,MA0671.1 NFIX(0.953);5-ACTTCCT,MA0765.2 ETV5(0.933);6-TGACGTC,MA1069.1 TGA6(0.962);7-CTGTGCT,MA0332.1 MET28(0.720);9-AGGGCGG,MA0443.1 btd(0.810);
chr1	88701821	88702694	874	88702551	21	8.11113	3.81944	5.39356	FOXA1_peak_797	1	NR_040493	Platr5	52632	NM_008132	Glrp1	192191	UTR5	Arl4c(NM_177305:c.527_157delins0)	3-GTTTA,MA1606.1 Foxf1(0.844);5-ACTTCCT,MA0765.2 ETV5(0.933);6-TGACGTC,MA1069.1 TGA6(0.962);9-AGGGCGG,MA0443.1 btd(0.810);
chr1	88745415	88745648	234	88745543	17	7.09275	3.82979	4.46124	FOXA1_peak_798	0	NR_040493	Platr5	9358	NM_177305	Arl4c	43340	intergenic	Arl4c(dist=43224),Platr5(dist=9242)	3-ACATTCC,MA0808.1 TEAD3(0.974);3-GTTTA,MA1606.1 Foxf1(0.844);5-ACTTCCT,MA0765.2 ETV5(0.933);7-CTGTGCT,MA0332.1 MET28(0.720);9-AGGGCGG,MA0443.1 btd(0.810);
chr1	88751298	88751805	508	88751566	34	18.4715	6.14035	15.0277	FOXA1_peak_799	0	NR_040493	Platr5	3338	NM_177305	Arl4c	49360	intergenic	Arl4c(dist=49107),Platr5(dist=3085)	3-GTTTA,MA1606.1 Foxf1(0.844);5-ACTTCCT,MA0765.2 ETV5(0.933);6-TGACGTC,MA1069.1 TGA6(0.962);7-CTGTGCT,MA0332.1 MET28(0.720);9-AGGGCGG,MA0443.1 btd(0.810);
chr1	88763757	88764250	494	88764061	24	13.3198	5.68182	10.2131	FOXA1_peak_800	0	NR_040471	1700067G17Rik	252109	NM_177305	Arl4c	61812	intergenic	Platr5(dist=8024),1700067G17Rik(dist=251863)	1-TGACTCA,MA1448.1 fos-1(0.996);3-GTTTA,MA1606.1 Foxf1(0.844);5-GCCAA,MA0671.1 NFIX(0.953);5-ACTTCCT,MA0765.2 ETV5(0.933);7-CTGTGCT,MA0332.1 MET28(0.720);9-AGGGCGG,MA0443.1 btd(0.810);
chr1	88784156	88784357	202	88784204	11	5.12234	3.55829	2.6851	FOXA1_peak_801	0	NR_040471	1700067G17Rik	231856	NM_177305	Arl4c	82065	intergenic	Platr5(dist=28423),1700067G17Rik(dist=231756)	5-GCCAA,MA0671.1 NFIX(0.953);7-CTGTGCT,MA0332.1 MET28(0.720);
chr1	88800593	88800858	266	88800661	12	4.88212	3.29949	2.48374	FOXA1_peak_802	0	NR_040471	1700067G17Rik	215387	NM_177305	Arl4c	98534	intergenic	Platr5(dist=44860),1700067G17Rik(dist=215255)	3-GTTTA,MA1606.1 Foxf1(0.844);5-ACTTCCT,MA0765.2 ETV5(0.933);6-TGACGTC,MA1069.1 TGA6(0.962);7-CTGTGCT,MA0332.1 MET28(0.720);
chr1	88869647	88870210	564	88869976	31	19.4815	7.11111	15.9748	FOXA1_peak_803	0	NR_040471	1700067G17Rik	146184	NM_177305	Arl4c	167737	intergenic	Platr5(dist=113914),1700067G17Rik(dist=145903)	3-ACATTCC,MA0808.1 TEAD3(0.974);3-GTTTA,MA1606.1 Foxf1(0.844);5-ACTTCCT,MA0765.2 ETV5(0.933);7-CTGTGCT,MA0332.1 MET28(0.720);9-AGGGCGG,MA0443.1 btd(0.810);
chr1	88878784	88879247	464	88879092	37	22.5321	7.19697	18.8386	FOXA1_peak_804	0	NR_040471	1700067G17Rik	137097	NM_177305	Arl4c	176824	intergenic	Platr5(dist=123051),1700067G17Rik(dist=136866)	1-TGACTCA,MA1448.1 fos-1(0.996);3-ACATTCC,MA0808.1 TEAD3(0.974);3-GTTTA,MA1606.1 Foxf1(0.844);5-GCCAA,MA0671.1 NFIX(0.953);6-TGACGTC,MA1069.1 TGA6(0.962);7-CTGTGCT,MA0332.1 MET28(0.720);
chr1	88911823	88912586	764	88912126	15	6.53862	3.80952	3.962	FOXA1_peak_805	0	NR_040471	1700067G17Rik	103908	NM_177305	Arl4c	210013	intergenic	Platr5(dist=156090),1700067G17Rik(dist=103527)	1-TGACTCA,MA1448.1 fos-1(0.996);3-ACATTCC,MA0808.1 TEAD3(0.974);3-GTTTA,MA1606.1 Foxf1(0.844);5-GCCAA,MA0671.1 NFIX(0.953);5-ACTTCCT,MA0765.2 ETV5(0.933);6-TGACGTC,MA1069.1 TGA6(0.962);7-CTGTGCT,MA0332.1 MET28(0.720);9-AGGGCGG,MA0443.1 btd(0.810);
chr1	88938249	88938945	697	88938772	13	5.77256	3.66492	3.27352	FOXA1_peak_806	0	NR_040471	1700067G17Rik	77516	NM_177305	Arl4c	236406	intergenic	Platr5(dist=182516),1700067G17Rik(dist=77168)	1-TGACTCA,MA1448.1 fos-1(0.996);3-ACATTCC,MA0808.1 TEAD3(0.974);3-GTTTA,MA1606.1 Foxf1(0.844);5-ACTTCCT,MA0765.2 ETV5(0.933);6-TGACGTC,MA1069.1 TGA6(0.962);7-CTGTGCT,MA0332.1 MET28(0.720);9-AGGGCGG,MA0443.1 btd(0.810);
chr1	88973136	88973504	369	88973334	12	5.03783	3.38542	2.62259	FOXA1_peak_807	0	NR_040471	1700067G17Rik	42793	NM_177305	Arl4c	271129	intergenic	Platr5(dist=217403),1700067G17Rik(dist=42609)	3-ACATTCC,MA0808.1 TEAD3(0.974);3-GTTTA,MA1606.1 Foxf1(0.844);
chr1	89015504	89015778	275	89015621	23	7.50015	3.38983	4.82961	FOXA1_peak_808	0	NR_040471	1700067G17Rik	472	NM_177305	Arl4c	313450	upstream	1700067G17Rik(dist=335)	1-TGACTCA,MA1448.1 fos-1(0.996);3-ACATTCC,MA0808.1 TEAD3(0.974);5-GCCAA,MA0671.1 NFIX(0.953);5-ACTTCCT,MA0765.2 ETV5(0.933);6-TGACGTC,MA1069.1 TGA6(0.962);7-CTGTGCT,MA0332.1 MET28(0.720);9-AGGGCGG,MA0443.1 btd(0.810);
chr1	89019703	89020345	643	89019925	49	28.5148	7.26744	24.4716	FOXA1_peak_809	1	NM_133816	Sh3bp4	50391	NM_177305	Arl4c	317833	ncRNA_intronic	1700067G17Rik	1-TGACTCA,MA1448.1 fos-1(0.996);3-ACATTCC,MA0808.1 TEAD3(0.974);3-GTTTA,MA1606.1 Foxf1(0.844);5-GCCAA,MA0671.1 NFIX(0.953);5-ACTTCCT,MA0765.2 ETV5(0.933);6-TGACGTC,MA1069.1 TGA6(0.962);7-CTGTGCT,MA0332.1 MET28(0.720);9-AGGGCGG,MA0443.1 btd(0.810);
chr1	89069505	89070720	1216	89070231	83	41.5955	6.57277	36.7841	FOXA1_peak_810	1	NM_001037136	Agap1	384698	NM_177305	Arl4c	367921	UTR5	Sh3bp4(NM_133816:c.-67271_-67089delins0)	1-TGACTCA,MA1448.1 fos-1(0.996);3-ACATTCC,MA0808.1 TEAD3(0.974);3-GTTTA,MA1606.1 Foxf1(0.844);5-GCCAA,MA0671.1 NFIX(0.953);5-ACTTCCT,MA0765.2 ETV5(0.933);6-TGACGTC,MA1069.1 TGA6(0.962);7-CTGTGCT,MA0332.1 MET28(0.720);9-AGGGCGG,MA0443.1 btd(0.810);
chr1	89095846	89096261	416	89096187	23	5.15114	2.57511	2.71129	FOXA1_peak_811	1	NM_001037136	Agap1	358757	NM_177305	Arl4c	393862	intronic	Sh3bp4	3-ACATTCC,MA0808.1 TEAD3(0.974);3-GTTTA,MA1606.1 Foxf1(0.844);5-GCCAA,MA0671.1 NFIX(0.953);7-CTGTGCT,MA0332.1 MET28(0.720);9-AGGGCGG,MA0443.1 btd(0.810);
chr1	89102246	89102582	337	89102395	33	7.77175	2.85714	5.08047	FOXA1_peak_812	1	NM_001037136	Agap1	352397	NM_177305	Arl4c	400223	intronic	Sh3bp4	1-TGACTCA,MA1448.1 fos-1(0.996);5-ACTTCCT,MA0765.2 ETV5(0.933);7-CTGTGCT,MA0332.1 MET28(0.720);
chr1	89103936	89104632	697	89104485	44	8.11523	2.54237	5.39729	FOXA1_peak_813	1	NM_001037136	Agap1	350527	NM_177305	Arl4c	402093	intronic	Sh3bp4	3-ACATTCC,MA0808.1 TEAD3(0.974);3-GTTTA,MA1606.1 Foxf1(0.844);5-GCCAA,MA0671.1 NFIX(0.953);5-ACTTCCT,MA0765.2 ETV5(0.933);6-TGACGTC,MA1069.1 TGA6(0.962);7-CTGTGCT,MA0332.1 MET28(0.720);9-AGGGCGG,MA0443.1 btd(0.810);
chr1	89107529	89107862	334	89107698	47	7.08156	2.28137	4.45156	FOXA1_peak_814	1	NM_001037136	Agap1	347115	NM_177305	Arl4c	405504	intronic	Sh3bp4	3-ACATTCC,MA0808.1 TEAD3(0.974);3-GTTTA,MA1606.1 Foxf1(0.844);5-GCCAA,MA0671.1 NFIX(0.953);7-CTGTGCT,MA0332.1 MET28(0.720);9-AGGGCGG,MA0443.1 btd(0.810);
chr1	89108526	89109083	558	89108900	59	12.2335	2.83554	9.20209	FOXA1_peak_815	1	NM_001037136	Agap1	346006	NM_177305	Arl4c	406613	intronic	Sh3bp4	3-ACATTCC,MA0808.1 TEAD3(0.974);3-GTTTA,MA1606.1 Foxf1(0.844);5-GCCAA,MA0671.1 NFIX(0.953);5-ACTTCCT,MA0765.2 ETV5(0.933);6-TGACGTC,MA1069.1 TGA6(0.962);7-CTGTGCT,MA0332.1 MET28(0.720);
chr1	89118853	89119161	309	89118982	50	11.249	2.94118	8.28798	FOXA1_peak_816	1	NM_001037136	Agap1	335804	NM_177305	Arl4c	416816	intronic	Sh3bp4	1-TGACTCA,MA1448.1 fos-1(0.996);3-ACATTCC,MA0808.1 TEAD3(0.974);3-GTTTA,MA1606.1 Foxf1(0.844);5-GCCAA,MA0671.1 NFIX(0.953);5-ACTTCCT,MA0765.2 ETV5(0.933);6-TGACGTC,MA1069.1 TGA6(0.962);7-CTGTGCT,MA0332.1 MET28(0.720);9-AGGGCGG,MA0443.1 btd(0.810);
chr1	89123986	89124534	549	89124269	57	17.2663	3.75648	13.8993	FOXA1_peak_817	1	NM_001037136	Agap1	330551	NM_177305	Arl4c	422069	intronic	Sh3bp4	3-ACATTCC,MA0808.1 TEAD3(0.974);3-GTTTA,MA1606.1 Foxf1(0.844);5-GCCAA,MA0671.1 NFIX(0.953);5-ACTTCCT,MA0765.2 ETV5(0.933);6-TGACGTC,MA1069.1 TGA6(0.962);7-CTGTGCT,MA0332.1 MET28(0.720);9-AGGGCGG,MA0443.1 btd(0.810);
chr1	89133260	89133719	460	89133442	48	13.1021	3.37466	10.0097	FOXA1_peak_818	1	NM_001037136	Agap1	321321	NM_177305	Arl4c	431298	intronic	Sh3bp4	1-TGACTCA,MA1448.1 fos-1(0.996);3-GTTTA,MA1606.1 Foxf1(0.844);5-ACTTCCT,MA0765.2 ETV5(0.933);7-CTGTGCT,MA0332.1 MET28(0.720);9-AGGGCGG,MA0443.1 btd(0.810);
chr1	89152353	89152956	604	89152480	25	5.72038	2.65849	3.22666	FOXA1_peak_819	1	NM_001037136	Agap1	302156	NM_177305	Arl4c	450463	exonic	Sh3bp4	1-TGACTCA,MA1448.1 fos-1(0.996);3-ACATTCC,MA0808.1 TEAD3(0.974);3-GTTTA,MA1606.1 Foxf1(0.844);5-GCCAA,MA0671.1 NFIX(0.953);5-ACTTCCT,MA0765.2 ETV5(0.933);6-TGACGTC,MA1069.1 TGA6(0.962);7-CTGTGCT,MA0332.1 MET28(0.720);9-AGGGCGG,MA0443.1 btd(0.810);
chr1	89159393	89159612	220	89159561	19	5.08215	2.77778	2.66275	FOXA1_peak_820	0	NM_001037136	Agap1	295308	NM_177305	Arl4c	457311	intergenic	Sh3bp4(dist=4306),C030007H22Rik(dist=200732)	1-TGACTCA,MA1448.1 fos-1(0.996);5-GCCAA,MA0671.1 NFIX(0.953);7-CTGTGCT,MA0332.1 MET28(0.720);9-AGGGCGG,MA0443.1 btd(0.810);
chr1	89183617	89183921	305	89183765	19	7.29596	3.69004	4.6484	FOXA1_peak_821	0	NM_001037136	Agap1	271042	NM_177305	Arl4c	481578	intergenic	Sh3bp4(dist=28530),C030007H22Rik(dist=176423)	3-ACATTCC,MA0808.1 TEAD3(0.974);3-GTTTA,MA1606.1 Foxf1(0.844);6-TGACGTC,MA1069.1 TGA6(0.962);9-AGGGCGG,MA0443.1 btd(0.810);
chr1	89251768	89251973	206	89251843	12	4.14388	2.90179	1.84772	FOXA1_peak_822	0	NM_001037136	Agap1	202940	NM_177305	Arl4c	549679	intergenic	Sh3bp4(dist=96681),C030007H22Rik(dist=108371)	3-ACATTCC,MA0808.1 TEAD3(0.974);5-ACTTCCT,MA0765.2 ETV5(0.933);9-AGGGCGG,MA0443.1 btd(0.810);
chr1	89283878	89284083	206	89284032	16	6.33684	3.5865	3.77701	FOXA1_peak_823	0	NM_001037136	Agap1	170830	NM_177305	Arl4c	581789	intergenic	Sh3bp4(dist=128791),C030007H22Rik(dist=76261)	3-ACATTCC,MA0808.1 TEAD3(0.974);3-GTTTA,MA1606.1 Foxf1(0.844);5-ACTTCCT,MA0765.2 ETV5(0.933);6-TGACGTC,MA1069.1 TGA6(0.962);7-CTGTGCT,MA0332.1 MET28(0.720);9-AGGGCGG,MA0443.1 btd(0.810);
chr1	89344643	89344878	236	89344779	19	8.43053	4.20168	5.6831	FOXA1_peak_824	0	NM_001037136	Agap1	110050	NM_177305	Arl4c	642569	intergenic	Sh3bp4(dist=189556),C030007H22Rik(dist=15466)	3-GTTTA,MA1606.1 Foxf1(0.844);5-ACTTCCT,MA0765.2 ETV5(0.933);7-CTGTGCT,MA0332.1 MET28(0.720);
chr1	89367158	89367391	234	89367277	13	4.95118	3.22581	2.54585	FOXA1_peak_825	1	NM_001037136	Agap1	87536	NM_177305	Arl4c	665083	ncRNA_intronic	C030007H22Rik	3-GTTTA,MA1606.1 Foxf1(0.844);5-ACTTCCT,MA0765.2 ETV5(0.933);6-TGACGTC,MA1069.1 TGA6(0.962);7-CTGTGCT,MA0332.1 MET28(0.720);9-AGGGCGG,MA0443.1 btd(0.810);
chr1	89454478	89455004	527	89454647	50	13.9883	3.45997	10.8344	FOXA1_peak_826	2	NM_001271607	Ackr3	749239	NR_040482	C030007H22Rik	48608	UTR5	Agap1(NM_178119:c.-619_-426delins0,NM_001037136:c.-619_-426delins0)	3-GTTTA,MA1606.1 Foxf1(0.844);5-GCCAA,MA0671.1 NFIX(0.953);6-TGACGTC,MA1069.1 TGA6(0.962);7-CTGTGCT,MA0332.1 MET28(0.720);9-AGGGCGG,MA0443.1 btd(0.810);
chr1	89456476	89456755	280	89456573	41	8.00335	2.6087	5.29444	FOXA1_peak_827	2	NM_001271607	Ackr3	747364	NR_040482	C030007H22Rik	50482	intronic	Agap1	3-ACATTCC,MA0808.1 TEAD3(0.974);5-GCCAA,MA0671.1 NFIX(0.953);7-CTGTGCT,MA0332.1 MET28(0.720);9-AGGGCGG,MA0443.1 btd(0.810);
chr1	89456985	89457466	482	89457184	53	13.2042	3.18772	10.105	FOXA1_peak_828	2	NM_001271607	Ackr3	746754	NR_040482	C030007H22Rik	51092	intronic	Agap1	1-TGACTCA,MA1448.1 fos-1(0.996);3-ACATTCC,MA0808.1 TEAD3(0.974);3-GTTTA,MA1606.1 Foxf1(0.844);5-ACTTCCT,MA0765.2 ETV5(0.933);7-CTGTGCT,MA0332.1 MET28(0.720);
chr1	89462173	89462508	336	89462330	33	6.3394	2.5	3.77942	FOXA1_peak_829	2	NM_001271607	Ackr3	741639	NR_040482	C030007H22Rik	56207	intronic	Agap1	1-TGACTCA,MA1448.1 fos-1(0.996);5-ACTTCCT,MA0765.2 ETV5(0.933);6-TGACGTC,MA1069.1 TGA6(0.962);9-AGGGCGG,MA0443.1 btd(0.810);
chr1	89509928	89510150	223	89510019	31	6.94175	2.73038	4.32307	FOXA1_peak_830	2	NM_001271607	Ackr3	693941	NR_040482	C030007H22Rik	103906	intronic	Agap1	3-ACATTCC,MA0808.1 TEAD3(0.974);5-GCCAA,MA0671.1 NFIX(0.953);5-ACTTCCT,MA0765.2 ETV5(0.933);6-TGACGTC,MA1069.1 TGA6(0.962);7-CTGTGCT,MA0332.1 MET28(0.720);9-AGGGCGG,MA0443.1 btd(0.810);
chr1	89513855	89514073	219	89513921	29	4.73906	2.22552	2.35575	FOXA1_peak_831	2	NM_001271607	Ackr3	690016	NR_040482	C030007H22Rik	107831	intronic	Agap1	3-ACATTCC,MA0808.1 TEAD3(0.974);3-GTTTA,MA1606.1 Foxf1(0.844);5-GCCAA,MA0671.1 NFIX(0.953);5-ACTTCCT,MA0765.2 ETV5(0.933);6-TGACGTC,MA1069.1 TGA6(0.962);7-CTGTGCT,MA0332.1 MET28(0.720);
chr1	89524442	89524702	261	89524607	48	9.0244	2.60085	6.23342	FOXA1_peak_832	2	NM_001271607	Ackr3	679408	NR_040482	C030007H22Rik	118439	intronic	Agap1	1-TGACTCA,MA1448.1 fos-1(0.996);3-GTTTA,MA1606.1 Foxf1(0.844);5-ACTTCCT,MA0765.2 ETV5(0.933);7-CTGTGCT,MA0332.1 MET28(0.720);
chr1	89525919	89526122	204	89525994	46	8.05964	2.4789	5.34639	FOXA1_peak_833	2	NM_001271607	Ackr3	677959	NR_040482	C030007H22Rik	119887	intronic	Agap1	1-TGACTCA,MA1448.1 fos-1(0.996);3-ACATTCC,MA0808.1 TEAD3(0.974);5-GCCAA,MA0671.1 NFIX(0.953);5-ACTTCCT,MA0765.2 ETV5(0.933);6-TGACGTC,MA1069.1 TGA6(0.962);7-CTGTGCT,MA0332.1 MET28(0.720);
chr1	89555052	89555696	645	89555327	63	15.7231	3.25534	12.4561	FOXA1_peak_834	2	NM_001271607	Ackr3	648606	NR_040482	C030007H22Rik	149241	intronic	Agap1	1-TGACTCA,MA1448.1 fos-1(0.996);3-ACATTCC,MA0808.1 TEAD3(0.974);3-GTTTA,MA1606.1 Foxf1(0.844);5-GCCAA,MA0671.1 NFIX(0.953);5-ACTTCCT,MA0765.2 ETV5(0.933);6-TGACGTC,MA1069.1 TGA6(0.962);7-CTGTGCT,MA0332.1 MET28(0.720);9-AGGGCGG,MA0443.1 btd(0.810);
chr1	89570599	89570950	352	89570876	56	8.14246	2.28183	5.4228	FOXA1_peak_835	2	NM_001271607	Ackr3	633205	NR_040482	C030007H22Rik	164641	intronic	Agap1	1-TGACTCA,MA1448.1 fos-1(0.996);3-GTTTA,MA1606.1 Foxf1(0.844);5-ACTTCCT,MA0765.2 ETV5(0.933);6-TGACGTC,MA1069.1 TGA6(0.962);7-CTGTGCT,MA0332.1 MET28(0.720);9-AGGGCGG,MA0443.1 btd(0.810);
chr1	89571367	89571710	344	89571628	49	5.3778	1.95925	2.91615	FOXA1_peak_836	2	NM_001271607	Ackr3	632441	NR_040482	C030007H22Rik	165405	intronic	Agap1	1-TGACTCA,MA1448.1 fos-1(0.996);3-GTTTA,MA1606.1 Foxf1(0.844);5-GCCAA,MA0671.1 NFIX(0.953);5-ACTTCCT,MA0765.2 ETV5(0.933);6-TGACGTC,MA1069.1 TGA6(0.962);7-CTGTGCT,MA0332.1 MET28(0.720);9-AGGGCGG,MA0443.1 btd(0.810);
chr1	89576989	89577420	432	89577188	67	12.5715	2.692	9.51757	FOXA1_peak_837	2	NM_001271607	Ackr3	626775	NR_040482	C030007H22Rik	171071	intronic	Agap1	3-ACATTCC,MA0808.1 TEAD3(0.974);3-GTTTA,MA1606.1 Foxf1(0.844);5-GCCAA,MA0671.1 NFIX(0.953);5-ACTTCCT,MA0765.2 ETV5(0.933);7-CTGTGCT,MA0332.1 MET28(0.720);9-AGGGCGG,MA0443.1 btd(0.810);
chr1	89580044	89580314	271	89580239	48	6.76539	2.20721	4.16069	FOXA1_peak_838	2	NM_001271607	Ackr3	623801	NR_040482	C030007H22Rik	174046	intronic	Agap1	3-GTTTA,MA1606.1 Foxf1(0.844);9-AGGGCGG,MA0443.1 btd(0.810);
chr1	89646522	89646989	468	89646685	42	13.5874	3.80531	10.4636	FOXA1_peak_839	2	NM_001271607	Ackr3	557224	NR_040482	C030007H22Rik	240622	intronic	Agap1	3-GTTTA,MA1606.1 Foxf1(0.844);5-GCCAA,MA0671.1 NFIX(0.953);5-ACTTCCT,MA0765.2 ETV5(0.933);6-TGACGTC,MA1069.1 TGA6(0.962);7-CTGTGCT,MA0332.1 MET28(0.720);9-AGGGCGG,MA0443.1 btd(0.810);
chr1	89656380	89657120	741	89656758	64	26.9638	5.21669	23.0102	FOXA1_peak_840	2	NM_001271607	Ackr3	547230	NR_040482	C030007H22Rik	250617	intronic	Agap1	3-ACATTCC,MA0808.1 TEAD3(0.974);3-GTTTA,MA1606.1 Foxf1(0.844);5-GCCAA,MA0671.1 NFIX(0.953);5-ACTTCCT,MA0765.2 ETV5(0.933);6-TGACGTC,MA1069.1 TGA6(0.962);7-CTGTGCT,MA0332.1 MET28(0.720);
chr1	89688877	89689423	547	89689145	41	15.9876	4.49679	12.702	FOXA1_peak_841	2	NM_001271607	Ackr3	514830	NR_015540	4933400F21Rik	5258	intronic	Agap1	1-TGACTCA,MA1448.1 fos-1(0.996);3-ACATTCC,MA0808.1 TEAD3(0.974);3-GTTTA,MA1606.1 Foxf1(0.844);5-GCCAA,MA0671.1 NFIX(0.953);5-ACTTCCT,MA0765.2 ETV5(0.933);6-TGACGTC,MA1069.1 TGA6(0.962);7-CTGTGCT,MA0332.1 MET28(0.720);9-AGGGCGG,MA0443.1 btd(0.810);
chr1	89706445	89706850	406	89706500	25	5.89824	2.71399	3.37747	FOXA1_peak_842	2	NM_001271607	Ackr3	497332	NR_015540	4933400F21Rik	22755	intronic	Agap1	3-ACATTCC,MA0808.1 TEAD3(0.974);3-GTTTA,MA1606.1 Foxf1(0.844);5-ACTTCCT,MA0765.2 ETV5(0.933);6-TGACGTC,MA1069.1 TGA6(0.962);7-CTGTGCT,MA0332.1 MET28(0.720);
chr1	89730986	89731248	263	89731161	28	7.353	2.99587	4.70104	FOXA1_peak_843	2	NM_001271607	Ackr3	472863	NR_015540	4933400F21Rik	47225	intronic	Agap1	1-TGACTCA,MA1448.1 fos-1(0.996);3-GTTTA,MA1606.1 Foxf1(0.844);5-ACTTCCT,MA0765.2 ETV5(0.933);6-TGACGTC,MA1069.1 TGA6(0.962);9-AGGGCGG,MA0443.1 btd(0.810);
chr1	89757675	89757934	260	89757678	17	4.08616	2.50696	1.79771	FOXA1_peak_844	2	NM_001271607	Ackr3	446175	NR_015540	4933400F21Rik	73912	intronic	Agap1	3-GTTTA,MA1606.1 Foxf1(0.844);5-ACTTCCT,MA0765.2 ETV5(0.933);7-CTGTGCT,MA0332.1 MET28(0.720);9-AGGGCGG,MA0443.1 btd(0.810);
chr1	89804909	89805362	454	89805081	49	22.775	5.56793	19.067	FOXA1_peak_845	2	NM_001271607	Ackr3	398844	NR_015540	4933400F21Rik	121243	intronic	Agap1	1-TGACTCA,MA1448.1 fos-1(0.996);3-ACATTCC,MA0808.1 TEAD3(0.974);3-GTTTA,MA1606.1 Foxf1(0.844);5-GCCAA,MA0671.1 NFIX(0.953);5-ACTTCCT,MA0765.2 ETV5(0.933);6-TGACGTC,MA1069.1 TGA6(0.962);7-CTGTGCT,MA0332.1 MET28(0.720);9-AGGGCGG,MA0443.1 btd(0.810);
chr1	89904105	89904335	231	89904244	14	5.80103	3.5545	3.29963	FOXA1_peak_846	0	NM_001271607	Ackr3	299760	NR_015540	4933400F21Rik	220328	intergenic	Agap1(dist=8823),Gbx2(dist=23627)	6-TGACGTC,MA1069.1 TGA6(0.962);7-CTGTGCT,MA0332.1 MET28(0.720);9-AGGGCGG,MA0443.1 btd(0.810);
chr1	89940391	89940590	200	89940525	18	5.95392	3.20946	3.42774	FOXA1_peak_847	0	NM_001271607	Ackr3	263489	NM_010262	Gbx2	9314	intergenic	Gbx2(dist=9215),Asb18(dist=12001)	6-TGACGTC,MA1069.1 TGA6(0.962);7-CTGTGCT,MA0332.1 MET28(0.720);9-AGGGCGG,MA0443.1 btd(0.810);
chr1	90051218	90051609	392	90051415	18	9.63948	4.94792	6.79936	FOXA1_peak_848	2	NM_001271607	Ackr3	152566	NR_149309	Asb18	36747	intronic	Iqca	1-TGACTCA,MA1448.1 fos-1(0.996);3-ACATTCC,MA0808.1 TEAD3(0.974);3-GTTTA,MA1606.1 Foxf1(0.844);5-ACTTCCT,MA0765.2 ETV5(0.933);6-TGACGTC,MA1069.1 TGA6(0.962);7-CTGTGCT,MA0332.1 MET28(0.720);9-AGGGCGG,MA0443.1 btd(0.810);
chr1	90093041	90093240	200	90093099	15	8.28326	4.74439	5.5459	FOXA1_peak_849	2	NM_001271607	Ackr3	110839	NR_149309	Asb18	78474	intronic	Iqca	5-GCCAA,MA0671.1 NFIX(0.953);5-ACTTCCT,MA0765.2 ETV5(0.933);7-CTGTGCT,MA0332.1 MET28(0.720);9-AGGGCGG,MA0443.1 btd(0.810);
chr1	90111445	90111774	330	90111713	12	5.86765	3.85482	3.34927	FOXA1_peak_850	2	NM_001271607	Ackr3	92370	NR_149309	Asb18	96943	intronic	Iqca	3-ACATTCC,MA0808.1 TEAD3(0.974);3-GTTTA,MA1606.1 Foxf1(0.844);5-GCCAA,MA0671.1 NFIX(0.953);5-ACTTCCT,MA0765.2 ETV5(0.933);7-CTGTGCT,MA0332.1 MET28(0.720);9-AGGGCGG,MA0443.1 btd(0.810);
chr1	90124332	90124709	378	90124478	21	12.9987	6.11111	9.91278	FOXA1_peak_851	2	NM_001271607	Ackr3	79459	NR_149309	Asb18	109854	intronic	Iqca	6-TGACGTC,MA1069.1 TGA6(0.962);7-CTGTGCT,MA0332.1 MET28(0.720);9-AGGGCGG,MA0443.1 btd(0.810);
chr1	90153159	90153580	422	90153384	17	6.76252	3.67347	4.15826	FOXA1_peak_852	2	NM_001271607	Ackr3	50610	NR_149309	Asb18	138703	exonic	Iqca	5-GCCAA,MA0671.1 NFIX(0.953);5-ACTTCCT,MA0765.2 ETV5(0.933);7-CTGTGCT,MA0332.1 MET28(0.720);9-AGGGCGG,MA0443.1 btd(0.810);
chr1	90164207	90164727	521	90164481	37	21.733	6.88406	18.088	FOXA1_peak_853	0	NM_001271607	Ackr3	39513	NM_001368722	Iqca	11031	intergenic	Iqca(dist=10771),Ackr3(dist=39253)	1-TGACTCA,MA1448.1 fos-1(0.996);3-ACATTCC,MA0808.1 TEAD3(0.974);3-GTTTA,MA1606.1 Foxf1(0.844);5-GCCAA,MA0671.1 NFIX(0.953);5-ACTTCCT,MA0765.2 ETV5(0.933);6-TGACGTC,MA1069.1 TGA6(0.962);7-CTGTGCT,MA0332.1 MET28(0.720);9-AGGGCGG,MA0443.1 btd(0.810);
chr1	90224481	90224824	344	90224520	19	4.59368	2.59067	2.22648	FOXA1_peak_854	0	NM_133805	Cops8	378772	NM_001368722	Iqca	71216	intergenic	Ackr3(dist=8759),Cops8(dist=378601)	1-TGACTCA,MA1448.1 fos-1(0.996);3-ACATTCC,MA0808.1 TEAD3(0.974);3-GTTTA,MA1606.1 Foxf1(0.844);5-ACTTCCT,MA0765.2 ETV5(0.933);6-TGACGTC,MA1069.1 TGA6(0.962);7-CTGTGCT,MA0332.1 MET28(0.720);9-AGGGCGG,MA0443.1 btd(0.810);
chr1	90225586	90226097	512	90225858	42	18.879	5.21845	15.4109	FOXA1_peak_855	0	NM_133805	Cops8	377583	NM_001368722	Iqca	72405	intergenic	Ackr3(dist=9864),Cops8(dist=377328)	1-TGACTCA,MA1448.1 fos-1(0.996);3-ACATTCC,MA0808.1 TEAD3(0.974);3-GTTTA,MA1606.1 Foxf1(0.844);5-GCCAA,MA0671.1 NFIX(0.953);5-ACTTCCT,MA0765.2 ETV5(0.933);6-TGACGTC,MA1069.1 TGA6(0.962);7-CTGTGCT,MA0332.1 MET28(0.720);9-AGGGCGG,MA0443.1 btd(0.810);
chr1	90234308	90234809	502	90234546	27	11.088	4.32099	8.13778	FOXA1_peak_856	0	NM_133805	Cops8	368866	NM_001368722	Iqca	81122	intergenic	Ackr3(dist=18586),Cops8(dist=368616)	1-TGACTCA,MA1448.1 fos-1(0.996);3-ACATTCC,MA0808.1 TEAD3(0.974);3-GTTTA,MA1606.1 Foxf1(0.844);5-ACTTCCT,MA0765.2 ETV5(0.933);6-TGACGTC,MA1069.1 TGA6(0.962);7-CTGTGCT,MA0332.1 MET28(0.720);9-AGGGCGG,MA0443.1 btd(0.810);
chr1	90289083	90289357	275	90289162	14	5.80103	3.5545	3.29963	FOXA1_peak_857	0	NM_133805	Cops8	314205	NM_001368722	Iqca	135784	intergenic	Ackr3(dist=73361),Cops8(dist=314068)	1-TGACTCA,MA1448.1 fos-1(0.996);3-GTTTA,MA1606.1 Foxf1(0.844);5-ACTTCCT,MA0765.2 ETV5(0.933);7-CTGTGCT,MA0332.1 MET28(0.720);9-AGGGCGG,MA0443.1 btd(0.810);
chr1	90424132	90424766	635	90424573	33	16.9631	5.72391	13.6144	FOXA1_peak_858	0	NM_133805	Cops8	178976	NM_001368722	Iqca	271013	intergenic	Ackr3(dist=208410),Cops8(dist=178659)	3-ACATTCC,MA0808.1 TEAD3(0.974);3-GTTTA,MA1606.1 Foxf1(0.844);5-GCCAA,MA0671.1 NFIX(0.953);5-ACTTCCT,MA0765.2 ETV5(0.933);6-TGACGTC,MA1069.1 TGA6(0.962);7-CTGTGCT,MA0332.1 MET28(0.720);9-AGGGCGG,MA0443.1 btd(0.810);
chr1	90601070	90601328	259	90601237	21	8.71446	4.07407	5.94657	FOXA1_peak_859	0	NM_133805	Cops8	2226	NM_001368722	Iqca	447763	intergenic	Ackr3(dist=385348),Cops8(dist=2097)	1-TGACTCA,MA1448.1 fos-1(0.996);3-ACATTCC,MA0808.1 TEAD3(0.974);3-GTTTA,MA1606.1 Foxf1(0.844);5-GCCAA,MA0671.1 NFIX(0.953);5-ACTTCCT,MA0765.2 ETV5(0.933);6-TGACGTC,MA1069.1 TGA6(0.962);7-CTGTGCT,MA0332.1 MET28(0.720);9-AGGGCGG,MA0443.1 btd(0.810);
chr1	90603161	90603630	470	90603359	35	19.0138	6.18557	15.5357	FOXA1_peak_860	1	NM_053015	Mlph	311704	NM_001368722	Iqca	449959	exonic	Cops8	1-TGACTCA,MA1448.1 fos-1(0.996);5-ACTTCCT,MA0765.2 ETV5(0.933);6-TGACGTC,MA1069.1 TGA6(0.962);7-CTGTGCT,MA0332.1 MET28(0.720);9-AGGGCGG,MA0443.1 btd(0.810);
chr1	90629056	90629324	269	90629186	21	10.5767	4.91071	7.66559	FOXA1_peak_861	0	NM_053015	Mlph	285910	NM_001368722	Iqca	475754	intergenic	Cops8(dist=15715),Col6a3(dist=137536)	1-TGACTCA,MA1448.1 fos-1(0.996);3-ACATTCC,MA0808.1 TEAD3(0.974);3-GTTTA,MA1606.1 Foxf1(0.844);7-CTGTGCT,MA0332.1 MET28(0.720);
chr1	90633569	90634198	630	90633850	30	15.0526	5.4386	11.8284	FOXA1_peak_862	0	NM_053015	Mlph	281216	NM_001368722	Iqca	480447	intergenic	Cops8(dist=20228),Col6a3(dist=132662)	1-TGACTCA,MA1448.1 fos-1(0.996);3-ACATTCC,MA0808.1 TEAD3(0.974);3-GTTTA,MA1606.1 Foxf1(0.844);5-GCCAA,MA0671.1 NFIX(0.953);5-ACTTCCT,MA0765.2 ETV5(0.933);6-TGACGTC,MA1069.1 TGA6(0.962);7-CTGTGCT,MA0332.1 MET28(0.720);9-AGGGCGG,MA0443.1 btd(0.810);
chr1	90729514	90729755	242	90729645	14	7.45003	4.44786	4.78318	FOXA1_peak_863	0	NM_053015	Mlph	185465	NM_001368722	Iqca	576198	intergenic	Cops8(dist=116173),Col6a3(dist=37105)	1-TGACTCA,MA1448.1 fos-1(0.996);3-ACATTCC,MA0808.1 TEAD3(0.974);5-GCCAA,MA0671.1 NFIX(0.953);5-ACTTCCT,MA0765.2 ETV5(0.933);7-CTGTGCT,MA0332.1 MET28(0.720);
chr1	90834763	90835107	345	90834909	24	15.0411	6.51042	11.8176	FOXA1_peak_864	2	NM_053015	Mlph	80165	NM_001368722	Iqca	681499	intronic	Col6a3	1-TGACTCA,MA1448.1 fos-1(0.996);5-ACTTCCT,MA0765.2 ETV5(0.933);6-TGACGTC,MA1069.1 TGA6(0.962);7-CTGTGCT,MA0332.1 MET28(0.720);9-AGGGCGG,MA0443.1 btd(0.810);
chr1	90866724	90867180	457	90866882	24	13.6601	5.84112	10.5307	FOXA1_peak_865	0	NM_053015	Mlph	48148	NM_001243009	Col6a3	22981	intergenic	Col6a3(dist=22753),Mlph(dist=47920)	1-TGACTCA,MA1448.1 fos-1(0.996);3-ACATTCC,MA0808.1 TEAD3(0.974);3-GTTTA,MA1606.1 Foxf1(0.844);5-GCCAA,MA0671.1 NFIX(0.953);5-ACTTCCT,MA0765.2 ETV5(0.933);6-TGACGTC,MA1069.1 TGA6(0.962);7-CTGTGCT,MA0332.1 MET28(0.720);9-AGGGCGG,MA0443.1 btd(0.810);
chr1	90896768	90897321	554	90896945	19	10.5437	5.2356	7.63491	FOXA1_peak_866	0	NM_053015	Mlph	18055	NM_001243009	Col6a3	53073	intergenic	Col6a3(dist=52797),Mlph(dist=17779)	1-TGACTCA,MA1448.1 fos-1(0.996);3-ACATTCC,MA0808.1 TEAD3(0.974);3-GTTTA,MA1606.1 Foxf1(0.844);5-GCCAA,MA0671.1 NFIX(0.953);5-ACTTCCT,MA0765.2 ETV5(0.933);7-CTGTGCT,MA0332.1 MET28(0.720);9-AGGGCGG,MA0443.1 btd(0.810);
chr1	90974944	90975589	646	90975201	46	22.6152	5.86035	18.9166	FOXA1_peak_867	0	NM_001111312	Lrrfip1	23460	NM_008998	Rab17	5646	intergenic	Rab17(dist=5324),Lrrfip1(dist=23138)	1-TGACTCA,MA1448.1 fos-1(0.996);3-ACATTCC,MA0808.1 TEAD3(0.974);5-GCCAA,MA0671.1 NFIX(0.953);5-ACTTCCT,MA0765.2 ETV5(0.933);6-TGACGTC,MA1069.1 TGA6(0.962);7-CTGTGCT,MA0332.1 MET28(0.720);9-AGGGCGG,MA0443.1 btd(0.810);
chr1	91015518	91015726	209	91015582	20	6.30293	3.18182	3.7466	FOXA1_peak_868	1	NM_001111311	Lrrfip1	37822	NM_008998	Rab17	46002	intronic	Lrrfip1	3-ACATTCC,MA0808.1 TEAD3(0.974);5-ACTTCCT,MA0765.2 ETV5(0.933);6-TGACGTC,MA1069.1 TGA6(0.962);7-CTGTGCT,MA0332.1 MET28(0.720);9-AGGGCGG,MA0443.1 btd(0.810);
chr1	91022431	91023542	1112	91022589	35	9.98677	3.32717	7.12158	FOXA1_peak_869	1	NM_001111311	Lrrfip1	30457	NM_008998	Rab17	53366	intronic	Lrrfip1	1-TGACTCA,MA1448.1 fos-1(0.996);3-ACATTCC,MA0808.1 TEAD3(0.974);3-GTTTA,MA1606.1 Foxf1(0.844);5-GCCAA,MA0671.1 NFIX(0.953);5-ACTTCCT,MA0765.2 ETV5(0.933);6-TGACGTC,MA1069.1 TGA6(0.962);7-CTGTGCT,MA0332.1 MET28(0.720);9-AGGGCGG,MA0443.1 btd(0.810);
chr1	91023977	91024643	667	91024144	52	21.304	4.91651	17.6862	FOXA1_peak_870	1	NM_001111311	Lrrfip1	29134	NM_008998	Rab17	54690	intronic	Lrrfip1	1-TGACTCA,MA1448.1 fos-1(0.996);3-ACATTCC,MA0808.1 TEAD3(0.974);3-GTTTA,MA1606.1 Foxf1(0.844);5-GCCAA,MA0671.1 NFIX(0.953);5-ACTTCCT,MA0765.2 ETV5(0.933);6-TGACGTC,MA1069.1 TGA6(0.962);7-CTGTGCT,MA0332.1 MET28(0.720);
chr1	91041449	91041822	374	91041599	29	7.76798	3.06122	5.077	FOXA1_peak_871	1	NM_001111311	Lrrfip1	11808	NM_008998	Rab17	72015	intronic	Lrrfip1	3-ACATTCC,MA0808.1 TEAD3(0.974);5-GCCAA,MA0671.1 NFIX(0.953);5-ACTTCCT,MA0765.2 ETV5(0.933);6-TGACGTC,MA1069.1 TGA6(0.962);7-CTGTGCT,MA0332.1 MET28(0.720);
chr1	91044198	91044647	450	91044358	34	10.6848	3.57873	7.76614	FOXA1_peak_872	1	NM_001111311	Lrrfip1	9021	NM_008998	Rab17	74802	intronic	Lrrfip1	3-GTTTA,MA1606.1 Foxf1(0.844);5-GCCAA,MA0671.1 NFIX(0.953);6-TGACGTC,MA1069.1 TGA6(0.962);7-CTGTGCT,MA0332.1 MET28(0.720);9-AGGGCGG,MA0443.1 btd(0.810);
chr1	91049412	91049653	242	91049573	39	7.63019	2.59403	4.94935	FOXA1_peak_873	1	NM_001111311	Lrrfip1	3911	NM_008998	Rab17	79912	intronic	Lrrfip1	3-GTTTA,MA1606.1 Foxf1(0.844);5-ACTTCCT,MA0765.2 ETV5(0.933);7-CTGTGCT,MA0332.1 MET28(0.720);
chr1	91052758	91053598	841	91053234	76	25.3277	4.22149	21.4697	FOXA1_peak_874	4	NM_001033408	Rbm44	91925	NM_008998	Rab17	83558	UTR5	Lrrfip1(NM_008515:c.-214_-60delins0,NM_001111311:c.-214_-60delins0,NM_001310732:c.-214_-60delins0)	1-TGACTCA,MA1448.1 fos-1(0.996);3-ACATTCC,MA0808.1 TEAD3(0.974);3-GTTTA,MA1606.1 Foxf1(0.844);5-GCCAA,MA0671.1 NFIX(0.953);5-ACTTCCT,MA0765.2 ETV5(0.933);6-TGACGTC,MA1069.1 TGA6(0.962);7-CTGTGCT,MA0332.1 MET28(0.720);9-AGGGCGG,MA0443.1 btd(0.810);
chr1	91088075	91088711	637	91088256	39	10.1211	3.14961	7.24192	FOXA1_peak_875	4	NM_001033408	Rbm44	56710	NM_008998	Rab17	118773	exonic	Lrrfip1	1-TGACTCA,MA1448.1 fos-1(0.996);3-GTTTA,MA1606.1 Foxf1(0.844);5-GCCAA,MA0671.1 NFIX(0.953);5-ACTTCCT,MA0765.2 ETV5(0.933);6-TGACGTC,MA1069.1 TGA6(0.962);7-CTGTGCT,MA0332.1 MET28(0.720);9-AGGGCGG,MA0443.1 btd(0.810);
chr1	91094923	91095688	766	91095464	54	16.5188	3.76197	13.1996	FOXA1_peak_876	4	NM_001033408	Rbm44	49797	NM_008998	Rab17	125685	intronic	Lrrfip1	3-ACATTCC,MA0808.1 TEAD3(0.974);3-GTTTA,MA1606.1 Foxf1(0.844);5-GCCAA,MA0671.1 NFIX(0.953);5-ACTTCCT,MA0765.2 ETV5(0.933);6-TGACGTC,MA1069.1 TGA6(0.962);7-CTGTGCT,MA0332.1 MET28(0.720);9-AGGGCGG,MA0443.1 btd(0.810);
chr1	91137304	91137657	354	91137383	14	4.8254	3.06122	2.4334	FOXA1_peak_877	0	NM_001033408	Rbm44	7622	NM_008998	Rab17	167860	intergenic	Lrrfip1(dist=8360),Rbm44(dist=7446)	3-GTTTA,MA1606.1 Foxf1(0.844);5-ACTTCCT,MA0765.2 ETV5(0.933);6-TGACGTC,MA1069.1 TGA6(0.962);7-CTGTGCT,MA0332.1 MET28(0.720);
chr1	91240659	91241154	496	91240902	30	17.8545	6.59575	14.4488	FOXA1_peak_878	0	NM_001355761	Ube2f	9397	NM_008998	Rab17	271286	intergenic	Ramp1(dist=15463),Ube2f(dist=9150)	1-TGACTCA,MA1448.1 fos-1(0.996);3-ACATTCC,MA0808.1 TEAD3(0.974);3-GTTTA,MA1606.1 Foxf1(0.844);5-GCCAA,MA0671.1 NFIX(0.953);5-ACTTCCT,MA0765.2 ETV5(0.933);6-TGACGTC,MA1069.1 TGA6(0.962);7-CTGTGCT,MA0332.1 MET28(0.720);9-AGGGCGG,MA0443.1 btd(0.810);
chr1	91249907	91250424	518	91250178	44	20.9698	5.61097	17.3727	FOXA1_peak_879	5	NM_001355764	Ube2f	400	NM_008998	Rab17	280545	UTR5	Ube2f(NM_001355761:c.-3972_-3852delins0,NM_026454:c.-3972_-3852delins0,NM_001355762:c.-3972_-3852delins0,NM_001355763:c.-3972_-3852delins0)	3-ACATTCC,MA0808.1 TEAD3(0.974);3-GTTTA,MA1606.1 Foxf1(0.844);5-GCCAA,MA0671.1 NFIX(0.953);5-ACTTCCT,MA0765.2 ETV5(0.933);7-CTGTGCT,MA0332.1 MET28(0.720);9-AGGGCGG,MA0443.1 btd(0.810);
chr1	91252004	91252338	335	91252178	33	13.0953	4.38144	10.0034	FOXA1_peak_880	6	NM_016717	Scly	46167	NM_008998	Rab17	282551	intronic	Ube2f	5-GCCAA,MA0671.1 NFIX(0.953);5-ACTTCCT,MA0765.2 ETV5(0.933);6-TGACGTC,MA1069.1 TGA6(0.962);7-CTGTGCT,MA0332.1 MET28(0.720);
chr1	91257701	91258507	807	91258273	30	12.6435	4.54545	9.58463	FOXA1_peak_881	6	NM_016717	Scly	40234	NM_008998	Rab17	288484	intronic	Ube2f	3-ACATTCC,MA0808.1 TEAD3(0.974);3-GTTTA,MA1606.1 Foxf1(0.844);5-GCCAA,MA0671.1 NFIX(0.953);5-ACTTCCT,MA0765.2 ETV5(0.933);6-TGACGTC,MA1069.1 TGA6(0.962);7-CTGTGCT,MA0332.1 MET28(0.720);
chr1	91262624	91262823	200	91262713	19	6.7912	3.47222	4.18479	FOXA1_peak_882	6	NM_016717	Scly	35614	NM_008998	Rab17	293103	intronic	Ube2f	3-ACATTCC,MA0808.1 TEAD3(0.974);3-GTTTA,MA1606.1 Foxf1(0.844);5-ACTTCCT,MA0765.2 ETV5(0.933);7-CTGTGCT,MA0332.1 MET28(0.720);9-AGGGCGG,MA0443.1 btd(0.810);
chr1	91297972	91298540	569	91298371	33	16.8608	5.68562	13.5188	FOXA1_peak_883	1	NM_001033292	Espnl	23819	NM_008998	Rab17	328636	exonic	Scly	3-GTTTA,MA1606.1 Foxf1(0.844);5-GCCAA,MA0671.1 NFIX(0.953);5-ACTTCCT,MA0765.2 ETV5(0.933);6-TGACGTC,MA1069.1 TGA6(0.962);7-CTGTGCT,MA0332.1 MET28(0.720);9-AGGGCGG,MA0443.1 btd(0.810);
chr1	91366332	91367195	864	91366976	26	8.4457	3.47938	5.69736	FOXA1_peak_884	1	NM_028718	Traf3ip1	127904	NM_008998	Rab17	397143	exonic	Erfe	3-ACATTCC,MA0808.1 TEAD3(0.974);3-GTTTA,MA1606.1 Foxf1(0.844);5-GCCAA,MA0671.1 NFIX(0.953);5-ACTTCCT,MA0765.2 ETV5(0.933);6-TGACGTC,MA1069.1 TGA6(0.962);7-CTGTGCT,MA0332.1 MET28(0.720);9-AGGGCGG,MA0443.1 btd(0.810);
chr1	91398486	91399073	588	91398704	27	14.5118	5.69106	11.3251	FOXA1_peak_885	2	NM_028718	Traf3ip1	95888	NM_008998	Rab17	429159	exonic	Ilkap	5-GCCAA,MA0671.1 NFIX(0.953);5-ACTTCCT,MA0765.2 ETV5(0.933);6-TGACGTC,MA1069.1 TGA6(0.962);9-AGGGCGG,MA0443.1 btd(0.810);
chr1	91412991	91413579	589	91413275	45	24.6089	6.6092	20.7932	FOXA1_peak_886	3	NM_028718	Traf3ip1	81383	NR_026924	1700020N18Rik	7256	exonic	Hes6	3-GTTTA,MA1606.1 Foxf1(0.844);5-GCCAA,MA0671.1 NFIX(0.953);5-ACTTCCT,MA0765.2 ETV5(0.933);6-TGACGTC,MA1069.1 TGA6(0.962);7-CTGTGCT,MA0332.1 MET28(0.720);9-AGGGCGG,MA0443.1 btd(0.810);
chr1	91458159	91458703	545	91458373	59	20.3751	4.23729	16.814	FOXA1_peak_887	1	NM_028718	Traf3ip1	36237	NM_001360900	Hes6	44393	intronic	Per2	1-TGACTCA,MA1448.1 fos-1(0.996);3-ACATTCC,MA0808.1 TEAD3(0.974);3-GTTTA,MA1606.1 Foxf1(0.844);5-GCCAA,MA0671.1 NFIX(0.953);5-ACTTCCT,MA0765.2 ETV5(0.933);6-TGACGTC,MA1069.1 TGA6(0.962);7-CTGTGCT,MA0332.1 MET28(0.720);9-AGGGCGG,MA0443.1 btd(0.810);
chr1	91459134	91459782	649	91459568	59	20.7845	4.31655	17.1981	FOXA1_peak_888	1	NM_028718	Traf3ip1	35210	NM_001360900	Hes6	45420	UTR5	Per2(NM_011066:c.8503_8348delins0)	3-ACATTCC,MA0808.1 TEAD3(0.974);5-GCCAA,MA0671.1 NFIX(0.953);5-ACTTCCT,MA0765.2 ETV5(0.933);6-TGACGTC,MA1069.1 TGA6(0.962);7-CTGTGCT,MA0332.1 MET28(0.720);9-AGGGCGG,MA0443.1 btd(0.810);
chr1	91490352	91490792	441	91490651	33	14.4159	4.81586	11.2352	FOXA1_peak_889	0	NM_028718	Traf3ip1	4096	NM_011066	Per2	31244	intergenic	Per2(dist=31024),Traf3ip1(dist=3876)	3-ACATTCC,MA0808.1 TEAD3(0.974);3-GTTTA,MA1606.1 Foxf1(0.844);5-GCCAA,MA0671.1 NFIX(0.953);5-ACTTCCT,MA0765.2 ETV5(0.933);7-CTGTGCT,MA0332.1 MET28(0.720);9-AGGGCGG,MA0443.1 btd(0.810);
chr1	91494307	91494856	550	91494474	30	10.7722	3.91414	7.84755	FOXA1_peak_890	1	NM_001039126	Asb1	45983	NM_011066	Per2	35253	exonic	Traf3ip1	3-ACATTCC,MA0808.1 TEAD3(0.974);3-GTTTA,MA1606.1 Foxf1(0.844);5-GCCAA,MA0671.1 NFIX(0.953);7-CTGTGCT,MA0332.1 MET28(0.720);9-AGGGCGG,MA0443.1 btd(0.810);
chr1	91540151	91540987	837	91540573	42	19.4071	5.375	15.9054	FOXA1_peak_891	1	NM_023046	Asb1	511	NM_011066	Per2	81241	exonic	Asb1	3-ACATTCC,MA0808.1 TEAD3(0.974);5-GCCAA,MA0671.1 NFIX(0.953);5-ACTTCCT,MA0765.2 ETV5(0.933);6-TGACGTC,MA1069.1 TGA6(0.962);7-CTGTGCT,MA0332.1 MET28(0.720);9-AGGGCGG,MA0443.1 btd(0.810);
chr1	91663480	91664083	604	91663606	14	7.45003	4.44786	4.78318	FOXA1_peak_892	0	NM_007855	Twist2	137679	NM_011066	Per2	204453	intergenic	Asb1(dist=103890),Twist2(dist=137378)	1-TGACTCA,MA1448.1 fos-1(0.996);3-ACATTCC,MA0808.1 TEAD3(0.974);3-GTTTA,MA1606.1 Foxf1(0.844);5-GCCAA,MA0671.1 NFIX(0.953);5-ACTTCCT,MA0765.2 ETV5(0.933);6-TGACGTC,MA1069.1 TGA6(0.962);7-CTGTGCT,MA0332.1 MET28(0.720);9-AGGGCGG,MA0443.1 btd(0.810);
chr1	91674305	91674635	331	91674486	16	8.32058	4.59459	5.58057	FOXA1_peak_893	0	NM_007855	Twist2	126991	NM_011066	Per2	215142	intergenic	Asb1(dist=114715),Twist2(dist=126826)	1-TGACTCA,MA1448.1 fos-1(0.996);3-ACATTCC,MA0808.1 TEAD3(0.974);5-ACTTCCT,MA0765.2 ETV5(0.933);6-TGACGTC,MA1069.1 TGA6(0.962);7-CTGTGCT,MA0332.1 MET28(0.720);9-AGGGCGG,MA0443.1 btd(0.810);
chr1	91816606	91817283	678	91816822	41	22.0389	6.34441	18.3759	FOXA1_peak_894	1	NM_147037	Olfr1413	756180	NM_011066	Per2	357616	intronic	Twist2	1-TGACTCA,MA1448.1 fos-1(0.996);3-ACATTCC,MA0808.1 TEAD3(0.974);3-GTTTA,MA1606.1 Foxf1(0.844);5-GCCAA,MA0671.1 NFIX(0.953);5-ACTTCCT,MA0765.2 ETV5(0.933);6-TGACGTC,MA1069.1 TGA6(0.962);7-CTGTGCT,MA0332.1 MET28(0.720);9-AGGGCGG,MA0443.1 btd(0.810);
chr1	91822443	91822651	209	91822590	20	6.42638	3.23077	3.8593	FOXA1_peak_895	1	NM_147037	Olfr1413	750578	NM_011066	Per2	363219	intronic	Twist2	1-TGACTCA,MA1448.1 fos-1(0.996);3-ACATTCC,MA0808.1 TEAD3(0.974);3-GTTTA,MA1606.1 Foxf1(0.844);5-ACTTCCT,MA0765.2 ETV5(0.933);9-AGGGCGG,MA0443.1 btd(0.810);
chr1	91823476	91823869	394	91823700	33	15.3443	5.13595	12.1017	FOXA1_peak_896	1	NM_147037	Olfr1413	749452	NM_011066	Per2	364344	intronic	Twist2	1-TGACTCA,MA1448.1 fos-1(0.996);3-ACATTCC,MA0808.1 TEAD3(0.974);3-GTTTA,MA1606.1 Foxf1(0.844);5-GCCAA,MA0671.1 NFIX(0.953);5-ACTTCCT,MA0765.2 ETV5(0.933);6-TGACGTC,MA1069.1 TGA6(0.962);7-CTGTGCT,MA0332.1 MET28(0.720);9-AGGGCGG,MA0443.1 btd(0.810);
chr1	91851984	91852235	252	91852130	17	9.94664	5.29412	7.08417	FOXA1_peak_897	0	NM_147037	Olfr1413	721015	NM_011066	Per2	392781	intergenic	Twist2(dist=3950),Hdac4(dist=76544)	1-TGACTCA,MA1448.1 fos-1(0.996);3-GTTTA,MA1606.1 Foxf1(0.844);5-ACTTCCT,MA0765.2 ETV5(0.933);6-TGACGTC,MA1069.1 TGA6(0.962);7-CTGTGCT,MA0332.1 MET28(0.720);
chr1	91872421	91872847	427	91872471	17	6.05004	3.34572	3.51559	FOXA1_peak_898	0	NM_147037	Olfr1413	700491	NM_011066	Per2	413306	intergenic	Twist2(dist=24387),Hdac4(dist=55932)	3-ACATTCC,MA0808.1 TEAD3(0.974);3-GTTTA,MA1606.1 Foxf1(0.844);5-GCCAA,MA0671.1 NFIX(0.953);6-TGACGTC,MA1069.1 TGA6(0.962);7-CTGTGCT,MA0332.1 MET28(0.720);9-AGGGCGG,MA0443.1 btd(0.810);
chr1	91956192	91956493	302	91956335	26	11.978	4.78723	8.96371	FOXA1_peak_899	1	NM_147037	Olfr1413	616782	NM_011066	Per2	497014	intronic	Hdac4	1-TGACTCA,MA1448.1 fos-1(0.996);3-ACATTCC,MA0808.1 TEAD3(0.974);3-GTTTA,MA1606.1 Foxf1(0.844);5-GCCAA,MA0671.1 NFIX(0.953);5-ACTTCCT,MA0765.2 ETV5(0.933);6-TGACGTC,MA1069.1 TGA6(0.962);7-CTGTGCT,MA0332.1 MET28(0.720);
chr1	91991481	91991827	347	91991752	13	4.11731	2.8	1.825	FOXA1_peak_900	1	NM_147037	Olfr1413	581471	NM_011066	Per2	532326	exonic	Hdac4	3-GTTTA,MA1606.1 Foxf1(0.844);5-ACTTCCT,MA0765.2 ETV5(0.933);6-TGACGTC,MA1069.1 TGA6(0.962);7-CTGTGCT,MA0332.1 MET28(0.720);
chr1	92064159	92064773	615	92064618	39	20.2992	6.0423	16.7426	FOXA1_peak_901	1	NM_147037	Olfr1413	508659	NM_011066	Per2	605138	intronic	Hdac4	1-TGACTCA,MA1448.1 fos-1(0.996);3-ACATTCC,MA0808.1 TEAD3(0.974);3-GTTTA,MA1606.1 Foxf1(0.844);5-GCCAA,MA0671.1 NFIX(0.953);5-ACTTCCT,MA0765.2 ETV5(0.933);6-TGACGTC,MA1069.1 TGA6(0.962);7-CTGTGCT,MA0332.1 MET28(0.720);9-AGGGCGG,MA0443.1 btd(0.810);
chr1	92180110	92181070	961	92180459	55	31.0039	7.14286	26.8174	FOXA1_peak_902	1	NM_147037	Olfr1413	392535	NM_011066	Per2	721262	UTR5	Hdac4(NM_207225:c.32064_31981delins0)	5-GCCAA,MA0671.1 NFIX(0.953);5-ACTTCCT,MA0765.2 ETV5(0.933);6-TGACGTC,MA1069.1 TGA6(0.962);7-CTGTGCT,MA0332.1 MET28(0.720);9-AGGGCGG,MA0443.1 btd(0.810);
chr1	92215321	92215747	427	92215643	17	9.19836	4.8913	6.38952	FOXA1_peak_903	0	NM_147037	Olfr1413	357591	NM_207225	Hdac4	35193	intergenic	Hdac4(dist=34980),Ndufa10(dist=223972)	1-TGACTCA,MA1448.1 fos-1(0.996);3-ACATTCC,MA0808.1 TEAD3(0.974);3-GTTTA,MA1606.1 Foxf1(0.844);5-ACTTCCT,MA0765.2 ETV5(0.933);7-CTGTGCT,MA0332.1 MET28(0.720);9-AGGGCGG,MA0443.1 btd(0.810);
chr1	92255640	92255955	316	92255804	18	9.39486	4.82234	6.572	FOXA1_peak_904	0	NM_147037	Olfr1413	317327	NM_207225	Hdac4	75456	intergenic	Hdac4(dist=75299),Ndufa10(dist=183764)	1-TGACTCA,MA1448.1 fos-1(0.996);7-CTGTGCT,MA0332.1 MET28(0.720);
chr1	92270615	92270994	380	92270868	15	7.34658	4.2328	4.69493	FOXA1_peak_905	0	NM_147037	Olfr1413	302320	NM_207225	Hdac4	90463	intergenic	Hdac4(dist=90274),Ndufa10(dist=168725)	3-ACATTCC,MA0808.1 TEAD3(0.974);3-GTTTA,MA1606.1 Foxf1(0.844);5-ACTTCCT,MA0765.2 ETV5(0.933);6-TGACGTC,MA1069.1 TGA6(0.962);7-CTGTGCT,MA0332.1 MET28(0.720);
chr1	92356889	92357436	548	92357099	17	8.90491	4.73684	6.1228	FOXA1_peak_906	0	NM_147037	Olfr1413	215962	NM_207225	Hdac4	176821	intergenic	Hdac4(dist=176548),Ndufa10(dist=82283)	1-TGACTCA,MA1448.1 fos-1(0.996);3-ACATTCC,MA0808.1 TEAD3(0.974);3-GTTTA,MA1606.1 Foxf1(0.844);5-ACTTCCT,MA0765.2 ETV5(0.933);6-TGACGTC,MA1069.1 TGA6(0.962);7-CTGTGCT,MA0332.1 MET28(0.720);
chr1	92372484	92372803	320	92372654	12	5.20051	3.47594	2.75558	FOXA1_peak_907	0	NM_147037	Olfr1413	200481	NM_207225	Hdac4	192302	intergenic	Hdac4(dist=192143),Ndufa10(dist=66916)	1-TGACTCA,MA1448.1 fos-1(0.996);3-ACATTCC,MA0808.1 TEAD3(0.974);3-GTTTA,MA1606.1 Foxf1(0.844);5-ACTTCCT,MA0765.2 ETV5(0.933);6-TGACGTC,MA1069.1 TGA6(0.962);7-CTGTGCT,MA0332.1 MET28(0.720);9-AGGGCGG,MA0443.1 btd(0.810);
chr1	92379044	92379396	353	92379207	14	7.02986	4.21348	4.40339	FOXA1_peak_908	0	NM_147037	Olfr1413	193905	NM_207225	Hdac4	198879	intergenic	Hdac4(dist=198703),Ndufa10(dist=60323)	1-TGACTCA,MA1448.1 fos-1(0.996);3-ACATTCC,MA0808.1 TEAD3(0.974);3-GTTTA,MA1606.1 Foxf1(0.844);5-ACTTCCT,MA0765.2 ETV5(0.933);6-TGACGTC,MA1069.1 TGA6(0.962);7-CTGTGCT,MA0332.1 MET28(0.720);9-AGGGCGG,MA0443.1 btd(0.810);
chr1	92473541	92474543	1003	92473732	24	13.0466	5.55556	9.95747	FOXA1_peak_909	1	NM_147037	Olfr1413	99083	NR_105865	Mir6900	9500	exonic	Ndufa10	3-ACATTCC,MA0808.1 TEAD3(0.974);5-ACTTCCT,MA0765.2 ETV5(0.933);6-TGACGTC,MA1069.1 TGA6(0.962);7-CTGTGCT,MA0332.1 MET28(0.720);9-AGGGCGG,MA0443.1 btd(0.810);
chr1	92641892	92642154	263	92642016	19	7.85212	3.93701	5.1543	FOXA1_peak_910	2	NM_016696	Gpc1	189622	NM_147039	Olfr1414	123508	exonic	Cops9	5-ACTTCCT,MA0765.2 ETV5(0.933);7-CTGTGCT,MA0332.1 MET28(0.720);9-AGGGCGG,MA0443.1 btd(0.810);
chr1	92663181	92663402	222	92663253	14	7.02986	4.21348	4.40339	FOXA1_peak_911	0	NM_016696	Gpc1	168353	NM_153114	Otos	14450	intergenic	Otos(dist=14340),Gpc1(dist=168243)	5-ACTTCCT,MA0765.2 ETV5(0.933);6-TGACGTC,MA1069.1 TGA6(0.962);7-CTGTGCT,MA0332.1 MET28(0.720);9-AGGGCGG,MA0443.1 btd(0.810);
chr1	92680977	92681288	312	92681112	20	9.64116	4.62555	6.80082	FOXA1_peak_912	0	NM_016696	Gpc1	150512	NM_153114	Otos	32291	intergenic	Otos(dist=32136),Gpc1(dist=150357)	3-ACATTCC,MA0808.1 TEAD3(0.974);3-GTTTA,MA1606.1 Foxf1(0.844);5-ACTTCCT,MA0765.2 ETV5(0.933);7-CTGTGCT,MA0332.1 MET28(0.720);9-AGGGCGG,MA0443.1 btd(0.810);
chr1	92745214	92745732	519	92745534	22	11.351	5.11111	8.38257	FOXA1_peak_913	0	NM_016696	Gpc1	86172	NM_153114	Otos	96632	intergenic	Otos(dist=96373),Gpc1(dist=85913)	1-TGACTCA,MA1448.1 fos-1(0.996);3-GTTTA,MA1606.1 Foxf1(0.844);5-GCCAA,MA0671.1 NFIX(0.953);5-ACTTCCT,MA0765.2 ETV5(0.933);6-TGACGTC,MA1069.1 TGA6(0.962);7-CTGTGCT,MA0332.1 MET28(0.720);9-AGGGCGG,MA0443.1 btd(0.810);
chr1	92787161	92787605	445	92787469	21	7.92257	3.7415	5.21929	FOXA1_peak_914	0	NM_016696	Gpc1	44262	NM_153114	Otos	138542	intergenic	Otos(dist=138320),Gpc1(dist=44040)	3-ACATTCC,MA0808.1 TEAD3(0.974);5-GCCAA,MA0671.1 NFIX(0.953);5-ACTTCCT,MA0765.2 ETV5(0.933);6-TGACGTC,MA1069.1 TGA6(0.962);7-CTGTGCT,MA0332.1 MET28(0.720);9-AGGGCGG,MA0443.1 btd(0.810);
chr1	92799555	92800102	548	92799752	23	11.0493	4.81928	8.10178	FOXA1_peak_915	0	NM_016696	Gpc1	31816	NM_153114	Otos	150987	intergenic	Otos(dist=150714),Gpc1(dist=31543)	1-TGACTCA,MA1448.1 fos-1(0.996);3-ACATTCC,MA0808.1 TEAD3(0.974);3-GTTTA,MA1606.1 Foxf1(0.844);5-ACTTCCT,MA0765.2 ETV5(0.933);6-TGACGTC,MA1069.1 TGA6(0.962);7-CTGTGCT,MA0332.1 MET28(0.720);
chr1	92805291	92805499	209	92805342	19	8.50704	4.23729	5.75404	FOXA1_peak_916	0	NM_016696	Gpc1	26250	NM_153114	Otos	156554	intergenic	Otos(dist=156450),Gpc1(dist=26146)	3-GTTTA,MA1606.1 Foxf1(0.844);5-ACTTCCT,MA0765.2 ETV5(0.933);6-TGACGTC,MA1069.1 TGA6(0.962);7-CTGTGCT,MA0332.1 MET28(0.720);9-AGGGCGG,MA0443.1 btd(0.810);
chr1	92906694	92907597	904	92907334	29	11.2822	4.17827	8.31834	FOXA1_peak_917	1	NM_181405	Rnpepl1	3679	NM_172850	Ankmy1	4239	exonic	Dusp28	3-ACATTCC,MA0808.1 TEAD3(0.974);3-GTTTA,MA1606.1 Foxf1(0.844);5-GCCAA,MA0671.1 NFIX(0.953);6-TGACGTC,MA1069.1 TGA6(0.962);7-CTGTGCT,MA0332.1 MET28(0.720);9-AGGGCGG,MA0443.1 btd(0.810);
chr1	92934268	92934950	683	92934683	39	22.6289	6.87285	18.9293	FOXA1_peak_918	2	NM_001104529	Gpr35	38510	NR_138578	5033417F24Rik	23845	exonic	Capn10	3-ACATTCC,MA0808.1 TEAD3(0.974);3-GTTTA,MA1606.1 Foxf1(0.844);5-GCCAA,MA0671.1 NFIX(0.953);5-ACTTCCT,MA0765.2 ETV5(0.933);6-TGACGTC,MA1069.1 TGA6(0.962);7-CTGTGCT,MA0332.1 MET28(0.720);9-AGGGCGG,MA0443.1 btd(0.810);
chr1	93014487	93014686	200	93014665	18	5.9794	3.22034	3.45097	FOXA1_peak_919	0	NM_001276710	Agxt	120653	NR_015525	9430060I03Rik	63996	downstream	Kif1a(dist=769)	7-CTGTGCT,MA0332.1 MET28(0.720);9-AGGGCGG,MA0443.1 btd(0.810);
chr1	93115097	93115397	301	93115237	15	8.28326	4.74439	5.5459	FOXA1_peak_920	0	NM_001276710	Agxt	19993	NM_008440	Kif1a	13373	intergenic	Kif1a(dist=13223),Agxt(dist=19843)	3-GTTTA,MA1606.1 Foxf1(0.844);5-GCCAA,MA0671.1 NFIX(0.953);5-ACTTCCT,MA0765.2 ETV5(0.933);9-AGGGCGG,MA0443.1 btd(0.810);
chr1	93130143	93131004	862	93130383	23	10.7469	4.6875	7.82364	FOXA1_peak_921	0	NM_001276710	Agxt	4666	NM_008440	Kif1a	28699	intergenic	Kif1a(dist=28269),Agxt(dist=4236)	1-TGACTCA,MA1448.1 fos-1(0.996);3-ACATTCC,MA0808.1 TEAD3(0.974);3-GTTTA,MA1606.1 Foxf1(0.844);5-ACTTCCT,MA0765.2 ETV5(0.933);6-TGACGTC,MA1069.1 TGA6(0.962);7-CTGTGCT,MA0332.1 MET28(0.720);
chr1	93160012	93160871	860	93160468	36	12.7841	4.02174	9.71546	FOXA1_peak_922	2	NM_001310428	Crocc2	7981	NM_008440	Kif1a	58567	exonic	Mab21l4	1-TGACTCA,MA1448.1 fos-1(0.996);3-ACATTCC,MA0808.1 TEAD3(0.974);3-GTTTA,MA1606.1 Foxf1(0.844);5-GCCAA,MA0671.1 NFIX(0.953);5-ACTTCCT,MA0765.2 ETV5(0.933);6-TGACGTC,MA1069.1 TGA6(0.962);7-CTGTGCT,MA0332.1 MET28(0.720);9-AGGGCGG,MA0443.1 btd(0.810);
chr1	93166552	93166941	390	93166596	21	6.85167	3.31325	4.24024	FOXA1_peak_923	0	NM_001310428	Crocc2	1676	NM_172411	Mab21l4	5798	upstream	Crocc2(dist=1482)	3-ACATTCC,MA0808.1 TEAD3(0.974);5-GCCAA,MA0671.1 NFIX(0.953);5-ACTTCCT,MA0765.2 ETV5(0.933);6-TGACGTC,MA1069.1 TGA6(0.962);7-CTGTGCT,MA0332.1 MET28(0.720);9-AGGGCGG,MA0443.1 btd(0.810);
chr1	93188112	93188491	380	93188307	37	13.9754	4.27928	10.8225	FOXA1_peak_924	1	NM_172463	Sned1	47595	NM_172411	Mab21l4	27353	intronic	Crocc2	3-ACATTCC,MA0808.1 TEAD3(0.974);5-ACTTCCT,MA0765.2 ETV5(0.933);6-TGACGTC,MA1069.1 TGA6(0.962);7-CTGTGCT,MA0332.1 MET28(0.720);
chr1	93199921	93200578	658	93200386	31	15.013	5.28053	11.7907	FOXA1_peak_925	1	NM_172463	Sned1	35647	NM_172411	Mab21l4	39301	intronic	Crocc2	1-TGACTCA,MA1448.1 fos-1(0.996);3-ACATTCC,MA0808.1 TEAD3(0.974);3-GTTTA,MA1606.1 Foxf1(0.844);5-ACTTCCT,MA0765.2 ETV5(0.933);6-TGACGTC,MA1069.1 TGA6(0.962);7-CTGTGCT,MA0332.1 MET28(0.720);9-AGGGCGG,MA0443.1 btd(0.810);
chr1	93235592	93235897	306	93235717	24	8.75308	3.76506	5.98243	FOXA1_peak_926	1	NR_105866	Mir6901	38804	NM_172411	Mab21l4	74796	UTR5	Sned1(NM_172463:c.-92_-92delins0)	3-GTTTA,MA1606.1 Foxf1(0.844);5-GCCAA,MA0671.1 NFIX(0.953);5-ACTTCCT,MA0765.2 ETV5(0.933);9-AGGGCGG,MA0443.1 btd(0.810);
chr1	93299703	93300071	369	93299873	25	12.017	4.94297	9.00015	FOXA1_peak_927	0	NR_151531	Gm28535	6077	NM_172411	Mab21l4	138939	downstream	Mterf4(dist=1134)	3-ACATTCC,MA0808.1 TEAD3(0.974);3-GTTTA,MA1606.1 Foxf1(0.844);5-GCCAA,MA0671.1 NFIX(0.953);5-ACTTCCT,MA0765.2 ETV5(0.933);6-TGACGTC,MA1069.1 TGA6(0.962);7-CTGTGCT,MA0332.1 MET28(0.720);9-AGGGCGG,MA0443.1 btd(0.810);
chr1	93342586	93343818	1233	93343569	38	21.2229	6.52174	17.6097	FOXA1_peak_928	2	NR_105867	Mir6902	2890	NM_178051	Mterf4	37323	exonic	Ppp1r7	3-ACATTCC,MA0808.1 TEAD3(0.974);3-GTTTA,MA1606.1 Foxf1(0.844);5-GCCAA,MA0671.1 NFIX(0.953);5-ACTTCCT,MA0765.2 ETV5(0.933);6-TGACGTC,MA1069.1 TGA6(0.962);7-CTGTGCT,MA0332.1 MET28(0.720);9-AGGGCGG,MA0443.1 btd(0.810);
chr1	93445037	93445340	304	93445113	14	4.32691	2.81955	2.00828	FOXA1_peak_929	3	NM_001159717	Sept2	33804	NM_080850	Pask	102400	intronic	Hdlbp	6-TGACGTC,MA1069.1 TGA6(0.962);9-AGGGCGG,MA0443.1 btd(0.810);
chr1	93445678	93446313	636	93446032	17	6.21851	3.42205	3.66915	FOXA1_peak_930	3	NM_001159717	Sept2	32997	NM_080850	Pask	103207	UTR5	Hdlbp(NM_001301364:c.4946_4923delins0)	3-ACATTCC,MA0808.1 TEAD3(0.974);3-GTTTA,MA1606.1 Foxf1(0.844);5-ACTTCCT,MA0765.2 ETV5(0.933);6-TGACGTC,MA1069.1 TGA6(0.962);7-CTGTGCT,MA0332.1 MET28(0.720);9-AGGGCGG,MA0443.1 btd(0.810);
chr1	93478007	93479562	1556	93478907	51	28.9591	7.10383	24.8908	FOXA1_peak_931	6	NM_145519	Farp2	33319	NM_001301364	Hdlbp	33083	UTR5	Hdlbp(NM_133808:c.38162_37958delins0,NM_001357556:c.37622_37452delins0),Sept2(NM_001159718:c.-12275_-12200delins0,NM_010891:c.-10153_-10078delins0,NM_001159717:c.-10153_-10078delins0,NM_001159719:c.-10085_-9966delins0)	3-ACATTCC,MA0808.1 TEAD3(0.974);3-GTTTA,MA1606.1 Foxf1(0.844);5-GCCAA,MA0671.1 NFIX(0.953);5-ACTTCCT,MA0765.2 ETV5(0.933);6-TGACGTC,MA1069.1 TGA6(0.962);7-CTGTGCT,MA0332.1 MET28(0.720);9-AGGGCGG,MA0443.1 btd(0.810);
chr1	93511517	93512320	804	93511835	36	20.1359	6.44599	16.589	FOXA1_peak_932	1	NM_016778	Bok	173656	NM_133808	Hdlbp	33001	UTR5	Farp2(NM_145519:c.-16493_-16413delins0)	3-ACATTCC,MA0808.1 TEAD3(0.974);5-GCCAA,MA0671.1 NFIX(0.953);5-ACTTCCT,MA0765.2 ETV5(0.933);6-TGACGTC,MA1069.1 TGA6(0.962);7-CTGTGCT,MA0332.1 MET28(0.720);9-AGGGCGG,MA0443.1 btd(0.810);
chr1	93529947	93530293	347	93530098	15	7.26348	4.18848	4.6187	FOXA1_peak_933	1	NM_016778	Bok	155455	NM_133808	Hdlbp	51203	intronic	Farp2	1-TGACTCA,MA1448.1 fos-1(0.996);3-ACATTCC,MA0808.1 TEAD3(0.974);3-GTTTA,MA1606.1 Foxf1(0.844);5-ACTTCCT,MA0765.2 ETV5(0.933);6-TGACGTC,MA1069.1 TGA6(0.962);7-CTGTGCT,MA0332.1 MET28(0.720);
chr1	93617964	93618527	564	93618392	19	7.45384	3.7594	4.78676	FOXA1_peak_934	1	NM_016778	Bok	67329	NM_133808	Hdlbp	139328	exonic	Farp2	1-TGACTCA,MA1448.1 fos-1(0.996);3-ACATTCC,MA0808.1 TEAD3(0.974);3-GTTTA,MA1606.1 Foxf1(0.844);5-GCCAA,MA0671.1 NFIX(0.953);5-ACTTCCT,MA0765.2 ETV5(0.933);7-CTGTGCT,MA0332.1 MET28(0.720);9-AGGGCGG,MA0443.1 btd(0.810);
chr1	93635131	93636088	958	93635788	33	16.5102	5.55556	13.1917	FOXA1_peak_935	1	NM_016778	Bok	49965	NM_133808	Hdlbp	156692	exonic	Stk25	3-ACATTCC,MA0808.1 TEAD3(0.974);5-GCCAA,MA0671.1 NFIX(0.953);6-TGACGTC,MA1069.1 TGA6(0.962);7-CTGTGCT,MA0332.1 MET28(0.720);9-AGGGCGG,MA0443.1 btd(0.810);
chr1	93668728	93669306	579	93669086	35	12.1265	3.91304	9.10227	FOXA1_peak_936	0	NM_016778	Bok	16558	NM_021537	Stk25	33290	intergenic	Stk25(dist=33001),Bok(dist=16269)	3-ACATTCC,MA0808.1 TEAD3(0.974);5-ACTTCCT,MA0765.2 ETV5(0.933);7-CTGTGCT,MA0332.1 MET28(0.720);9-AGGGCGG,MA0443.1 btd(0.810);
chr1	93672542	93672934	393	93672726	43	17.7676	4.80349	14.3694	FOXA1_peak_937	0	NM_016778	Bok	12837	NM_021537	Stk25	37011	intergenic	Stk25(dist=36815),Bok(dist=12641)	3-ACATTCC,MA0808.1 TEAD3(0.974);3-GTTTA,MA1606.1 Foxf1(0.844);5-ACTTCCT,MA0765.2 ETV5(0.933);6-TGACGTC,MA1069.1 TGA6(0.962);7-CTGTGCT,MA0332.1 MET28(0.720);9-AGGGCGG,MA0443.1 btd(0.810);
chr1	93680156	93680694	539	93680497	34	15.5195	5.07246	12.2657	FOXA1_peak_938	0	NM_016778	Bok	5150	NM_021537	Stk25	44698	intergenic	Stk25(dist=44429),Bok(dist=4881)	1-TGACTCA,MA1448.1 fos-1(0.996);3-ACATTCC,MA0808.1 TEAD3(0.974);3-GTTTA,MA1606.1 Foxf1(0.844);5-GCCAA,MA0671.1 NFIX(0.953);5-ACTTCCT,MA0765.2 ETV5(0.933);6-TGACGTC,MA1069.1 TGA6(0.962);7-CTGTGCT,MA0332.1 MET28(0.720);9-AGGGCGG,MA0443.1 btd(0.810);
chr1	93685546	93685803	258	93685638	28	7.84798	3.14534	5.15063	FOXA1_peak_939	1	NM_001368266	Atg4b	69230	NM_021537	Stk25	49947	UTR5	Bok(NM_016778:c.-872_-644delins0)	6-TGACGTC,MA1069.1 TGA6(0.962);7-CTGTGCT,MA0332.1 MET28(0.720);9-AGGGCGG,MA0443.1 btd(0.810);
chr1	93686496	93686884	389	93686730	41	15.8822	4.46809	12.6032	FOXA1_peak_940	1	NM_001368266	Atg4b	68215	NM_021537	Stk25	50963	exonic	Bok	3-ACATTCC,MA0808.1 TEAD3(0.974);5-GCCAA,MA0671.1 NFIX(0.953);7-CTGTGCT,MA0332.1 MET28(0.720);9-AGGGCGG,MA0443.1 btd(0.810);
chr1	93703500	93703871	372	93703669	29	9.77294	3.67647	6.92321	FOXA1_peak_941	0	NM_001368266	Atg4b	51219	NM_021537	Stk25	67958	downstream	Thap4(dist=1520)	3-ACATTCC,MA0808.1 TEAD3(0.974);3-GTTTA,MA1606.1 Foxf1(0.844);5-ACTTCCT,MA0765.2 ETV5(0.933);6-TGACGTC,MA1069.1 TGA6(0.962);7-CTGTGCT,MA0332.1 MET28(0.720);9-AGGGCGG,MA0443.1 btd(0.810);
chr1	93705462	93706164	703	93705617	24	8.3144	3.60231	5.57548	FOXA1_peak_942	2	NM_001368266	Atg4b	49092	NM_021537	Stk25	70086	exonic	Thap4	1-TGACTCA,MA1448.1 fos-1(0.996);3-ACATTCC,MA0808.1 TEAD3(0.974);3-GTTTA,MA1606.1 Foxf1(0.844);5-GCCAA,MA0671.1 NFIX(0.953);6-TGACGTC,MA1069.1 TGA6(0.962);7-CTGTGCT,MA0332.1 MET28(0.720);
chr1	93727040	93727452	413	93727154	13	4.95118	3.22581	2.54585	FOXA1_peak_943	2	NM_001368266	Atg4b	27659	NM_021537	Stk25	91519	intronic	Thap4	3-ACATTCC,MA0808.1 TEAD3(0.974);5-GCCAA,MA0671.1 NFIX(0.953);5-ACTTCCT,MA0765.2 ETV5(0.933);6-TGACGTC,MA1069.1 TGA6(0.962);7-CTGTGCT,MA0332.1 MET28(0.720);9-AGGGCGG,MA0443.1 btd(0.810);
chr1	93754615	93755274	660	93754731	18	6.54794	3.46715	3.96988	FOXA1_peak_944	3	NM_025454	Ing5	49020	NM_001310761	Thap4	23018	exonic	Atg4b	3-GTTTA,MA1606.1 Foxf1(0.844);5-GCCAA,MA0671.1 NFIX(0.953);6-TGACGTC,MA1069.1 TGA6(0.962);7-CTGTGCT,MA0332.1 MET28(0.720);9-AGGGCGG,MA0443.1 btd(0.810);
chr1	93801774	93802182	409	93801947	31	11.409	4.03023	8.43682	FOXA1_peak_945	2	NM_025454	Ing5	1987	NM_025920	Thap4	47140	exonic	Dtymk	3-ACATTCC,MA0808.1 TEAD3(0.974);3-GTTTA,MA1606.1 Foxf1(0.844);5-GCCAA,MA0671.1 NFIX(0.953);5-ACTTCCT,MA0765.2 ETV5(0.933);6-TGACGTC,MA1069.1 TGA6(0.962);7-CTGTGCT,MA0332.1 MET28(0.720);9-AGGGCGG,MA0443.1 btd(0.810);
chr1	93803604	93804515	912	93803863	44	21.1599	5.66751	17.5507	FOXA1_peak_946	1	NM_001310767	D2hgdh	21180	NM_023136	Dtymk	2125	exonic	Ing5	3-ACATTCC,MA0808.1 TEAD3(0.974);5-GCCAA,MA0671.1 NFIX(0.953);5-ACTTCCT,MA0765.2 ETV5(0.933);6-TGACGTC,MA1069.1 TGA6(0.962);7-CTGTGCT,MA0332.1 MET28(0.720);9-AGGGCGG,MA0443.1 btd(0.810);
chr1	93825044	93825619	576	93825331	42	22.7511	6.43713	19.0449	FOXA1_peak_947	2	NM_199366	Gal3st2	36012	NM_023136	Dtymk	23397	exonic	D2hgdh	3-GTTTA,MA1606.1 Foxf1(0.844);5-GCCAA,MA0671.1 NFIX(0.953);5-ACTTCCT,MA0765.2 ETV5(0.933);6-TGACGTC,MA1069.1 TGA6(0.962);7-CTGTGCT,MA0332.1 MET28(0.720);9-AGGGCGG,MA0443.1 btd(0.810);
chr1	93835982	93836421	440	93836244	28	18.8313	7.47423	15.3662	FOXA1_peak_948	2	NM_199366	Gal3st2	25142	NM_023136	Dtymk	34267	intronic	D2hgdh	1-TGACTCA,MA1448.1 fos-1(0.996);3-ACATTCC,MA0808.1 TEAD3(0.974);3-GTTTA,MA1606.1 Foxf1(0.844);5-ACTTCCT,MA0765.2 ETV5(0.933);7-CTGTGCT,MA0332.1 MET28(0.720);9-AGGGCGG,MA0443.1 btd(0.810);
chr1	94035039	94035310	272	94035176	15	8.28326	4.74439	5.5459	FOXA1_peak_949	0	NR_040473	4930440C22Rik	762267	NM_023136	Dtymk	233240	intergenic	Neu4(dist=6709),Pdcd1(dist=2995)	3-ACATTCC,MA0808.1 TEAD3(0.974);3-GTTTA,MA1606.1 Foxf1(0.844);5-GCCAA,MA0671.1 NFIX(0.953);7-CTGTGCT,MA0332.1 MET28(0.720);9-AGGGCGG,MA0443.1 btd(0.810);
chr1	94944102	94944304	203	94944149	14	7.45003	4.44786	4.78318	FOXA1_peak_950	0	NM_026321	Fam174a	369425	NM_008798	Pdcd1	891650	intergenic	4930440C22Rik(dist=141630),Fam174a(dist=369324)	3-GTTTA,MA1606.1 Foxf1(0.844);5-ACTTCCT,MA0765.2 ETV5(0.933);7-CTGTGCT,MA0332.1 MET28(0.720);
chr1	95313428	95314323	896	95313988	14	7.45003	4.44786	4.78318	FOXA1_peak_951	1	NR_131964	Panct2	1557250	NM_008798	Pdcd1	1261322	exonic	Fam174a	3-ACATTCC,MA0808.1 TEAD3(0.974);3-GTTTA,MA1606.1 Foxf1(0.844);5-GCCAA,MA0671.1 NFIX(0.953);5-ACTTCCT,MA0765.2 ETV5(0.933);6-TGACGTC,MA1069.1 TGA6(0.962);7-CTGTGCT,MA0332.1 MET28(0.720);9-AGGGCGG,MA0443.1 btd(0.810);
chr1	95667345	95667851	507	95667537	16	8.65676	4.77528	5.89296	FOXA1_peak_952	2	NR_131964	Panct2	1203528	NM_008798	Pdcd1	1615045	UTR5	St8sia4(NM_009183:c.333_84delins0,NM_001159745:c.333_84delins0)	3-ACATTCC,MA0808.1 TEAD3(0.974);5-GCCAA,MA0671.1 NFIX(0.953);5-ACTTCCT,MA0765.2 ETV5(0.933);6-TGACGTC,MA1069.1 TGA6(0.962);7-CTGTGCT,MA0332.1 MET28(0.720);9-AGGGCGG,MA0443.1 btd(0.810);
chr1	96805232	96805821	590	96805623	34	24.5802	8.75	20.7657	FOXA1_peak_953	0	NR_131964	Panct2	65599	NR_040478	4930533P14Rik	142953	intergenic	4930533P14Rik(dist=142659),Slco4c1(dist=12963)	3-ACATTCC,MA0808.1 TEAD3(0.974);3-GTTTA,MA1606.1 Foxf1(0.844);5-GCCAA,MA0671.1 NFIX(0.953);5-ACTTCCT,MA0765.2 ETV5(0.933);7-CTGTGCT,MA0332.1 MET28(0.720);9-AGGGCGG,MA0443.1 btd(0.810);
chr1	96871995	96872358	364	96872276	14	7.45003	4.44786	4.78318	FOXA1_peak_954	2	NM_001310773	Gin1	897995	NR_040478	4930533P14Rik	209603	exonic	Slco4c1	3-ACATTCC,MA0808.1 TEAD3(0.974);6-TGACGTC,MA1069.1 TGA6(0.962);7-CTGTGCT,MA0332.1 MET28(0.720);9-AGGGCGG,MA0443.1 btd(0.810);
chr1	97646219	97646418	200	97646264	13	6.64423	4.15134	4.04971	FOXA1_peak_955	5	NM_001310773	Gin1	123853	NM_028942	Slco6c1	518015	exonic	D1Ertd622e	5-ACTTCCT,MA0765.2 ETV5(0.933);7-CTGTGCT,MA0332.1 MET28(0.720);9-AGGGCGG,MA0443.1 btd(0.810);
chr1	97657288	97657549	262	97657450	22	7.91948	3.63924	5.21669	FOXA1_peak_956	5	NM_001310773	Gin1	112753	NM_028942	Slco6c1	529115	intronic	D1Ertd622e	1-TGACTCA,MA1448.1 fos-1(0.996);3-GTTTA,MA1606.1 Foxf1(0.844);5-GCCAA,MA0671.1 NFIX(0.953);5-ACTTCCT,MA0765.2 ETV5(0.933);6-TGACGTC,MA1069.1 TGA6(0.962);7-CTGTGCT,MA0332.1 MET28(0.720);9-AGGGCGG,MA0443.1 btd(0.810);
chr1	97661552	97662069	518	97661852	27	11.3073	4.40252	8.34185	FOXA1_peak_957	5	NM_001310773	Gin1	108361	NM_028942	Slco6c1	533507	UTR5	D1Ertd622e(NM_001355074:c.15338_15217delins0,NM_133825:c.15680_15493delins0,NM_001355073:c.15338_15214delins0,NM_001355072:c.15338_15214delins0,NM_001355071:c.15680_15493delins0)	5-GCCAA,MA0671.1 NFIX(0.953);5-ACTTCCT,MA0765.2 ETV5(0.933);7-CTGTGCT,MA0332.1 MET28(0.720);9-AGGGCGG,MA0443.1 btd(0.810);
chr1	97769816	97770635	820	97769971	39	25.2118	7.87402	21.3601	FOXA1_peak_958	3	NR_040439	1810006J02Rik	361241	NM_133825	D1Ertd622e	108207	UTR5	Gin1(NM_001310773:c.-5282_-5199delins0,NM_026250:c.-5282_-5199delins0),Ppip5k2(NM_173760:c.8536_8299delins0)	3-ACATTCC,MA0808.1 TEAD3(0.974);3-GTTTA,MA1606.1 Foxf1(0.844);5-ACTTCCT,MA0765.2 ETV5(0.933);6-TGACGTC,MA1069.1 TGA6(0.962);7-CTGTGCT,MA0332.1 MET28(0.720);9-AGGGCGG,MA0443.1 btd(0.810);
chr1	97799887	97800114	228	97799987	12	5.86765	3.85482	3.34927	FOXA1_peak_959	0	NR_040439	1810006J02Rik	331466	NM_173760	Ppip5k2	29908	intergenic	Gin1(dist=6179),Pam(dist=20980)	3-ACATTCC,MA0808.1 TEAD3(0.974);5-ACTTCCT,MA0765.2 ETV5(0.933);7-CTGTGCT,MA0332.1 MET28(0.720);
chr1	97872138	97872672	535	97872333	21	13.4697	6.35838	10.3532	FOXA1_peak_960	2	NR_040439	1810006J02Rik	259062	NM_173760	Ppip5k2	102313	intronic	Pam	1-TGACTCA,MA1448.1 fos-1(0.996);3-GTTTA,MA1606.1 Foxf1(0.844);5-GCCAA,MA0671.1 NFIX(0.953);5-ACTTCCT,MA0765.2 ETV5(0.933);6-TGACGTC,MA1069.1 TGA6(0.962);7-CTGTGCT,MA0332.1 MET28(0.720);
chr1	97873681	97873930	250	97873799	14	7.02986	4.21348	4.40339	FOXA1_peak_961	2	NR_040439	1810006J02Rik	257661	NM_173760	Ppip5k2	103713	intronic	Pam	1-TGACTCA,MA1448.1 fos-1(0.996);3-GTTTA,MA1606.1 Foxf1(0.844);6-TGACGTC,MA1069.1 TGA6(0.962);9-AGGGCGG,MA0443.1 btd(0.810);
chr1	97910749	97911339	591	97911019	26	18.8989	8.00616	15.4281	FOXA1_peak_962	2	NR_040439	1810006J02Rik	220423	NM_173760	Ppip5k2	140952	intronic	Pam	1-TGACTCA,MA1448.1 fos-1(0.996);3-GTTTA,MA1606.1 Foxf1(0.844);5-ACTTCCT,MA0765.2 ETV5(0.933);6-TGACGTC,MA1069.1 TGA6(0.962);7-CTGTGCT,MA0332.1 MET28(0.720);
chr1	97918421	97918833	413	97918662	17	10.0258	5.33744	7.1535	FOXA1_peak_963	2	NR_040439	1810006J02Rik	212840	NM_173760	Ppip5k2	148535	intronic	Pam	3-ACATTCC,MA0808.1 TEAD3(0.974);3-GTTTA,MA1606.1 Foxf1(0.844);5-GCCAA,MA0671.1 NFIX(0.953);5-ACTTCCT,MA0765.2 ETV5(0.933);6-TGACGTC,MA1069.1 TGA6(0.962);7-CTGTGCT,MA0332.1 MET28(0.720);9-AGGGCGG,MA0443.1 btd(0.810);
chr1	97976950	97977181	232	97976997	12	5.86765	3.85482	3.34927	FOXA1_peak_964	2	NR_040439	1810006J02Rik	154401	NM_173760	Ppip5k2	206973	exonic	Pam	5-ACTTCCT,MA0765.2 ETV5(0.933);6-TGACGTC,MA1069.1 TGA6(0.962);9-AGGGCGG,MA0443.1 btd(0.810);
chr1	97997059	97997569	511	97997349	36	27.1531	9.43878	23.1878	FOXA1_peak_965	2	NR_040439	1810006J02Rik	134153	NM_173760	Ppip5k2	227222	intronic	Pam	1-TGACTCA,MA1448.1 fos-1(0.996);3-ACATTCC,MA0808.1 TEAD3(0.974);3-GTTTA,MA1606.1 Foxf1(0.844);5-GCCAA,MA0671.1 NFIX(0.953);5-ACTTCCT,MA0765.2 ETV5(0.933);7-CTGTGCT,MA0332.1 MET28(0.720);
chr1	98047660	98048045	386	98047894	21	13.7525	6.50888	10.6169	FOXA1_peak_966	3	NR_040439	1810006J02Rik	83614	NM_173760	Ppip5k2	277760	ncRNA_exonic	B230216N24Rik	1-TGACTCA,MA1448.1 fos-1(0.996);3-ACATTCC,MA0808.1 TEAD3(0.974);3-GTTTA,MA1606.1 Foxf1(0.844);5-ACTTCCT,MA0765.2 ETV5(0.933);6-TGACGTC,MA1069.1 TGA6(0.962);7-CTGTGCT,MA0332.1 MET28(0.720);9-AGGGCGG,MA0443.1 btd(0.810);
chr1	98095096	98095987	892	98095712	18	9.29973	4.77387	6.4836	FOXA1_peak_967	2	NR_040439	1810006J02Rik	35925	NR_037993	B230216N24Rik	47748	UTR5	Pam(NM_001357127:c.118689_118528delins0,NM_013626:c.118675_118528delins0)	3-ACATTCC,MA0808.1 TEAD3(0.974);3-GTTTA,MA1606.1 Foxf1(0.844);5-GCCAA,MA0671.1 NFIX(0.953);5-ACTTCCT,MA0765.2 ETV5(0.933);6-TGACGTC,MA1069.1 TGA6(0.962);7-CTGTGCT,MA0332.1 MET28(0.720);9-AGGGCGG,MA0443.1 btd(0.810);
chr1	100185377	100185617	241	100185507	13	6.64423	4.15134	4.04971	FOXA1_peak_968	1	NR_037989	Gm20268	970271	NM_001357127	Pam	2089851	intronic	Cntnap5b	3-ACATTCC,MA0808.1 TEAD3(0.974);3-GTTTA,MA1606.1 Foxf1(0.844);6-TGACGTC,MA1069.1 TGA6(0.962);7-CTGTGCT,MA0332.1 MET28(0.720);
chr1	102811381	102811655	275	102811457	16	9.14231	5.04091	6.33764	FOXA1_peak_969	0	NM_011800	Cdh20	1957002	NM_001357127	Pam	4715872	intergenic	Gm20268(dist=1636179),Cdh20(dist=1956865)	1-TGACTCA,MA1448.1 fos-1(0.996);3-ACATTCC,MA0808.1 TEAD3(0.974);3-GTTTA,MA1606.1 Foxf1(0.844);5-ACTTCCT,MA0765.2 ETV5(0.933);6-TGACGTC,MA1069.1 TGA6(0.962);7-CTGTGCT,MA0332.1 MET28(0.720);
chr1	105179676	105179934	259	105179771	14	7.45003	4.44786	4.78318	FOXA1_peak_970	0	NR_151538	Gm17634	176202	NM_001357127	Pam	7084159	intergenic	Cdh20(dist=184195),Rnf152(dist=96983)	5-ACTTCCT,MA0765.2 ETV5(0.933);6-TGACGTC,MA1069.1 TGA6(0.962);7-CTGTGCT,MA0332.1 MET28(0.720);9-AGGGCGG,MA0443.1 btd(0.810);
chr1	105356618	105356875	258	105356762	10	4.41062	3.26177	2.06315	FOXA1_peak_971	5	NM_029349	Relch	307114	NM_001357127	Pam	7261100	ncRNA_exonic	Gm17634	5-GCCAA,MA0671.1 NFIX(0.953);7-CTGTGCT,MA0332.1 MET28(0.720);9-AGGGCGG,MA0443.1 btd(0.810);
chr1	105663097	105664010	914	105663811	49	33.2163	8.8968	28.9018	FOXA1_peak_972	3	NM_009399	Tnfrsf11a	117169	NM_178779	Rnf152	306843	UTR5	Pign(NM_013784:c.5854_5678delins0),Relch(NM_029349:c.-247_-98delins0,NM_173187:c.-247_-98delins0)	3-GTTTA,MA1606.1 Foxf1(0.844);5-GCCAA,MA0671.1 NFIX(0.953);5-ACTTCCT,MA0765.2 ETV5(0.933);6-TGACGTC,MA1069.1 TGA6(0.962);7-CTGTGCT,MA0332.1 MET28(0.720);9-AGGGCGG,MA0443.1 btd(0.810);
chr1	105780547	105780756	210	105780599	11	5.12234	3.55829	2.6851	FOXA1_peak_973	1	NM_001122675	Zcchc2	209754	NM_013784	Pign	116975	exonic	Tnfrsf11a	3-ACATTCC,MA0808.1 TEAD3(0.974);5-GCCAA,MA0671.1 NFIX(0.953);9-AGGGCGG,MA0443.1 btd(0.810);
chr1	105866776	105867558	783	105867033	61	39.2536	8.68347	34.5818	FOXA1_peak_974	0	NM_001122675	Zcchc2	123239	NM_013784	Pign	203491	intergenic	Tnfrsf11a(dist=18795),Gm7160(dist=111792)	1-TGACTCA,MA1448.1 fos-1(0.996);3-ACATTCC,MA0808.1 TEAD3(0.974);3-GTTTA,MA1606.1 Foxf1(0.844);5-ACTTCCT,MA0765.2 ETV5(0.933);6-TGACGTC,MA1069.1 TGA6(0.962);7-CTGTGCT,MA0332.1 MET28(0.720);9-AGGGCGG,MA0443.1 btd(0.810);
chr1	105906548	105906894	347	105906684	36	15.9266	4.97312	12.6448	FOXA1_peak_975	0	NM_001122675	Zcchc2	83685	NM_013784	Pign	243045	intergenic	Tnfrsf11a(dist=58567),Gm7160(dist=72456)	1-TGACTCA,MA1448.1 fos-1(0.996);3-ACATTCC,MA0808.1 TEAD3(0.974);3-GTTTA,MA1606.1 Foxf1(0.844);5-GCCAA,MA0671.1 NFIX(0.953);5-ACTTCCT,MA0765.2 ETV5(0.933);6-TGACGTC,MA1069.1 TGA6(0.962);7-CTGTGCT,MA0332.1 MET28(0.720);9-AGGGCGG,MA0443.1 btd(0.810);
chr1	105908404	105908818	415	105908638	43	17.9221	4.84582	14.5122	FOXA1_peak_976	0	NM_001122675	Zcchc2	81795	NM_013784	Pign	244935	intergenic	Tnfrsf11a(dist=60423),Gm7160(dist=70532)	3-ACATTCC,MA0808.1 TEAD3(0.974);3-GTTTA,MA1606.1 Foxf1(0.844);5-ACTTCCT,MA0765.2 ETV5(0.933);6-TGACGTC,MA1069.1 TGA6(0.962);7-CTGTGCT,MA0332.1 MET28(0.720);9-AGGGCGG,MA0443.1 btd(0.810);
chr1	105911669	105912344	676	105911810	37	15.03	4.58937	11.8071	FOXA1_peak_977	0	NM_001122675	Zcchc2	78399	NM_013784	Pign	248330	intergenic	Tnfrsf11a(dist=63688),Gm7160(dist=67006)	1-TGACTCA,MA1448.1 fos-1(0.996);3-ACATTCC,MA0808.1 TEAD3(0.974);3-GTTTA,MA1606.1 Foxf1(0.844);5-GCCAA,MA0671.1 NFIX(0.953);5-ACTTCCT,MA0765.2 ETV5(0.933);6-TGACGTC,MA1069.1 TGA6(0.962);7-CTGTGCT,MA0332.1 MET28(0.720);9-AGGGCGG,MA0443.1 btd(0.810);
chr1	105922989	105923188	200	105923146	13	5.43586	3.48259	2.96844	FOXA1_peak_978	0	NM_001122675	Zcchc2	67317	NM_013784	Pign	259412	intergenic	Tnfrsf11a(dist=75008),Gm7160(dist=56162)	3-ACATTCC,MA0808.1 TEAD3(0.974);5-GCCAA,MA0671.1 NFIX(0.953);5-ACTTCCT,MA0765.2 ETV5(0.933);7-CTGTGCT,MA0332.1 MET28(0.720);
chr1	105947312	105947556	245	105947322	12	5.44099	3.61111	2.97304	FOXA1_peak_979	0	NM_001122675	Zcchc2	42972	NM_013784	Pign	283758	intergenic	Tnfrsf11a(dist=99331),Gm7160(dist=31794)	1-TGACTCA,MA1448.1 fos-1(0.996);3-GTTTA,MA1606.1 Foxf1(0.844);5-GCCAA,MA0671.1 NFIX(0.953);6-TGACGTC,MA1069.1 TGA6(0.962);7-CTGTGCT,MA0332.1 MET28(0.720);
chr1	105948507	105948923	417	105948864	14	6.94497	4.16667	4.32566	FOXA1_peak_980	0	NM_001122675	Zcchc2	41691	NM_013784	Pign	285039	intergenic	Tnfrsf11a(dist=100526),Gm7160(dist=30427)	3-GTTTA,MA1606.1 Foxf1(0.844);5-ACTTCCT,MA0765.2 ETV5(0.933);6-TGACGTC,MA1069.1 TGA6(0.962);7-CTGTGCT,MA0332.1 MET28(0.720);
chr1	105977758	105977995	238	105977910	15	8.0668	4.62428	5.3526	FOXA1_peak_981	0	NM_001122675	Zcchc2	12529	NM_013784	Pign	314200	downstream	Gm7160(dist=1355)	1-TGACTCA,MA1448.1 fos-1(0.996);3-GTTTA,MA1606.1 Foxf1(0.844);5-ACTTCCT,MA0765.2 ETV5(0.933);7-CTGTGCT,MA0332.1 MET28(0.720);
chr1	105990128	105990709	582	105990470	50	28.5427	7.12291	24.4978	FOXA1_peak_982	3	NM_133821	Phlpp1	181450	NM_013784	Pign	326742	ncRNA_exonic	Gm7160	3-ACATTCC,MA0808.1 TEAD3(0.974);3-GTTTA,MA1606.1 Foxf1(0.844);5-GCCAA,MA0671.1 NFIX(0.953);5-ACTTCCT,MA0765.2 ETV5(0.933);6-TGACGTC,MA1069.1 TGA6(0.962);7-CTGTGCT,MA0332.1 MET28(0.720);9-AGGGCGG,MA0443.1 btd(0.810);
chr1	106034622	106034993	372	106034964	16	6.36834	3.60169	3.80588	FOXA1_peak_983	0	NM_133821	Phlpp1	137061	NR_151625	Gm7160	44525	downstream	Zcchc2(dist=543)	3-ACATTCC,MA0808.1 TEAD3(0.974);3-GTTTA,MA1606.1 Foxf1(0.844);5-ACTTCCT,MA0765.2 ETV5(0.933);7-CTGTGCT,MA0332.1 MET28(0.720);
chr1	106144507	106144740	234	106144627	13	6.64423	4.15134	4.04971	FOXA1_peak_984	0	NM_133821	Phlpp1	27245	NR_151625	Gm7160	154341	intergenic	Zcchc2(dist=110428),Gm20753(dist=7885)	1-TGACTCA,MA1448.1 fos-1(0.996);3-GTTTA,MA1606.1 Foxf1(0.844);5-GCCAA,MA0671.1 NFIX(0.953);5-ACTTCCT,MA0765.2 ETV5(0.933);6-TGACGTC,MA1069.1 TGA6(0.962);
chr1	106171268	106171828	561	106171491	57	36.5664	8.52941	32.0556	FOXA1_peak_985	1	NM_133821	Phlpp1	321	NR_151625	Gm7160	181266	ncRNA_exonic	Gm20753	3-ACATTCC,MA0808.1 TEAD3(0.974);3-GTTTA,MA1606.1 Foxf1(0.844);5-ACTTCCT,MA0765.2 ETV5(0.933);6-TGACGTC,MA1069.1 TGA6(0.962);7-CTGTGCT,MA0332.1 MET28(0.720);9-AGGGCGG,MA0443.1 btd(0.810);
chr1	106401077	106401486	410	106401368	29	12.3625	4.55927	9.32222	FOXA1_peak_986	0	NM_001360853	Serpinb5	459893	NR_040630	Gm20753	229757	intergenic	Phlpp1(dist=6832),Bcl2(dist=136690)	1-TGACTCA,MA1448.1 fos-1(0.996);3-ACATTCC,MA0808.1 TEAD3(0.974);6-TGACGTC,MA1069.1 TGA6(0.962);7-CTGTGCT,MA0332.1 MET28(0.720);
chr1	106407339	106407671	333	106407380	20	5.99527	3.06122	3.46562	FOXA1_peak_987	0	NM_001360853	Serpinb5	453670	NR_040630	Gm20753	235981	intergenic	Phlpp1(dist=13094),Bcl2(dist=130505)	5-ACTTCCT,MA0765.2 ETV5(0.933);6-TGACGTC,MA1069.1 TGA6(0.962);7-CTGTGCT,MA0332.1 MET28(0.720);
chr1	106407930	106408394	465	106408245	23	8.45597	3.75	5.70719	FOXA1_peak_988	0	NM_001360853	Serpinb5	453013	NR_040630	Gm20753	236638	intergenic	Phlpp1(dist=13685),Bcl2(dist=129782)	1-TGACTCA,MA1448.1 fos-1(0.996);3-ACATTCC,MA0808.1 TEAD3(0.974);5-ACTTCCT,MA0765.2 ETV5(0.933);6-TGACGTC,MA1069.1 TGA6(0.962);7-CTGTGCT,MA0332.1 MET28(0.720);
chr1	106525906	106526460	555	106526338	14	7.45003	4.44786	4.78318	FOXA1_peak_989	0	NM_001360853	Serpinb5	334992	NR_040630	Gm20753	354659	intergenic	Phlpp1(dist=131661),Bcl2(dist=11716)	1-TGACTCA,MA1448.1 fos-1(0.996);3-ACATTCC,MA0808.1 TEAD3(0.974);3-GTTTA,MA1606.1 Foxf1(0.844);5-GCCAA,MA0671.1 NFIX(0.953);5-ACTTCCT,MA0765.2 ETV5(0.933);7-CTGTGCT,MA0332.1 MET28(0.720);
chr1	106542121	106542326	206	106542192	11	5.03761	3.50877	2.62259	FOXA1_peak_990	1	NM_001360853	Serpinb5	318951	NR_040630	Gm20753	370699	UTR3	Bcl2(NM_009741:c.*1143_*938delins0)	5-GCCAA,MA0671.1 NFIX(0.953);7-CTGTGCT,MA0332.1 MET28(0.720);9-AGGGCGG,MA0443.1 btd(0.810);
chr1	106600415	106600658	244	106600506	17	10.0258	5.33744	7.1535	FOXA1_peak_991	1	NM_001360853	Serpinb5	260638	NR_106164	Mir3473f	53905	intronic	Bcl2	3-ACATTCC,MA0808.1 TEAD3(0.974);3-GTTTA,MA1606.1 Foxf1(0.844);5-ACTTCCT,MA0765.2 ETV5(0.933);
chr1	106628839	106629135	297	106629024	15	6.9447	4.0201	4.32565	FOXA1_peak_992	1	NM_001360853	Serpinb5	232188	NR_106164	Mir3473f	82356	intronic	Bcl2	3-ACATTCC,MA0808.1 TEAD3(0.974);3-GTTTA,MA1606.1 Foxf1(0.844);5-ACTTCCT,MA0765.2 ETV5(0.933);6-TGACGTC,MA1069.1 TGA6(0.962);7-CTGTGCT,MA0332.1 MET28(0.720);
chr1	106629500	106629785	286	106629651	18	9.20607	4.72637	6.39637	FOXA1_peak_993	1	NM_001360853	Serpinb5	231532	NR_106164	Mir3473f	83011	intronic	Bcl2	3-ACATTCC,MA0808.1 TEAD3(0.974);3-GTTTA,MA1606.1 Foxf1(0.844);5-ACTTCCT,MA0765.2 ETV5(0.933);6-TGACGTC,MA1069.1 TGA6(0.962);7-CTGTGCT,MA0332.1 MET28(0.720);9-AGGGCGG,MA0443.1 btd(0.810);
chr1	106759026	106759940	915	106759779	38	21.6468	6.67808	18.0074	FOXA1_peak_994	2	NM_001360853	Serpinb5	101692	NM_177410	Bcl2	45193	exonic	Kdsr	1-TGACTCA,MA1448.1 fos-1(0.996);3-ACATTCC,MA0808.1 TEAD3(0.974);3-GTTTA,MA1606.1 Foxf1(0.844);5-GCCAA,MA0671.1 NFIX(0.953);5-ACTTCCT,MA0765.2 ETV5(0.933);6-TGACGTC,MA1069.1 TGA6(0.962);7-CTGTGCT,MA0332.1 MET28(0.720);9-AGGGCGG,MA0443.1 btd(0.810);
chr1	106796253	106796974	722	106796484	20	12.7163	6.17647	9.65291	FOXA1_peak_995	1	NM_001360853	Serpinb5	64561	NM_001316750	Kdsr	36871	exonic	Vps4b	3-ACATTCC,MA0808.1 TEAD3(0.974);3-GTTTA,MA1606.1 Foxf1(0.844);5-ACTTCCT,MA0765.2 ETV5(0.933);6-TGACGTC,MA1069.1 TGA6(0.962);7-CTGTGCT,MA0332.1 MET28(0.720);9-AGGGCGG,MA0443.1 btd(0.810);
chr1	106860917	106861149	233	106861090	15	8.28326	4.74439	5.5459	FOXA1_peak_996	0	NM_001360853	Serpinb5	142	NM_009190	Vps4b	64308	upstream	Serpinb5(dist=26)	1-TGACTCA,MA1448.1 fos-1(0.996);3-ACATTCC,MA0808.1 TEAD3(0.974);3-GTTTA,MA1606.1 Foxf1(0.844);5-GCCAA,MA0671.1 NFIX(0.953);5-ACTTCCT,MA0765.2 ETV5(0.933);7-CTGTGCT,MA0332.1 MET28(0.720);9-AGGGCGG,MA0443.1 btd(0.810);
chr1	107365468	107365830	363	107365680	13	6.64423	4.15134	4.04971	FOXA1_peak_997	1	NM_027548	Serpinb7	57040	NM_201363	Serpinb3c	87278	intronic	Serpinb11	3-ACATTCC,MA0808.1 TEAD3(0.974);3-GTTTA,MA1606.1 Foxf1(0.844);5-ACTTCCT,MA0765.2 ETV5(0.933);7-CTGTGCT,MA0332.1 MET28(0.720);9-AGGGCGG,MA0443.1 btd(0.810);
chr1	107506038	107506288	251	107506099	15	8.28326	4.74439	5.5459	FOXA1_peak_998	0	NM_001174170	Serpinb2	5260	NM_201363	Serpinb3c	227792	intergenic	Serpinb7(dist=53349),Serpinb2(dist=5135)	1-TGACTCA,MA1448.1 fos-1(0.996);3-ACATTCC,MA0808.1 TEAD3(0.974);3-GTTTA,MA1606.1 Foxf1(0.844);5-ACTTCCT,MA0765.2 ETV5(0.933);6-TGACGTC,MA1069.1 TGA6(0.962);7-CTGTGCT,MA0332.1 MET28(0.720);9-AGGGCGG,MA0443.1 btd(0.810);
chr1	107589869	107590326	458	107590062	17	10.0258	5.33744	7.1535	FOXA1_peak_999	2	NR_102306	D830032E09Rik	327161	NM_201363	Serpinb3c	311726	UTR5	Serpinb8(NM_011459:c.-7464_-7183delins0,NM_001159748:c.-7464_-7183delins0)	1-TGACTCA,MA1448.1 fos-1(0.996);3-ACATTCC,MA0808.1 TEAD3(0.974);3-GTTTA,MA1606.1 Foxf1(0.844);5-GCCAA,MA0671.1 NFIX(0.953);5-ACTTCCT,MA0765.2 ETV5(0.933);6-TGACGTC,MA1069.1 TGA6(0.962);7-CTGTGCT,MA0332.1 MET28(0.720);9-AGGGCGG,MA0443.1 btd(0.810);
chr1	108548921	108549194	274	108549008	16	9.14231	5.04091	6.33764	FOXA1_peak_1000	0	NM_001316743	Cdh7	1433842	NM_201363	Serpinb3c	1270686	intergenic	D830032E09Rik(dist=597974),Cdh7(dist=1433706)	3-ACATTCC,MA0808.1 TEAD3(0.974);3-GTTTA,MA1606.1 Foxf1(0.844);5-ACTTCCT,MA0765.2 ETV5(0.933);6-TGACGTC,MA1069.1 TGA6(0.962);
chr1	111864502	111865236	735	111864930	33	24.841	9.13978	21.0119	FOXA1_peak_1001	1	NM_001077425	Cntnap5a	3819868	NM_001356415	Cdh19	887276	UTR5	Dsel(NM_001081316:c.2115_1699delins0)	3-GTTTA,MA1606.1 Foxf1(0.844);5-GCCAA,MA0671.1 NFIX(0.953);5-ACTTCCT,MA0765.2 ETV5(0.933);6-TGACGTC,MA1069.1 TGA6(0.962);7-CTGTGCT,MA0332.1 MET28(0.720);9-AGGGCGG,MA0443.1 btd(0.810);
chr1	118288375	118288704	330	118288380	11	4.22809	3.04569	1.92154	FOXA1_peak_1002	0	NM_026472	Nifk	33303	NR_157044	Gm32810	5871621	intergenic	B020011L13Rik(dist=485016),Tsn(dist=9810)	1-TGACTCA,MA1448.1 fos-1(0.996);3-ACATTCC,MA0808.1 TEAD3(0.974);3-GTTTA,MA1606.1 Foxf1(0.844);5-GCCAA,MA0671.1 NFIX(0.953);5-ACTTCCT,MA0765.2 ETV5(0.933);6-TGACGTC,MA1069.1 TGA6(0.962);7-CTGTGCT,MA0332.1 MET28(0.720);
chr1	118311068	118311491	424	118311315	21	13.1303	6.17978	10.0355	FOXA1_peak_1003	1	NM_026472	Nifk	10563	NR_153836	Tsn	551	UTR5	Tsn(NM_011650:c.280_2delins0)	3-ACATTCC,MA0808.1 TEAD3(0.974);5-GCCAA,MA0671.1 NFIX(0.953);5-ACTTCCT,MA0765.2 ETV5(0.933);6-TGACGTC,MA1069.1 TGA6(0.962);7-CTGTGCT,MA0332.1 MET28(0.720);9-AGGGCGG,MA0443.1 btd(0.810);
chr1	118321596	118321849	254	118321677	14	6.77976	4.07609	4.17415	FOXA1_peak_1004	1	NM_001293300	Clasp1	67335	NM_011650	Tsn	10376	UTR5	Nifk(NM_026472:c.-50_-44delins0)	5-ACTTCCT,MA0765.2 ETV5(0.933);6-TGACGTC,MA1069.1 TGA6(0.962);9-AGGGCGG,MA0443.1 btd(0.810);
chr1	118343898	118344326	429	118344169	24	12.7822	5.43478	9.71381	FOXA1_peak_1005	0	NM_001293300	Clasp1	44946	NM_011650	Tsn	32766	intergenic	Nifk(dist=10067),Clasp1(dist=44732)	3-ACATTCC,MA0808.1 TEAD3(0.974);3-GTTTA,MA1606.1 Foxf1(0.844);5-ACTTCCT,MA0765.2 ETV5(0.933);7-CTGTGCT,MA0332.1 MET28(0.720);
chr1	118366490	118366689	200	118366506	13	4.65096	3.07018	2.2773	FOXA1_peak_1006	0	NM_001293300	Clasp1	22468	NM_011650	Tsn	55243	intergenic	Nifk(dist=32659),Clasp1(dist=22369)	1-TGACTCA,MA1448.1 fos-1(0.996);3-ACATTCC,MA0808.1 TEAD3(0.974);3-GTTTA,MA1606.1 Foxf1(0.844);5-GCCAA,MA0671.1 NFIX(0.953);5-ACTTCCT,MA0765.2 ETV5(0.933);
chr1	118368878	118369163	286	118369072	19	8.98795	4.46429	6.19969	FOXA1_peak_1007	0	NM_001293300	Clasp1	20037	NM_011650	Tsn	57674	intergenic	Nifk(dist=35047),Clasp1(dist=19895)	1-TGACTCA,MA1448.1 fos-1(0.996);3-ACATTCC,MA0808.1 TEAD3(0.974);3-GTTTA,MA1606.1 Foxf1(0.844);5-GCCAA,MA0671.1 NFIX(0.953);5-ACTTCCT,MA0765.2 ETV5(0.933);6-TGACGTC,MA1069.1 TGA6(0.962);7-CTGTGCT,MA0332.1 MET28(0.720);9-AGGGCGG,MA0443.1 btd(0.810);
chr1	118388929	118389645	717	118389314	31	16.7337	5.94796	13.4014	FOXA1_peak_1008	20	NM_023755	Tfcp2l1	238658	NM_011650	Tsn	77941	UTR5	Clasp1(NM_001359339:c.-30666_-30203delins0,NM_001293300:c.-30666_-30203delins0,NM_001359337:c.-30666_-30203delins0,NM_029709:c.-30666_-30203delins0,NM_001359334:c.-30666_-30203delins0,NM_001293301:c.-30666_-30203delins0,NM_001359340:c.-30666_-30203delins0,NM_001359335:c.-30666_-30203delins0,NM_001359336:c.-30666_-30203delins0,NM_001359331:c.-30666_-30203delins0,NM_001359347:c.-114814_-114351delin…	3-ACATTCC,MA0808.1 TEAD3(0.974);3-GTTTA,MA1606.1 Foxf1(0.844);5-GCCAA,MA0671.1 NFIX(0.953);5-ACTTCCT,MA0765.2 ETV5(0.933);6-TGACGTC,MA1069.1 TGA6(0.962);7-CTGTGCT,MA0332.1 MET28(0.720);9-AGGGCGG,MA0443.1 btd(0.810);
chr1	118449305	118449925	621	118449559	23	6.67506	3.09278	4.07785	FOXA1_peak_1009	20	NM_023755	Tfcp2l1	178330	NM_011650	Tsn	138269	intronic	Clasp1	3-GTTTA,MA1606.1 Foxf1(0.844);5-ACTTCCT,MA0765.2 ETV5(0.933);6-TGACGTC,MA1069.1 TGA6(0.962);7-CTGTGCT,MA0332.1 MET28(0.720);9-AGGGCGG,MA0443.1 btd(0.810);
chr1	118458831	118459979	1149	118459693	54	21.9352	4.90196	18.2784	FOXA1_peak_1010	21	NM_023755	Tfcp2l1	168540	NM_011650	Tsn	148059	exonic	Clasp1	3-ACATTCC,MA0808.1 TEAD3(0.974);3-GTTTA,MA1606.1 Foxf1(0.844);5-ACTTCCT,MA0765.2 ETV5(0.933);6-TGACGTC,MA1069.1 TGA6(0.962);7-CTGTGCT,MA0332.1 MET28(0.720);9-AGGGCGG,MA0443.1 btd(0.810);
chr1	118498291	118498624	334	118498407	21	8.74976	4.08922	5.97933	FOXA1_peak_1011	20	NM_023755	Tfcp2l1	129487	NR_027901	2900060B14Rik	39192	intronic	Clasp1	3-ACATTCC,MA0808.1 TEAD3(0.974);3-GTTTA,MA1606.1 Foxf1(0.844);5-ACTTCCT,MA0765.2 ETV5(0.933);7-CTGTGCT,MA0332.1 MET28(0.720);9-AGGGCGG,MA0443.1 btd(0.810);
chr1	118627687	118628145	459	118627872	27	12.8502	5	9.7744	FOXA1_peak_1012	1	NR_105764	Mir6346	326304	NR_027901	2900060B14Rik	168651	exonic	Tfcp2l1	3-GTTTA,MA1606.1 Foxf1(0.844);5-ACTTCCT,MA0765.2 ETV5(0.933);6-TGACGTC,MA1069.1 TGA6(0.962);7-CTGTGCT,MA0332.1 MET28(0.720);9-AGGGCGG,MA0443.1 btd(0.810);
chr1	118649992	118650746	755	118650089	22	7.94887	3.65079	5.24399	FOXA1_peak_1013	1	NR_105764	Mir6346	303851	NR_027901	2900060B14Rik	191104	intronic	Tfcp2l1	3-ACATTCC,MA0808.1 TEAD3(0.974);3-GTTTA,MA1606.1 Foxf1(0.844);5-GCCAA,MA0671.1 NFIX(0.953);5-ACTTCCT,MA0765.2 ETV5(0.933);6-TGACGTC,MA1069.1 TGA6(0.962);7-CTGTGCT,MA0332.1 MET28(0.720);9-AGGGCGG,MA0443.1 btd(0.810);
chr1	118660872	118661466	595	118661278	23	9.05964	3.98671	6.26634	FOXA1_peak_1014	1	NR_105764	Mir6346	293051	NR_027901	2900060B14Rik	201904	intronic	Tfcp2l1	3-ACATTCC,MA0808.1 TEAD3(0.974);3-GTTTA,MA1606.1 Foxf1(0.844);5-ACTTCCT,MA0765.2 ETV5(0.933);6-TGACGTC,MA1069.1 TGA6(0.962);7-CTGTGCT,MA0332.1 MET28(0.720);9-AGGGCGG,MA0443.1 btd(0.810);
chr1	118671870	118672441	572	118672346	14	4.80008	3.04878	2.41043	FOXA1_peak_1015	1	NR_105764	Mir6346	282064	NR_027901	2900060B14Rik	212890	intronic	Tfcp2l1	1-TGACTCA,MA1448.1 fos-1(0.996);3-ACATTCC,MA0808.1 TEAD3(0.974);3-GTTTA,MA1606.1 Foxf1(0.844);5-GCCAA,MA0671.1 NFIX(0.953);5-ACTTCCT,MA0765.2 ETV5(0.933);6-TGACGTC,MA1069.1 TGA6(0.962);7-CTGTGCT,MA0332.1 MET28(0.720);9-AGGGCGG,MA0443.1 btd(0.810);
chr1	118689856	118690292	437	118690170	27	9.76371	3.84615	6.91448	FOXA1_peak_1016	0	NR_105764	Mir6346	264146	NR_027901	2900060B14Rik	230809	intergenic	Tfcp2l1(dist=4688),Gli2(dist=143769)	3-ACATTCC,MA0808.1 TEAD3(0.974);3-GTTTA,MA1606.1 Foxf1(0.844);5-GCCAA,MA0671.1 NFIX(0.953);5-ACTTCCT,MA0765.2 ETV5(0.933);6-TGACGTC,MA1069.1 TGA6(0.962);7-CTGTGCT,MA0332.1 MET28(0.720);9-AGGGCGG,MA0443.1 btd(0.810);
chr1	118718155	118718486	332	118718288	24	9.79599	4.16667	6.94423	FOXA1_peak_1017	0	NR_105764	Mir6346	235899	NR_027901	2900060B14Rik	259055	intergenic	Tfcp2l1(dist=32987),Gli2(dist=115575)	3-ACATTCC,MA0808.1 TEAD3(0.974);3-GTTTA,MA1606.1 Foxf1(0.844);5-GCCAA,MA0671.1 NFIX(0.953);6-TGACGTC,MA1069.1 TGA6(0.962);7-CTGTGCT,MA0332.1 MET28(0.720);9-AGGGCGG,MA0443.1 btd(0.810);
chr1	118722250	118722887	638	118722497	41	21.2704	6.08696	17.6545	FOXA1_peak_1018	0	NR_105764	Mir6346	231651	NR_027901	2900060B14Rik	263303	intergenic	Tfcp2l1(dist=37082),Gli2(dist=111174)	1-TGACTCA,MA1448.1 fos-1(0.996);3-ACATTCC,MA0808.1 TEAD3(0.974);3-GTTTA,MA1606.1 Foxf1(0.844);5-ACTTCCT,MA0765.2 ETV5(0.933);6-TGACGTC,MA1069.1 TGA6(0.962);7-CTGTGCT,MA0332.1 MET28(0.720);9-AGGGCGG,MA0443.1 btd(0.810);
chr1	118825010	118825795	786	118825383	39	21.1825	6.34921	17.5715	FOXA1_peak_1019	0	NR_105764	Mir6346	128817	NR_027901	2900060B14Rik	366137	intergenic	Tfcp2l1(dist=139842),Gli2(dist=8266)	1-TGACTCA,MA1448.1 fos-1(0.996);3-ACATTCC,MA0808.1 TEAD3(0.974);3-GTTTA,MA1606.1 Foxf1(0.844);5-GCCAA,MA0671.1 NFIX(0.953);5-ACTTCCT,MA0765.2 ETV5(0.933);6-TGACGTC,MA1069.1 TGA6(0.962);7-CTGTGCT,MA0332.1 MET28(0.720);9-AGGGCGG,MA0443.1 btd(0.810);
chr1	118998597	118998962	366	118998783	22	7.74607	3.57143	5.05657	FOXA1_peak_1020	1	NM_146103	Tmem185b	527374	NR_027901	2900060B14Rik	539514	intronic	Gli2	3-ACATTCC,MA0808.1 TEAD3(0.974);3-GTTTA,MA1606.1 Foxf1(0.844);7-CTGTGCT,MA0332.1 MET28(0.720);9-AGGGCGG,MA0443.1 btd(0.810);
chr1	119053499	119053901	403	119053682	22	9.32633	4.21245	6.50861	FOXA1_peak_1021	1	NM_146103	Tmem185b	472454	NR_027901	2900060B14Rik	594435	UTR5	Gli2(NM_001081125:c.51444_51324delins0)	5-ACTTCCT,MA0765.2 ETV5(0.933);7-CTGTGCT,MA0332.1 MET28(0.720);9-AGGGCGG,MA0443.1 btd(0.810);
chr1	119101912	119102275	364	119102082	12	5.86765	3.85482	3.34927	FOXA1_peak_1022	0	NM_146103	Tmem185b	424060	NM_001081125	Gli2	48474	intergenic	Gli2(dist=48293),Inhbb(dist=313188)	3-GTTTA,MA1606.1 Foxf1(0.844);7-CTGTGCT,MA0332.1 MET28(0.720);
chr1	119122896	119123437	542	119123188	22	11.9613	5.39906	8.94832	FOXA1_peak_1023	0	NM_146103	Tmem185b	402987	NM_001081125	Gli2	69547	intergenic	Gli2(dist=69277),Inhbb(dist=292026)	3-ACATTCC,MA0808.1 TEAD3(0.974);3-GTTTA,MA1606.1 Foxf1(0.844);5-GCCAA,MA0671.1 NFIX(0.953);5-ACTTCCT,MA0765.2 ETV5(0.933);6-TGACGTC,MA1069.1 TGA6(0.962);7-CTGTGCT,MA0332.1 MET28(0.720);
chr1	119197306	119197544	239	119197370	17	8.35991	4.45545	5.61752	FOXA1_peak_1024	0	NM_146103	Tmem185b	328729	NM_001081125	Gli2	143806	intergenic	Gli2(dist=143687),Inhbb(dist=217919)	1-TGACTCA,MA1448.1 fos-1(0.996);3-GTTTA,MA1606.1 Foxf1(0.844);5-GCCAA,MA0671.1 NFIX(0.953);6-TGACGTC,MA1069.1 TGA6(0.962);7-CTGTGCT,MA0332.1 MET28(0.720);9-AGGGCGG,MA0443.1 btd(0.810);
chr1	119302708	119302947	240	119302782	10	4.24079	3.16092	1.93265	FOXA1_peak_1025	0	NM_146103	Tmem185b	223326	NM_001081125	Gli2	249208	intergenic	Gli2(dist=249089),Inhbb(dist=112516)	3-ACATTCC,MA0808.1 TEAD3(0.974);3-GTTTA,MA1606.1 Foxf1(0.844);5-GCCAA,MA0671.1 NFIX(0.953);5-ACTTCCT,MA0765.2 ETV5(0.933);6-TGACGTC,MA1069.1 TGA6(0.962);7-CTGTGCT,MA0332.1 MET28(0.720);9-AGGGCGG,MA0443.1 btd(0.810);
chr1	119375458	119375686	229	119375588	18	10.9324	5.63396	7.99217	FOXA1_peak_1026	0	NM_146103	Tmem185b	150582	NM_001081125	Gli2	321953	intergenic	Gli2(dist=321839),Inhbb(dist=39777)	3-ACATTCC,MA0808.1 TEAD3(0.974);3-GTTTA,MA1606.1 Foxf1(0.844);5-ACTTCCT,MA0765.2 ETV5(0.933);7-CTGTGCT,MA0332.1 MET28(0.720);9-AGGGCGG,MA0443.1 btd(0.810);
chr1	119492181	119492740	560	119492309	18	7.73593	4.00844	5.04741	FOXA1_peak_1027	1	NM_146103	Tmem185b	33693	NM_008381	Inhbb	70212	intronic	Ralb	3-ACATTCC,MA0808.1 TEAD3(0.974);3-GTTTA,MA1606.1 Foxf1(0.844);5-GCCAA,MA0671.1 NFIX(0.953);5-ACTTCCT,MA0765.2 ETV5(0.933);6-TGACGTC,MA1069.1 TGA6(0.962);7-CTGTGCT,MA0332.1 MET28(0.720);9-AGGGCGG,MA0443.1 btd(0.810);
chr1	119504537	119505059	523	119504768	55	32.7741	7.67123	28.4844	FOXA1_peak_1028	1	NM_146103	Tmem185b	21356	NM_008381	Inhbb	82550	UTR5	Ralb(NM_022327:c.21175_20970delins0)	3-ACATTCC,MA0808.1 TEAD3(0.974);5-GCCAA,MA0671.1 NFIX(0.953);5-ACTTCCT,MA0765.2 ETV5(0.933);6-TGACGTC,MA1069.1 TGA6(0.962);7-CTGTGCT,MA0332.1 MET28(0.720);9-AGGGCGG,MA0443.1 btd(0.810);
chr1	119509633	119509832	200	119509674	19	5.41233	2.90698	2.94712	FOXA1_peak_1029	0	NM_146103	Tmem185b	16421	NM_022327	Ralb	4950	intergenic	Ralb(dist=4851),Tmem185b(dist=16322)	1-TGACTCA,MA1448.1 fos-1(0.996);5-GCCAA,MA0671.1 NFIX(0.953);5-ACTTCCT,MA0765.2 ETV5(0.933);6-TGACGTC,MA1069.1 TGA6(0.962);9-AGGGCGG,MA0443.1 btd(0.810);
chr1	119525898	119526267	370	119526055	28	15.1077	5.77689	11.8798	FOXA1_peak_1030	1	NM_001012322	Sctr	480897	NM_022327	Ralb	21300	UTR5	Tmem185b(NM_146103:c.-357_-244delins0)	5-ACTTCCT,MA0765.2 ETV5(0.933);7-CTGTGCT,MA0332.1 MET28(0.720);9-AGGGCGG,MA0443.1 btd(0.810);
chr1	119538392	119538668	277	119538481	19	10.7058	5.31915	7.78543	FOXA1_peak_1031	0	NM_001012322	Sctr	468450	NR_126486	3830432H09Rik	2365	intergenic	3830432H09Rik(dist=2227),Epb41l5(dist=6365)	1-TGACTCA,MA1448.1 fos-1(0.996);3-ACATTCC,MA0808.1 TEAD3(0.974);5-ACTTCCT,MA0765.2 ETV5(0.933);6-TGACGTC,MA1069.1 TGA6(0.962);7-CTGTGCT,MA0332.1 MET28(0.720);9-AGGGCGG,MA0443.1 btd(0.810);
chr1	119648386	119649131	746	119648801	33	17.9292	6.09319	14.5188	FOXA1_peak_1032	2	NM_001012322	Sctr	358221	NR_126486	3830432H09Rik	112593	UTR5	Epb41l5(NM_145506:c.6344_6129delins0,NM_001113416:c.6344_6129delins0)	3-ACATTCC,MA0808.1 TEAD3(0.974);5-GCCAA,MA0671.1 NFIX(0.953);5-ACTTCCT,MA0765.2 ETV5(0.933);6-TGACGTC,MA1069.1 TGA6(0.962);7-CTGTGCT,MA0332.1 MET28(0.720);9-AGGGCGG,MA0443.1 btd(0.810);
chr1	119837266	119837912	647	119837671	54	40.7207	10.6178	35.9599	FOXA1_peak_1033	0	NM_001012322	Sctr	169391	NM_019933	Ptpn4	518	upstream	Ptpn4(dist=195)	3-GTTTA,MA1606.1 Foxf1(0.844);5-ACTTCCT,MA0765.2 ETV5(0.933);6-TGACGTC,MA1069.1 TGA6(0.962);7-CTGTGCT,MA0332.1 MET28(0.720);9-AGGGCGG,MA0443.1 btd(0.810);
chr1	119913060	119913449	390	119913256	20	11.4186	5.49738	8.44531	FOXA1_peak_1034	1	NM_001012322	Sctr	93725	NM_019933	Ptpn4	76183	UTR5	Tmem177(NM_175106:c.2236_2186delins0)	5-GCCAA,MA0671.1 NFIX(0.953);6-TGACGTC,MA1069.1 TGA6(0.962);7-CTGTGCT,MA0332.1 MET28(0.720);9-AGGGCGG,MA0443.1 btd(0.810);
chr1	120012558	120012757	200	120012663	13	6.29634	3.9548	3.74047	FOXA1_peak_1035	2	NM_001172074	3110009E18Rik	108529	NM_001115074	Cfap221	15425	intronic	Sctr	1-TGACTCA,MA1448.1 fos-1(0.996);3-ACATTCC,MA0808.1 TEAD3(0.974);3-GTTTA,MA1606.1 Foxf1(0.844);5-ACTTCCT,MA0765.2 ETV5(0.933);
chr1	120024347	120024785	439	120024405	16	6.83265	3.82883	4.2225	FOXA1_peak_1036	2	NM_001172074	3110009E18Rik	96621	NM_001115074	Cfap221	27334	intronic	Sctr	3-ACATTCC,MA0808.1 TEAD3(0.974);3-GTTTA,MA1606.1 Foxf1(0.844);5-GCCAA,MA0671.1 NFIX(0.953);5-ACTTCCT,MA0765.2 ETV5(0.933);6-TGACGTC,MA1069.1 TGA6(0.962);7-CTGTGCT,MA0332.1 MET28(0.720);
chr1	120032931	120033416	486	120033219	19	9.9328	4.92611	7.07185	FOXA1_peak_1037	2	NM_001172074	3110009E18Rik	88013	NM_001115074	Cfap221	35941	intronic	Sctr	3-GTTTA,MA1606.1 Foxf1(0.844);5-GCCAA,MA0671.1 NFIX(0.953);5-ACTTCCT,MA0765.2 ETV5(0.933);9-AGGGCGG,MA0443.1 btd(0.810);
chr1	120055551	120055874	324	120055726	14	6.42872	3.88601	3.86133	FOXA1_peak_1038	2	NM_001172074	3110009E18Rik	65474	NM_001115074	Cfap221	58480	intronic	Sctr	3-GTTTA,MA1606.1 Foxf1(0.844);5-ACTTCCT,MA0765.2 ETV5(0.933);7-CTGTGCT,MA0332.1 MET28(0.720);9-AGGGCGG,MA0443.1 btd(0.810);
chr1	120073728	120074052	325	120073869	19	7.64944	3.84615	4.96719	FOXA1_peak_1039	1	NM_001172074	3110009E18Rik	47297	NM_001115074	Cfap221	76658	exonic	Tmem37	1-TGACTCA,MA1448.1 fos-1(0.996);3-ACATTCC,MA0808.1 TEAD3(0.974);3-GTTTA,MA1606.1 Foxf1(0.844);5-GCCAA,MA0671.1 NFIX(0.953);7-CTGTGCT,MA0332.1 MET28(0.720);9-AGGGCGG,MA0443.1 btd(0.810);
chr1	120082955	120083453	499	120083270	23	9.40077	4.12371	6.57736	FOXA1_peak_1040	0	NM_001172074	3110009E18Rik	37983	NM_019432	Tmem37	9424	intergenic	Tmem37(dist=9175),Dbi(dist=29827)	3-ACATTCC,MA0808.1 TEAD3(0.974);3-GTTTA,MA1606.1 Foxf1(0.844);5-ACTTCCT,MA0765.2 ETV5(0.933);6-TGACGTC,MA1069.1 TGA6(0.962);7-CTGTGCT,MA0332.1 MET28(0.720);9-AGGGCGG,MA0443.1 btd(0.810);
chr1	120083928	120084238	311	120084162	16	5.01452	2.97203	2.60215	FOXA1_peak_1041	0	NM_001172074	3110009E18Rik	37104	NM_019432	Tmem37	10303	intergenic	Tmem37(dist=10148),Dbi(dist=29042)	3-ACATTCC,MA0808.1 TEAD3(0.974);3-GTTTA,MA1606.1 Foxf1(0.844);5-ACTTCCT,MA0765.2 ETV5(0.933);7-CTGTGCT,MA0332.1 MET28(0.720);
chr1	120120751	120121419	669	120121331	22	10.059	4.52756	7.18407	FOXA1_peak_1042	4	NM_207233	C1ql2	219497	NM_019432	Tmem37	47305	exonic	Dbi	3-ACATTCC,MA0808.1 TEAD3(0.974);3-GTTTA,MA1606.1 Foxf1(0.844);5-GCCAA,MA0671.1 NFIX(0.953);5-ACTTCCT,MA0765.2 ETV5(0.933);6-TGACGTC,MA1069.1 TGA6(0.962);7-CTGTGCT,MA0332.1 MET28(0.720);9-AGGGCGG,MA0443.1 btd(0.810);
chr1	120136124	120136765	642	120136452	27	17.601	7.1066	14.2119	FOXA1_peak_1043	2	NM_207233	C1ql2	204137	NM_007830	Dbi	15348	intronic	3110009E18Rik	1-TGACTCA,MA1448.1 fos-1(0.996);3-GTTTA,MA1606.1 Foxf1(0.844);5-GCCAA,MA0671.1 NFIX(0.953);5-ACTTCCT,MA0765.2 ETV5(0.933);6-TGACGTC,MA1069.1 TGA6(0.962);7-CTGTGCT,MA0332.1 MET28(0.720);9-AGGGCGG,MA0443.1 btd(0.810);
chr1	120236473	120236841	369	120236665	12	5.69781	3.75723	3.20606	FOXA1_peak_1044	2	NM_207233	C1ql2	103925	NM_007830	Dbi	115561	intronic	Steap3	1-TGACTCA,MA1448.1 fos-1(0.996);3-GTTTA,MA1606.1 Foxf1(0.844);5-GCCAA,MA0671.1 NFIX(0.953);7-CTGTGCT,MA0332.1 MET28(0.720);9-AGGGCGG,MA0443.1 btd(0.810);
chr1	120265140	120265378	239	120265201	14	6.13843	3.73134	3.59593	FOXA1_peak_1045	2	NM_207233	C1ql2	75323	NM_007830	Dbi	144163	UTR5	Steap3(NM_133186:c.21021_20973delins0)	5-GCCAA,MA0671.1 NFIX(0.953);6-TGACGTC,MA1069.1 TGA6(0.962);7-CTGTGCT,MA0332.1 MET28(0.720);9-AGGGCGG,MA0443.1 btd(0.810);
chr1	120357365	120357665	301	120357539	16	9.14231	5.04091	6.33764	FOXA1_peak_1046	0	NM_010133	En1	244972	NM_001085409	Steap3	86433	intergenic	C1ql2(dist=14191),Marco(dist=116873)	1-TGACTCA,MA1448.1 fos-1(0.996);3-GTTTA,MA1606.1 Foxf1(0.844);5-ACTTCCT,MA0765.2 ETV5(0.933);9-AGGGCGG,MA0443.1 btd(0.810);
chr1	120654969	120655448	480	120655286	13	6.64423	4.15134	4.04971	FOXA1_peak_1047	0	NR_038008	Celrr	432196	NM_010766	Marco	150184	intergenic	En1(dist=46978),Celrr(dist=431957)	1-TGACTCA,MA1448.1 fos-1(0.996);3-ACATTCC,MA0808.1 TEAD3(0.974);3-GTTTA,MA1606.1 Foxf1(0.844);5-GCCAA,MA0671.1 NFIX(0.953);6-TGACGTC,MA1069.1 TGA6(0.962);7-CTGTGCT,MA0332.1 MET28(0.720);9-AGGGCGG,MA0443.1 btd(0.810);
chr1	120757456	120758085	630	120757510	15	7.97093	4.57143	5.26416	FOXA1_peak_1048	0	NR_038008	Celrr	329634	NM_010766	Marco	252746	intergenic	En1(dist=149465),Celrr(dist=329320)	1-TGACTCA,MA1448.1 fos-1(0.996);3-ACATTCC,MA0808.1 TEAD3(0.974);3-GTTTA,MA1606.1 Foxf1(0.844);5-GCCAA,MA0671.1 NFIX(0.953);6-TGACGTC,MA1069.1 TGA6(0.962);7-CTGTGCT,MA0332.1 MET28(0.720);9-AGGGCGG,MA0443.1 btd(0.810);
chr1	121327438	121328335	898	121327930	22	14.5159	6.68605	11.3286	FOXA1_peak_1049	5	NM_001025156	Ccdc93	103180	NM_010766	Marco	822862	UTR5	Insig2(NM_001271532:c.15779_15446delins0,NM_001271531:c.7838_7681delins0,NM_001357251:c.8184_7851delins0,NM_133748:c.8184_7851delins0)	3-ACATTCC,MA0808.1 TEAD3(0.974);3-GTTTA,MA1606.1 Foxf1(0.844);5-GCCAA,MA0671.1 NFIX(0.953);5-ACTTCCT,MA0765.2 ETV5(0.933);6-TGACGTC,MA1069.1 TGA6(0.962);7-CTGTGCT,MA0332.1 MET28(0.720);9-AGGGCGG,MA0443.1 btd(0.810);
chr1	121360573	121360852	280	121360654	17	10.0258	5.33744	7.1535	FOXA1_peak_1050	0	NM_001025156	Ccdc93	70354	NM_178082	Insig2	28123	intergenic	Insig2(dist=27984),Ccdc93(dist=70215)	1-TGACTCA,MA1448.1 fos-1(0.996);3-ACATTCC,MA0808.1 TEAD3(0.974);3-GTTTA,MA1606.1 Foxf1(0.844);5-GCCAA,MA0671.1 NFIX(0.953);5-ACTTCCT,MA0765.2 ETV5(0.933);6-TGACGTC,MA1069.1 TGA6(0.962);7-CTGTGCT,MA0332.1 MET28(0.720);
chr1	121430975	121431793	819	121431172	22	11.9613	5.39906	8.94832	FOXA1_peak_1051	2	NR_151524	Gm28590	773761	NM_178082	Insig2	98795	exonic	Ccdc93	3-ACATTCC,MA0808.1 TEAD3(0.974);3-GTTTA,MA1606.1 Foxf1(0.844);5-GCCAA,MA0671.1 NFIX(0.953);5-ACTTCCT,MA0765.2 ETV5(0.933);7-CTGTGCT,MA0332.1 MET28(0.720);9-AGGGCGG,MA0443.1 btd(0.810);
chr1	121483049	121483655	607	121483351	28	16.8277	6.53153	13.4874	FOXA1_peak_1052	2	NR_151524	Gm28590	721793	NM_178082	Insig2	150763	exonic	Ccdc93	1-TGACTCA,MA1448.1 fos-1(0.996);3-ACATTCC,MA0808.1 TEAD3(0.974);3-GTTTA,MA1606.1 Foxf1(0.844);5-ACTTCCT,MA0765.2 ETV5(0.933);6-TGACGTC,MA1069.1 TGA6(0.962);7-CTGTGCT,MA0332.1 MET28(0.720);
chr1	121567730	121568101	372	121567807	16	9.14231	5.04091	6.33764	FOXA1_peak_1053	1	NR_151524	Gm28590	637229	NM_010483	Htr5b	39450	exonic	Ddx18	3-ACATTCC,MA0808.1 TEAD3(0.974);5-GCCAA,MA0671.1 NFIX(0.953);5-ACTTCCT,MA0765.2 ETV5(0.933);7-CTGTGCT,MA0332.1 MET28(0.720);9-AGGGCGG,MA0443.1 btd(0.810);
chr1	123580151	123580388	238	123580211	12	5.86765	3.85482	3.34927	FOXA1_peak_1054	1	NM_001356294	Slc35f5	1980325	NM_025860	Ddx18	2012289	intronic	Dpp10	1-TGACTCA,MA1448.1 fos-1(0.996);3-ACATTCC,MA0808.1 TEAD3(0.974);3-GTTTA,MA1606.1 Foxf1(0.844);5-ACTTCCT,MA0765.2 ETV5(0.933);6-TGACGTC,MA1069.1 TGA6(0.962);7-CTGTGCT,MA0332.1 MET28(0.720);
chr1	125214088	125214612	525	125214413	17	10.0258	5.33744	7.1535	FOXA1_peak_1055	0	NM_001356294	Slc35f5	346245	NM_199021	Dpp10	1168791	intergenic	Dpp10(dist=1168529),Actr3(dist=178293)	1-TGACTCA,MA1448.1 fos-1(0.996);3-ACATTCC,MA0808.1 TEAD3(0.974);3-GTTTA,MA1606.1 Foxf1(0.844);5-GCCAA,MA0671.1 NFIX(0.953);5-ACTTCCT,MA0765.2 ETV5(0.933);6-TGACGTC,MA1069.1 TGA6(0.962);7-CTGTGCT,MA0332.1 MET28(0.720);9-AGGGCGG,MA0443.1 btd(0.810);
chr1	125237288	125237517	230	125237448	12	5.86765	3.85482	3.34927	FOXA1_peak_1056	0	NM_001356294	Slc35f5	323192	NM_199021	Dpp10	1191843	intergenic	Dpp10(dist=1191729),Actr3(dist=155388)	3-ACATTCC,MA0808.1 TEAD3(0.974);3-GTTTA,MA1606.1 Foxf1(0.844);5-ACTTCCT,MA0765.2 ETV5(0.933);6-TGACGTC,MA1069.1 TGA6(0.962);7-CTGTGCT,MA0332.1 MET28(0.720);
chr1	125389647	125390195	549	125389914	28	16.6988	6.47321	13.3683	FOXA1_peak_1057	0	NM_001356294	Slc35f5	170674	NM_199021	Dpp10	1344362	intergenic	Dpp10(dist=1344088),Actr3(dist=2710)	1-TGACTCA,MA1448.1 fos-1(0.996);3-ACATTCC,MA0808.1 TEAD3(0.974);3-GTTTA,MA1606.1 Foxf1(0.844);5-ACTTCCT,MA0765.2 ETV5(0.933);6-TGACGTC,MA1069.1 TGA6(0.962);7-CTGTGCT,MA0332.1 MET28(0.720);
chr1	125435266	125436023	758	125435786	39	25.9195	8.16327	22.026	FOXA1_peak_1058	3	NM_001356294	Slc35f5	124950	NM_199021	Dpp10	1390085	exonic	Actr3	3-ACATTCC,MA0808.1 TEAD3(0.974);5-GCCAA,MA0671.1 NFIX(0.953);5-ACTTCCT,MA0765.2 ETV5(0.933);6-TGACGTC,MA1069.1 TGA6(0.962);7-CTGTGCT,MA0332.1 MET28(0.720);9-AGGGCGG,MA0443.1 btd(0.810);
chr1	125489164	125489870	707	125489687	16	9.14231	5.04091	6.33764	FOXA1_peak_1059	0	NM_001356294	Slc35f5	71078	NM_023735	Actr3	53790	intergenic	Actr3(dist=53437),Slc35f5(dist=70725)	1-TGACTCA,MA1448.1 fos-1(0.996);3-ACATTCC,MA0808.1 TEAD3(0.974);3-GTTTA,MA1606.1 Foxf1(0.844);5-GCCAA,MA0671.1 NFIX(0.953);5-ACTTCCT,MA0765.2 ETV5(0.933);6-TGACGTC,MA1069.1 TGA6(0.962);7-CTGTGCT,MA0332.1 MET28(0.720);
chr1	125519204	125519436	233	125519312	12	5.86765	3.85482	3.34927	FOXA1_peak_1060	0	NM_001356294	Slc35f5	41275	NM_023735	Actr3	83593	intergenic	Actr3(dist=83477),Slc35f5(dist=41159)	7-CTGTGCT,MA0332.1 MET28(0.720);9-AGGGCGG,MA0443.1 btd(0.810);
chr1	125525915	125526727	813	125526163	19	10.0307	4.97512	7.15785	FOXA1_peak_1061	0	NM_001356294	Slc35f5	34274	NM_023735	Actr3	90594	intergenic	Actr3(dist=90188),Slc35f5(dist=33868)	3-ACATTCC,MA0808.1 TEAD3(0.974);3-GTTTA,MA1606.1 Foxf1(0.844);5-GCCAA,MA0671.1 NFIX(0.953);5-ACTTCCT,MA0765.2 ETV5(0.933);6-TGACGTC,MA1069.1 TGA6(0.962);7-CTGTGCT,MA0332.1 MET28(0.720);
chr1	125533122	125533944	823	125533492	18	8.63095	4.43925	5.86899	FOXA1_peak_1062	0	NM_001356294	Slc35f5	27062	NM_023735	Actr3	97806	intergenic	Actr3(dist=97395),Slc35f5(dist=26651)	3-ACATTCC,MA0808.1 TEAD3(0.974);3-GTTTA,MA1606.1 Foxf1(0.844);5-GCCAA,MA0671.1 NFIX(0.953);5-ACTTCCT,MA0765.2 ETV5(0.933);6-TGACGTC,MA1069.1 TGA6(0.962);7-CTGTGCT,MA0332.1 MET28(0.720);9-AGGGCGG,MA0443.1 btd(0.810);
chr1	125549980	125550810	831	125550620	40	23.1729	6.90236	19.4421	FOXA1_peak_1063	0	NM_001356294	Slc35f5	10200	NM_023735	Actr3	114668	intergenic	Actr3(dist=114253),Slc35f5(dist=9785)	3-ACATTCC,MA0808.1 TEAD3(0.974);3-GTTTA,MA1606.1 Foxf1(0.844);5-GCCAA,MA0671.1 NFIX(0.953);5-ACTTCCT,MA0765.2 ETV5(0.933);6-TGACGTC,MA1069.1 TGA6(0.962);7-CTGTGCT,MA0332.1 MET28(0.720);
chr1	125551540	125551933	394	125551739	27	12.2899	4.77816	9.25405	FOXA1_peak_1064	0	NM_001356294	Slc35f5	8858	NM_023735	Actr3	116009	intergenic	Actr3(dist=115813),Slc35f5(dist=8662)	3-ACATTCC,MA0808.1 TEAD3(0.974);3-GTTTA,MA1606.1 Foxf1(0.844);5-GCCAA,MA0671.1 NFIX(0.953);5-ACTTCCT,MA0765.2 ETV5(0.933);6-TGACGTC,MA1069.1 TGA6(0.962);7-CTGTGCT,MA0332.1 MET28(0.720);
chr1	125560274	125561189	916	125560716	62	36.226	7.64563	31.736	FOXA1_peak_1065	2	NM_027677	Gpr39	116264	NM_023735	Actr3	125004	exonic	Slc35f5	1-TGACTCA,MA1448.1 fos-1(0.996);3-ACATTCC,MA0808.1 TEAD3(0.974);3-GTTTA,MA1606.1 Foxf1(0.844);5-GCCAA,MA0671.1 NFIX(0.953);5-ACTTCCT,MA0765.2 ETV5(0.933);6-TGACGTC,MA1069.1 TGA6(0.962);7-CTGTGCT,MA0332.1 MET28(0.720);9-AGGGCGG,MA0443.1 btd(0.810);
chr1	125676604	125677183	580	125676988	45	25.701	6.9697	21.8202	FOXA1_peak_1066	1	NM_145128	Mgat5	1528092	NM_023735	Actr3	241166	UTR5	Gpr39(NM_027677:c.-341_-154delins0)	1-TGACTCA,MA1448.1 fos-1(0.996);3-GTTTA,MA1606.1 Foxf1(0.844);5-ACTTCCT,MA0765.2 ETV5(0.933);6-TGACGTC,MA1069.1 TGA6(0.962);7-CTGTGCT,MA0332.1 MET28(0.720);9-AGGGCGG,MA0443.1 btd(0.810);
chr1	125687914	125688341	428	125688016	21	11.7967	5.5	8.79828	FOXA1_peak_1067	1	NM_145128	Mgat5	1516858	NM_023735	Actr3	252400	intronic	Gpr39	3-ACATTCC,MA0808.1 TEAD3(0.974);5-GCCAA,MA0671.1 NFIX(0.953);5-ACTTCCT,MA0765.2 ETV5(0.933);7-CTGTGCT,MA0332.1 MET28(0.720);9-AGGGCGG,MA0443.1 btd(0.810);
chr1	125694393	125694669	277	125694523	17	8.49128	4.52261	5.73983	FOXA1_peak_1068	1	NM_145128	Mgat5	1510455	NM_023735	Actr3	258804	intronic	Gpr39	1-TGACTCA,MA1448.1 fos-1(0.996);3-ACATTCC,MA0808.1 TEAD3(0.974);3-GTTTA,MA1606.1 Foxf1(0.844);6-TGACGTC,MA1069.1 TGA6(0.962);7-CTGTGCT,MA0332.1 MET28(0.720);
chr1	125701589	125702099	511	125701915	39	24.5378	7.60456	20.7258	FOXA1_peak_1069	1	NM_145128	Mgat5	1503142	NM_023735	Actr3	266117	intronic	Gpr39	1-TGACTCA,MA1448.1 fos-1(0.996);3-ACATTCC,MA0808.1 TEAD3(0.974);3-GTTTA,MA1606.1 Foxf1(0.844);5-ACTTCCT,MA0765.2 ETV5(0.933);6-TGACGTC,MA1069.1 TGA6(0.962);7-CTGTGCT,MA0332.1 MET28(0.720);9-AGGGCGG,MA0443.1 btd(0.810);
chr1	125721352	125721773	422	125721632	22	13.1034	5.95855	10.0108	FOXA1_peak_1070	1	NM_145128	Mgat5	1483423	NM_023735	Actr3	285835	intronic	Gpr39	3-ACATTCC,MA0808.1 TEAD3(0.974);3-GTTTA,MA1606.1 Foxf1(0.844);5-GCCAA,MA0671.1 NFIX(0.953);5-ACTTCCT,MA0765.2 ETV5(0.933);6-TGACGTC,MA1069.1 TGA6(0.962);7-CTGTGCT,MA0332.1 MET28(0.720);
chr1	125755218	125755683	466	125755603	14	7.45003	4.44786	4.78318	FOXA1_peak_1071	1	NM_145128	Mgat5	1449535	NM_023735	Actr3	319723	intronic	Gpr39	5-GCCAA,MA0671.1 NFIX(0.953);5-ACTTCCT,MA0765.2 ETV5(0.933);7-CTGTGCT,MA0332.1 MET28(0.720);9-AGGGCGG,MA0443.1 btd(0.810);
chr1	126512107	126512329	223	126512176	11	5.12234	3.55829	2.6851	FOXA1_peak_1072	2	NM_145128	Mgat5	692768	NM_172484	Nckap5	19291	intronic	Nckap5	3-ACATTCC,MA0808.1 TEAD3(0.974);7-CTGTGCT,MA0332.1 MET28(0.720);
chr1	126608879	126609238	360	126608932	12	5.86765	3.85482	3.34927	FOXA1_peak_1073	2	NM_145128	Mgat5	595927	NM_172484	Nckap5	116131	intronic	Nckap5	1-TGACTCA,MA1448.1 fos-1(0.996);3-ACATTCC,MA0808.1 TEAD3(0.974);3-GTTTA,MA1606.1 Foxf1(0.844);5-ACTTCCT,MA0765.2 ETV5(0.933);6-TGACGTC,MA1069.1 TGA6(0.962);7-CTGTGCT,MA0332.1 MET28(0.720);9-AGGGCGG,MA0443.1 btd(0.810);
chr1	126660216	126660819	604	126660453	21	11.7415	5.47264	8.7466	FOXA1_peak_1074	2	NM_145128	Mgat5	544468	NM_172484	Nckap5	167590	intronic	Nckap5	1-TGACTCA,MA1448.1 fos-1(0.996);3-ACATTCC,MA0808.1 TEAD3(0.974);5-GCCAA,MA0671.1 NFIX(0.953);5-ACTTCCT,MA0765.2 ETV5(0.933);6-TGACGTC,MA1069.1 TGA6(0.962);7-CTGTGCT,MA0332.1 MET28(0.720);9-AGGGCGG,MA0443.1 btd(0.810);
chr1	126670510	126670827	318	126670657	20	12.131	5.86592	9.10636	FOXA1_peak_1075	2	NM_145128	Mgat5	534317	NM_172484	Nckap5	177741	intronic	Nckap5	1-TGACTCA,MA1448.1 fos-1(0.996);3-GTTTA,MA1606.1 Foxf1(0.844);7-CTGTGCT,MA0332.1 MET28(0.720);
chr1	126673233	126673565	333	126673425	28	17.6381	6.90476	14.2469	FOXA1_peak_1076	2	NM_145128	Mgat5	531587	NM_172484	Nckap5	180472	intronic	Nckap5	1-TGACTCA,MA1448.1 fos-1(0.996);5-ACTTCCT,MA0765.2 ETV5(0.933);6-TGACGTC,MA1069.1 TGA6(0.962);7-CTGTGCT,MA0332.1 MET28(0.720);
chr1	126817430	126818013	584	126817786	20	10.8761	5.22388	7.94388	FOXA1_peak_1077	2	NM_145128	Mgat5	387264	NM_172484	Nckap5	324794	intronic	Nckap5	1-TGACTCA,MA1448.1 fos-1(0.996);3-ACATTCC,MA0808.1 TEAD3(0.974);3-GTTTA,MA1606.1 Foxf1(0.844);5-ACTTCCT,MA0765.2 ETV5(0.933);7-CTGTGCT,MA0332.1 MET28(0.720);9-AGGGCGG,MA0443.1 btd(0.810);
chr1	126818277	126818476	200	126818397	12	4.73293	3.21782	2.35067	FOXA1_peak_1078	2	NM_145128	Mgat5	386609	NM_172484	Nckap5	325449	intronic	Nckap5	1-TGACTCA,MA1448.1 fos-1(0.996);7-CTGTGCT,MA0332.1 MET28(0.720);
chr1	127103786	127104088	303	127103984	19	7.02282	3.57143	4.39749	FOXA1_peak_1079	0	NM_145128	Mgat5	101049	NM_176957	Nckap5	273305	intergenic	Nckap5(dist=273154),Mgat5(dist=100898)	3-GTTTA,MA1606.1 Foxf1(0.844);5-GCCAA,MA0671.1 NFIX(0.953);6-TGACGTC,MA1069.1 TGA6(0.962);
chr1	127105514	127106214	701	127105907	34	19.4087	6.50558	15.9068	FOXA1_peak_1080	0	NM_145128	Mgat5	99122	NM_176957	Nckap5	275232	intergenic	Nckap5(dist=274882),Mgat5(dist=98772)	1-TGACTCA,MA1448.1 fos-1(0.996);3-ACATTCC,MA0808.1 TEAD3(0.974);3-GTTTA,MA1606.1 Foxf1(0.844);5-GCCAA,MA0671.1 NFIX(0.953);5-ACTTCCT,MA0765.2 ETV5(0.933);7-CTGTGCT,MA0332.1 MET28(0.720);
chr1	127204755	127205401	647	127205035	25	11.6245	4.77941	8.63759	FOXA1_peak_1081	1	NM_001033041	Acmsd	524335	NM_176957	Nckap5	374446	UTR5	Mgat5(NM_145128:c.-101790_-101375delins0)	1-TGACTCA,MA1448.1 fos-1(0.996);3-ACATTCC,MA0808.1 TEAD3(0.974);3-GTTTA,MA1606.1 Foxf1(0.844);5-GCCAA,MA0671.1 NFIX(0.953);6-TGACGTC,MA1069.1 TGA6(0.962);7-CTGTGCT,MA0332.1 MET28(0.720);9-AGGGCGG,MA0443.1 btd(0.810);
chr1	127233253	127233519	267	127233341	11	5.12234	3.55829	2.6851	FOXA1_peak_1082	1	NM_001033041	Acmsd	496027	NM_176957	Nckap5	402754	intronic	Mgat5	1-TGACTCA,MA1448.1 fos-1(0.996);3-GTTTA,MA1606.1 Foxf1(0.844);5-GCCAA,MA0671.1 NFIX(0.953);5-ACTTCCT,MA0765.2 ETV5(0.933);6-TGACGTC,MA1069.1 TGA6(0.962);7-CTGTGCT,MA0332.1 MET28(0.720);9-AGGGCGG,MA0443.1 btd(0.810);
chr1	127240077	127240382	306	127240247	15	7.69373	4.41989	5.00801	FOXA1_peak_1083	1	NM_001033041	Acmsd	489183	NM_176957	Nckap5	409597	intronic	Mgat5	1-TGACTCA,MA1448.1 fos-1(0.996);3-GTTTA,MA1606.1 Foxf1(0.844);5-ACTTCCT,MA0765.2 ETV5(0.933);6-TGACGTC,MA1069.1 TGA6(0.962);7-CTGTGCT,MA0332.1 MET28(0.720);9-AGGGCGG,MA0443.1 btd(0.810);
chr1	127290704	127291630	927	127290977	31	16.4083	5.81818	13.0963	FOXA1_peak_1084	1	NM_001033041	Acmsd	438246	NM_176957	Nckap5	460535	intronic	Mgat5	1-TGACTCA,MA1448.1 fos-1(0.996);3-ACATTCC,MA0808.1 TEAD3(0.974);3-GTTTA,MA1606.1 Foxf1(0.844);5-GCCAA,MA0671.1 NFIX(0.953);5-ACTTCCT,MA0765.2 ETV5(0.933);6-TGACGTC,MA1069.1 TGA6(0.962);7-CTGTGCT,MA0332.1 MET28(0.720);9-AGGGCGG,MA0443.1 btd(0.810);
chr1	127308306	127308548	243	127308500	12	4.76227	3.23383	2.37686	FOXA1_peak_1085	1	NM_001033041	Acmsd	420986	NM_176957	Nckap5	477795	intronic	Mgat5	3-ACATTCC,MA0808.1 TEAD3(0.974);3-GTTTA,MA1606.1 Foxf1(0.844);5-ACTTCCT,MA0765.2 ETV5(0.933);7-CTGTGCT,MA0332.1 MET28(0.720);9-AGGGCGG,MA0443.1 btd(0.810);
chr1	127400631	127401124	494	127400821	32	19.6762	6.99153	16.1577	FOXA1_peak_1086	1	NM_001033041	Acmsd	328535	NM_176957	Nckap5	570245	intronic	Mgat5	3-ACATTCC,MA0808.1 TEAD3(0.974);3-GTTTA,MA1606.1 Foxf1(0.844);5-GCCAA,MA0671.1 NFIX(0.953);5-ACTTCCT,MA0765.2 ETV5(0.933);6-TGACGTC,MA1069.1 TGA6(0.962);
chr1	127425038	127425651	614	127425261	28	16.635	6.44444	13.3081	FOXA1_peak_1087	1	NM_001033041	Acmsd	304068	NM_176957	Nckap5	594712	intronic	Mgat5	1-TGACTCA,MA1448.1 fos-1(0.996);3-ACATTCC,MA0808.1 TEAD3(0.974);3-GTTTA,MA1606.1 Foxf1(0.844);5-GCCAA,MA0671.1 NFIX(0.953);5-ACTTCCT,MA0765.2 ETV5(0.933);6-TGACGTC,MA1069.1 TGA6(0.962);7-CTGTGCT,MA0332.1 MET28(0.720);9-AGGGCGG,MA0443.1 btd(0.810);
chr1	127773704	127774422	719	127774098	57	43.4646	10.9434	38.5457	FOXA1_peak_1088	2	NM_178690	Rab3gap1	94710	NM_028135	Tmem163	96042	exonic	Ccnt2	3-GTTTA,MA1606.1 Foxf1(0.844);5-GCCAA,MA0671.1 NFIX(0.953);5-ACTTCCT,MA0765.2 ETV5(0.933);6-TGACGTC,MA1069.1 TGA6(0.962);7-CTGTGCT,MA0332.1 MET28(0.720);9-AGGGCGG,MA0443.1 btd(0.810);
chr1	127868576	127869130	555	127868838	27	19.9722	8.30268	16.4346	FOXA1_peak_1089	1	NM_181750	R3hdm1	234453	NM_011737	Map3k19	28563	exonic	Rab3gap1	3-ACATTCC,MA0808.1 TEAD3(0.974);3-GTTTA,MA1606.1 Foxf1(0.844);5-GCCAA,MA0671.1 NFIX(0.953);6-TGACGTC,MA1069.1 TGA6(0.962);7-CTGTGCT,MA0332.1 MET28(0.720);9-AGGGCGG,MA0443.1 btd(0.810);
chr1	127904899	127905329	431	127905162	12	5.86765	3.85482	3.34927	FOXA1_peak_1090	1	NM_181750	R3hdm1	198192	NM_011737	Map3k19	64824	intronic	Rab3gap1	1-TGACTCA,MA1448.1 fos-1(0.996);3-ACATTCC,MA0808.1 TEAD3(0.974);3-GTTTA,MA1606.1 Foxf1(0.844);5-GCCAA,MA0671.1 NFIX(0.953);5-ACTTCCT,MA0765.2 ETV5(0.933);6-TGACGTC,MA1069.1 TGA6(0.962);7-CTGTGCT,MA0332.1 MET28(0.720);9-AGGGCGG,MA0443.1 btd(0.810);
chr1	127975736	127976296	561	127975966	31	20.1397	7.40741	16.5923	FOXA1_peak_1091	3	NM_181750	R3hdm1	127290	NM_011737	Map3k19	135726	exonic	Zranb3	1-TGACTCA,MA1448.1 fos-1(0.996);3-ACATTCC,MA0808.1 TEAD3(0.974);3-GTTTA,MA1606.1 Foxf1(0.844);5-GCCAA,MA0671.1 NFIX(0.953);5-ACTTCCT,MA0765.2 ETV5(0.933);6-TGACGTC,MA1069.1 TGA6(0.962);7-CTGTGCT,MA0332.1 MET28(0.720);9-AGGGCGG,MA0443.1 btd(0.810);
chr1	127982035	127982614	580	127982153	25	9.04994	3.77907	6.25707	FOXA1_peak_1092	3	NM_181750	R3hdm1	120981	NM_011737	Map3k19	142034	intronic	Zranb3	1-TGACTCA,MA1448.1 fos-1(0.996);3-ACATTCC,MA0808.1 TEAD3(0.974);3-GTTTA,MA1606.1 Foxf1(0.844);5-ACTTCCT,MA0765.2 ETV5(0.933);6-TGACGTC,MA1069.1 TGA6(0.962);7-CTGTGCT,MA0332.1 MET28(0.720);9-AGGGCGG,MA0443.1 btd(0.810);
chr1	127983346	127983990	645	127983668	24	8.23007	3.57143	5.50319	FOXA1_peak_1093	3	NM_181750	R3hdm1	119638	NM_011737	Map3k19	143378	intronic	Zranb3	1-TGACTCA,MA1448.1 fos-1(0.996);3-ACATTCC,MA0808.1 TEAD3(0.974);3-GTTTA,MA1606.1 Foxf1(0.844);5-ACTTCCT,MA0765.2 ETV5(0.933);6-TGACGTC,MA1069.1 TGA6(0.962);7-CTGTGCT,MA0332.1 MET28(0.720);9-AGGGCGG,MA0443.1 btd(0.810);
chr1	128102495	128103631	1137	128103202	48	30.9697	8.27703	26.7849	FOXA1_peak_1094	3	NM_001357482	R3hdm1	38924	NM_027678	Zranb3	592	exonic	Zranb3	1-TGACTCA,MA1448.1 fos-1(0.996);3-ACATTCC,MA0808.1 TEAD3(0.974);3-GTTTA,MA1606.1 Foxf1(0.844);5-GCCAA,MA0671.1 NFIX(0.953);5-ACTTCCT,MA0765.2 ETV5(0.933);6-TGACGTC,MA1069.1 TGA6(0.962);7-CTGTGCT,MA0332.1 MET28(0.720);9-AGGGCGG,MA0443.1 btd(0.810);
chr1	128243950	128244509	560	128244268	28	16.1389	6.22318	12.8437	FOXA1_peak_1095	2	NM_172485	Thsd7b	1029074	NM_001285945	Zranb3	141182	exonic	Ubxn4	1-TGACTCA,MA1448.1 fos-1(0.996);3-ACATTCC,MA0808.1 TEAD3(0.974);3-GTTTA,MA1606.1 Foxf1(0.844);5-GCCAA,MA0671.1 NFIX(0.953);5-ACTTCCT,MA0765.2 ETV5(0.933);6-TGACGTC,MA1069.1 TGA6(0.962);7-CTGTGCT,MA0332.1 MET28(0.720);9-AGGGCGG,MA0443.1 btd(0.810);
chr1	128303874	128304391	518	128304206	27	18.1358	7.36842	14.7134	FOXA1_peak_1096	1	NM_172485	Thsd7b	969171	NM_001285945	Zranb3	201085	exonic	Lct	3-ACATTCC,MA0808.1 TEAD3(0.974);5-GCCAA,MA0671.1 NFIX(0.953);5-ACTTCCT,MA0765.2 ETV5(0.933);7-CTGTGCT,MA0332.1 MET28(0.720);9-AGGGCGG,MA0443.1 btd(0.810);
chr1	128359470	128359970	501	128359783	32	19.6078	6.96203	16.0936	FOXA1_peak_1097	2	NM_172485	Thsd7b	913584	NM_001081078	Lct	31402	exonic	Mcm6	3-ACATTCC,MA0808.1 TEAD3(0.974);3-GTTTA,MA1606.1 Foxf1(0.844);5-GCCAA,MA0671.1 NFIX(0.953);6-TGACGTC,MA1069.1 TGA6(0.962);7-CTGTGCT,MA0332.1 MET28(0.720);9-AGGGCGG,MA0443.1 btd(0.810);
chr1	128398873	128399544	672	128399086	44	30.8623	9.07258	26.6841	FOXA1_peak_1098	1	NM_172485	Thsd7b	874095	NM_008567	Mcm6	39503	intronic	Dars	1-TGACTCA,MA1448.1 fos-1(0.996);3-ACATTCC,MA0808.1 TEAD3(0.974);3-GTTTA,MA1606.1 Foxf1(0.844);5-GCCAA,MA0671.1 NFIX(0.953);5-ACTTCCT,MA0765.2 ETV5(0.933);6-TGACGTC,MA1069.1 TGA6(0.962);7-CTGTGCT,MA0332.1 MET28(0.720);
chr1	128417231	128417561	331	128417377	21	11.7415	5.47264	8.7466	FOXA1_peak_1099	2	NM_172485	Thsd7b	855908	NM_008567	Mcm6	57691	UTR5	Dars(NM_177445:c.199_14delins0,NM_145507:c.199_14delins0)	3-ACATTCC,MA0808.1 TEAD3(0.974);3-GTTTA,MA1606.1 Foxf1(0.844);5-GCCAA,MA0671.1 NFIX(0.953);5-ACTTCCT,MA0765.2 ETV5(0.933);6-TGACGTC,MA1069.1 TGA6(0.962);7-CTGTGCT,MA0332.1 MET28(0.720);9-AGGGCGG,MA0443.1 btd(0.810);
chr1	128518940	128519487	548	128519107	11	5.12234	3.55829	2.6851	FOXA1_peak_1100	0	NM_172485	Thsd7b	754090	NM_145507	Dars	101797	intergenic	Dars(dist=101524),Cxcr4(dist=68712)	1-TGACTCA,MA1448.1 fos-1(0.996);3-ACATTCC,MA0808.1 TEAD3(0.974);3-GTTTA,MA1606.1 Foxf1(0.844);5-ACTTCCT,MA0765.2 ETV5(0.933);6-TGACGTC,MA1069.1 TGA6(0.962);7-CTGTGCT,MA0332.1 MET28(0.720);9-AGGGCGG,MA0443.1 btd(0.810);
chr1	128592221	128592460	240	128592297	9	3.7352	2.96524	1.49062	FOXA1_peak_1101	2	NM_172485	Thsd7b	680963	NM_145507	Dars	174924	UTR5	Cxcr4(NM_009911:c.90_12delins0,NM_001356509:c.90_12delins0)	3-GTTTA,MA1606.1 Foxf1(0.844);6-TGACGTC,MA1069.1 TGA6(0.962);9-AGGGCGG,MA0443.1 btd(0.810);
chr1	129144213	129144722	510	129144412	17	6.79459	3.68852	4.18758	FOXA1_peak_1102	0	NM_172485	Thsd7b	128836	NM_009911	Cxcr4	552168	intergenic	Cxcr4(dist=551914),Thsd7b(dist=128582)	3-ACATTCC,MA0808.1 TEAD3(0.974);3-GTTTA,MA1606.1 Foxf1(0.844);5-GCCAA,MA0671.1 NFIX(0.953);5-ACTTCCT,MA0765.2 ETV5(0.933);6-TGACGTC,MA1069.1 TGA6(0.962);7-CTGTGCT,MA0332.1 MET28(0.720);
chr1	129146439	129146678	240	129146592	16	6.21296	3.52697	3.66438	FOXA1_peak_1103	0	NM_172485	Thsd7b	126745	NM_009911	Cxcr4	554259	intergenic	Cxcr4(dist=554140),Thsd7b(dist=126626)	3-ACATTCC,MA0808.1 TEAD3(0.974);3-GTTTA,MA1606.1 Foxf1(0.844);5-GCCAA,MA0671.1 NFIX(0.953);6-TGACGTC,MA1069.1 TGA6(0.962);7-CTGTGCT,MA0332.1 MET28(0.720);9-AGGGCGG,MA0443.1 btd(0.810);
chr1	129386423	129386802	380	129386594	20	12.8104	6.22701	9.73711	FOXA1_peak_1104	1	NR_151525	Cd55os	1036211	NM_009911	Cxcr4	794313	intronic	Thsd7b	1-TGACTCA,MA1448.1 fos-1(0.996);3-GTTTA,MA1606.1 Foxf1(0.844);5-ACTTCCT,MA0765.2 ETV5(0.933);6-TGACGTC,MA1069.1 TGA6(0.962);7-CTGTGCT,MA0332.1 MET28(0.720);9-AGGGCGG,MA0443.1 btd(0.810);
chr1	129462895	129463346	452	129463184	15	8.28326	4.74439	5.5459	FOXA1_peak_1105	1	NR_151525	Cd55os	959703	NM_009911	Cxcr4	870821	intronic	Thsd7b	1-TGACTCA,MA1448.1 fos-1(0.996);3-ACATTCC,MA0808.1 TEAD3(0.974);3-GTTTA,MA1606.1 Foxf1(0.844);5-ACTTCCT,MA0765.2 ETV5(0.933);6-TGACGTC,MA1069.1 TGA6(0.962);7-CTGTGCT,MA0332.1 MET28(0.720);
chr1	129589257	129589547	291	129589409	14	7.45003	4.44786	4.78318	FOXA1_peak_1106	1	NR_151525	Cd55os	833422	NM_009911	Cxcr4	997103	intronic	Thsd7b	3-GTTTA,MA1606.1 Foxf1(0.844);5-GCCAA,MA0671.1 NFIX(0.953);5-ACTTCCT,MA0765.2 ETV5(0.933);6-TGACGTC,MA1069.1 TGA6(0.962);9-AGGGCGG,MA0443.1 btd(0.810);
chr1	130225106	130225370	265	130225222	12	5.86765	3.85482	3.34927	FOXA1_peak_1107	0	NR_151525	Cd55os	197586	NM_009911	Cxcr4	1632939	intergenic	Thsd7b(dist=5828),Cd55b(dist=163158)	1-TGACTCA,MA1448.1 fos-1(0.996);3-ACATTCC,MA0808.1 TEAD3(0.974);3-GTTTA,MA1606.1 Foxf1(0.844);6-TGACGTC,MA1069.1 TGA6(0.962);7-CTGTGCT,MA0332.1 MET28(0.720);9-AGGGCGG,MA0443.1 btd(0.810);
chr1	130462485	130463074	590	130462584	16	9.14231	5.04091	6.33764	FOXA1_peak_1108	1	NM_178691	Yod1	254547	NM_007827	Cd55b	39736	exonic	Cd55	3-ACATTCC,MA0808.1 TEAD3(0.974);3-GTTTA,MA1606.1 Foxf1(0.844);5-GCCAA,MA0671.1 NFIX(0.953);5-ACTTCCT,MA0765.2 ETV5(0.933);7-CTGTGCT,MA0332.1 MET28(0.720);9-AGGGCGG,MA0443.1 btd(0.810);
chr1	130634008	130634207	200	130634029	12	5.86765	3.85482	3.34927	FOXA1_peak_1109	0	NM_178691	Yod1	83219	NM_009581	Zp3r	4501	downstream	C4bp(dist=1714)	3-ACATTCC,MA0808.1 TEAD3(0.974);5-ACTTCCT,MA0765.2 ETV5(0.933);6-TGACGTC,MA1069.1 TGA6(0.962);9-AGGGCGG,MA0443.1 btd(0.810);
chr1	130715620	130716275	656	130715951	66	43.533	9.12807	38.6099	FOXA1_peak_1110	4	NM_178691	Yod1	1379	NM_001162416	Pfkfb2	1371	UTR5	Pfkfb2(NM_001368843:c.1492_1326delins0,NM_008825:c.1265_1165delins0)	3-GTTTA,MA1606.1 Foxf1(0.844);5-GCCAA,MA0671.1 NFIX(0.953);5-ACTTCCT,MA0765.2 ETV5(0.933);6-TGACGTC,MA1069.1 TGA6(0.962);7-CTGTGCT,MA0332.1 MET28(0.720);9-AGGGCGG,MA0443.1 btd(0.810);
chr1	130717189	130717494	306	130717201	19	5.12211	2.7933	2.6851	FOXA1_peak_1111	2	NM_177604	AA986860	14634	NM_001368843	Pfkfb2	1293	exonic	Yod1	3-ACATTCC,MA0808.1 TEAD3(0.974);5-GCCAA,MA0671.1 NFIX(0.953);7-CTGTGCT,MA0332.1 MET28(0.720);9-AGGGCGG,MA0443.1 btd(0.810);
chr1	130731781	130732214	434	130732018	44	17.7824	4.71698	14.3828	FOXA1_peak_1112	1	NR_151623	Gm28856	34386	NM_001162415	Pfkfb2	2744	UTR5	AA986860(NM_177604:c.-5607_-5369delins0)	3-ACATTCC,MA0808.1 TEAD3(0.974);5-GCCAA,MA0671.1 NFIX(0.953);5-ACTTCCT,MA0765.2 ETV5(0.933);6-TGACGTC,MA1069.1 TGA6(0.962);9-AGGGCGG,MA0443.1 btd(0.810);
chr1	130733582	130734042	461	130733861	46	17.9109	4.5809	14.5024	FOXA1_peak_1113	1	NR_151623	Gm28856	32572	NM_001162415	Pfkfb2	4559	intronic	AA986860	1-TGACTCA,MA1448.1 fos-1(0.996);3-ACATTCC,MA0808.1 TEAD3(0.974);3-GTTTA,MA1606.1 Foxf1(0.844);5-GCCAA,MA0671.1 NFIX(0.953);5-ACTTCCT,MA0765.2 ETV5(0.933);6-TGACGTC,MA1069.1 TGA6(0.962);7-CTGTGCT,MA0332.1 MET28(0.720);
chr1	130761591	130761948	358	130761786	20	8.79124	4.23387	6.01751	FOXA1_peak_1114	0	NR_151623	Gm28856	4614	NM_001162415	Pfkfb2	32516	intergenic	AA986860(dist=16969),Gm28856(dist=4436)	3-ACATTCC,MA0808.1 TEAD3(0.974);3-GTTTA,MA1606.1 Foxf1(0.844);5-GCCAA,MA0671.1 NFIX(0.953);5-ACTTCCT,MA0765.2 ETV5(0.933);6-TGACGTC,MA1069.1 TGA6(0.962);7-CTGTGCT,MA0332.1 MET28(0.720);
chr1	130770437	130771247	811	130770692	41	24.1037	7.07071	20.3175	FOXA1_peak_1115	1	NM_001170632	Fcamr	30060	NM_001162415	Pfkfb2	41589	ncRNA_intronic	Gm28856	1-TGACTCA,MA1448.1 fos-1(0.996);3-ACATTCC,MA0808.1 TEAD3(0.974);3-GTTTA,MA1606.1 Foxf1(0.844);5-GCCAA,MA0671.1 NFIX(0.953);5-ACTTCCT,MA0765.2 ETV5(0.933);6-TGACGTC,MA1069.1 TGA6(0.962);7-CTGTGCT,MA0332.1 MET28(0.720);9-AGGGCGG,MA0443.1 btd(0.810);
chr1	130832124	130832512	389	130832273	15	6.79294	3.94089	4.18621	FOXA1_peak_1116	1	NM_026976	Fcmr	33459	NM_001162415	Pfkfb2	103065	intronic	Pigr	3-GTTTA,MA1606.1 Foxf1(0.844);5-GCCAA,MA0671.1 NFIX(0.953);5-ACTTCCT,MA0765.2 ETV5(0.933);6-TGACGTC,MA1069.1 TGA6(0.962);7-CTGTGCT,MA0332.1 MET28(0.720);9-AGGGCGG,MA0443.1 btd(0.810);
chr1	130879989	130880459	471	130880268	32	18.0788	6.32184	14.6596	FOXA1_peak_1117	1	NM_010548	Il10	139621	NM_001162415	Pfkfb2	150971	intronic	Fcmr	1-TGACTCA,MA1448.1 fos-1(0.996);3-ACATTCC,MA0808.1 TEAD3(0.974);3-GTTTA,MA1606.1 Foxf1(0.844);5-ACTTCCT,MA0765.2 ETV5(0.933);7-CTGTGCT,MA0332.1 MET28(0.720);9-AGGGCGG,MA0443.1 btd(0.810);
chr1	130902563	130902899	337	130902755	22	14.7685	6.82006	11.5623	FOXA1_peak_1118	0	NM_010548	Il10	117114	NM_053095	Il24	15320	intergenic	Il24(dist=15152),Il20(dist=4086)	1-TGACTCA,MA1448.1 fos-1(0.996);3-ACATTCC,MA0808.1 TEAD3(0.974);3-GTTTA,MA1606.1 Foxf1(0.844);5-ACTTCCT,MA0765.2 ETV5(0.933);6-TGACGTC,MA1069.1 TGA6(0.962);7-CTGTGCT,MA0332.1 MET28(0.720);
chr1	130943961	130944160	200	130944108	13	6.17841	3.88889	3.63253	FOXA1_peak_1119	0	NM_010548	Il10	75784	NM_001355135	Il19	3945	intergenic	Il19(dist=3846),Il10(dist=75685)	1-TGACTCA,MA1448.1 fos-1(0.996);5-ACTTCCT,MA0765.2 ETV5(0.933);6-TGACGTC,MA1069.1 TGA6(0.962);7-CTGTGCT,MA0332.1 MET28(0.720);
chr1	130987307	130987747	441	130987419	10	4.41062	3.26177	2.06315	FOXA1_peak_1120	0	NM_010548	Il10	32318	NM_001355135	Il19	47412	intergenic	Il19(dist=47192),Il10(dist=32098)	3-ACATTCC,MA0808.1 TEAD3(0.974);6-TGACGTC,MA1069.1 TGA6(0.962);7-CTGTGCT,MA0332.1 MET28(0.720);9-AGGGCGG,MA0443.1 btd(0.810);
chr1	131021390	131021782	393	131021628	19	8.66309	4.31035	5.89875	FOXA1_peak_1121	1	NM_010709	Eif2d	131621	NM_001355135	Il19	81471	exonic	Il10	1-TGACTCA,MA1448.1 fos-1(0.996);3-ACATTCC,MA0808.1 TEAD3(0.974);3-GTTTA,MA1606.1 Foxf1(0.844);5-ACTTCCT,MA0765.2 ETV5(0.933);6-TGACGTC,MA1069.1 TGA6(0.962);7-CTGTGCT,MA0332.1 MET28(0.720);
chr1	131046220	131046486	267	131046301	25	6.42965	2.88248	3.86217	FOXA1_peak_1122	0	NM_010709	Eif2d	106854	NM_001355135	Il19	106238	intergenic	Il10(dist=21250),Mapkapk2(dist=7215)	3-ACATTCC,MA0808.1 TEAD3(0.974);5-ACTTCCT,MA0765.2 ETV5(0.933);6-TGACGTC,MA1069.1 TGA6(0.962);7-CTGTGCT,MA0332.1 MET28(0.720);
chr1	131062698	131063045	348	131062946	23	6.05546	2.8777	3.52065	FOXA1_peak_1123	1	NM_010709	Eif2d	90335	NM_001355135	Il19	122756	intronic	Mapkapk2	3-GTTTA,MA1606.1 Foxf1(0.844);5-GCCAA,MA0671.1 NFIX(0.953);5-ACTTCCT,MA0765.2 ETV5(0.933);6-TGACGTC,MA1069.1 TGA6(0.962);7-CTGTGCT,MA0332.1 MET28(0.720);
chr1	131072343	131072725	383	131072438	30	8.92353	3.34052	6.14023	FOXA1_peak_1124	1	NM_010709	Eif2d	80673	NM_001355135	Il19	132419	intronic	Mapkapk2	1-TGACTCA,MA1448.1 fos-1(0.996);3-ACATTCC,MA0808.1 TEAD3(0.974);5-GCCAA,MA0671.1 NFIX(0.953);5-ACTTCCT,MA0765.2 ETV5(0.933);6-TGACGTC,MA1069.1 TGA6(0.962);7-CTGTGCT,MA0332.1 MET28(0.720);
chr1	131089767	131090002	236	131089905	30	6.7888	2.73369	4.18272	FOXA1_peak_1125	1	NM_010709	Eif2d	63322	NM_001355135	Il19	149769	intronic	Mapkapk2	5-ACTTCCT,MA0765.2 ETV5(0.933);6-TGACGTC,MA1069.1 TGA6(0.962);7-CTGTGCT,MA0332.1 MET28(0.720);
chr1	131097665	131098044	380	131097875	34	13.9596	4.55729	10.8075	FOXA1_peak_1126	1	NM_010709	Eif2d	55352	NM_001355135	Il19	157739	UTR5	Mapkapk2(NM_008551:c.318_140delins0)	3-GTTTA,MA1606.1 Foxf1(0.844);5-ACTTCCT,MA0765.2 ETV5(0.933);6-TGACGTC,MA1069.1 TGA6(0.962);7-CTGTGCT,MA0332.1 MET28(0.720);9-AGGGCGG,MA0443.1 btd(0.810);
chr1	131107834	131108536	703	131108192	68	35.7799	6.79134	31.3159	FOXA1_peak_1127	0	NM_010709	Eif2d	45022	NM_008551	Mapkapk2	10342	intergenic	Mapkapk2(dist=9991),Dyrk3(dist=19905)	3-ACATTCC,MA0808.1 TEAD3(0.974);3-GTTTA,MA1606.1 Foxf1(0.844);5-GCCAA,MA0671.1 NFIX(0.953);5-ACTTCCT,MA0765.2 ETV5(0.933);6-TGACGTC,MA1069.1 TGA6(0.962);7-CTGTGCT,MA0332.1 MET28(0.720);9-AGGGCGG,MA0443.1 btd(0.810);
chr1	131118636	131118980	345	131118819	23	8.18847	3.64742	5.46478	FOXA1_peak_1128	0	NM_010709	Eif2d	34399	NM_008551	Mapkapk2	20965	intergenic	Mapkapk2(dist=20793),Dyrk3(dist=9461)	1-TGACTCA,MA1448.1 fos-1(0.996);3-ACATTCC,MA0808.1 TEAD3(0.974);3-GTTTA,MA1606.1 Foxf1(0.844);5-ACTTCCT,MA0765.2 ETV5(0.933);6-TGACGTC,MA1069.1 TGA6(0.962);7-CTGTGCT,MA0332.1 MET28(0.720);9-AGGGCGG,MA0443.1 btd(0.810);
chr1	131125989	131126448	460	131126256	35	15.6579	5	12.3949	FOXA1_peak_1129	0	NM_010709	Eif2d	26988	NM_008551	Mapkapk2	28375	downstream	Dyrk3(dist=1993)	1-TGACTCA,MA1448.1 fos-1(0.996);3-ACATTCC,MA0808.1 TEAD3(0.974);5-GCCAA,MA0671.1 NFIX(0.953);5-ACTTCCT,MA0765.2 ETV5(0.933);6-TGACGTC,MA1069.1 TGA6(0.962);7-CTGTGCT,MA0332.1 MET28(0.720);
chr1	131135179	131135454	276	131135296	28	10.3059	3.94022	7.41371	FOXA1_peak_1130	1	NM_010709	Eif2d	17890	NM_008551	Mapkapk2	37473	intronic	Dyrk3	3-ACATTCC,MA0808.1 TEAD3(0.974);3-GTTTA,MA1606.1 Foxf1(0.844);5-ACTTCCT,MA0765.2 ETV5(0.933);6-TGACGTC,MA1069.1 TGA6(0.962);7-CTGTGCT,MA0332.1 MET28(0.720);
chr1	131138050	131138467	418	131138193	24	7.61799	3.35121	4.93834	FOXA1_peak_1131	1	NM_010709	Eif2d	14948	NM_008551	Mapkapk2	40415	exonic	Dyrk3	5-GCCAA,MA0671.1 NFIX(0.953);5-ACTTCCT,MA0765.2 ETV5(0.933);6-TGACGTC,MA1069.1 TGA6(0.962);7-CTGTGCT,MA0332.1 MET28(0.720);9-AGGGCGG,MA0443.1 btd(0.810);
chr1	131153031	131153407	377	131153268	26	15.479	6.30841	12.2276	FOXA1_peak_1132	2	NM_175382	Fam72a	374684	NM_145508	Dyrk3	14985	exonic	Eif2d	5-GCCAA,MA0671.1 NFIX(0.953);5-ACTTCCT,MA0765.2 ETV5(0.933);6-TGACGTC,MA1069.1 TGA6(0.962);7-CTGTGCT,MA0332.1 MET28(0.720);9-AGGGCGG,MA0443.1 btd(0.810);
chr1	131224867	131225309	443	131225111	45	24.4342	6.55271	20.6286	FOXA1_peak_1133	2	NM_175382	Fam72a	302815	NM_001311094	Rassf5	24903	intronic	Rassf5	3-GTTTA,MA1606.1 Foxf1(0.844);5-GCCAA,MA0671.1 NFIX(0.953);5-ACTTCCT,MA0765.2 ETV5(0.933);6-TGACGTC,MA1069.1 TGA6(0.962);7-CTGTGCT,MA0332.1 MET28(0.720);9-AGGGCGG,MA0443.1 btd(0.810);
chr1	131228171	131228421	251	131228291	21	6.38444	3.1339	3.82078	FOXA1_peak_1134	2	NM_175382	Fam72a	299607	NM_001311094	Rassf5	28111	intronic	Rassf5	3-ACATTCC,MA0808.1 TEAD3(0.974);7-CTGTGCT,MA0332.1 MET28(0.720);9-AGGGCGG,MA0443.1 btd(0.810);
chr1	131238844	131239929	1086	131239324	45	18.944	4.93562	15.4707	FOXA1_peak_1135	2	NM_175382	Fam72a	288516	NM_001311094	Rassf5	39201	intronic	Rassf5	1-TGACTCA,MA1448.1 fos-1(0.996);3-ACATTCC,MA0808.1 TEAD3(0.974);3-GTTTA,MA1606.1 Foxf1(0.844);5-GCCAA,MA0671.1 NFIX(0.953);5-ACTTCCT,MA0765.2 ETV5(0.933);6-TGACGTC,MA1069.1 TGA6(0.962);7-CTGTGCT,MA0332.1 MET28(0.720);9-AGGGCGG,MA0443.1 btd(0.810);
chr1	131245607	131246072	466	131245958	28	8.45515	3.33333	5.70649	FOXA1_peak_1136	0	NM_175382	Fam72a	282063	NM_018750	Rassf5	661	upstream	Rassf5(dist=429)	3-ACATTCC,MA0808.1 TEAD3(0.974);3-GTTTA,MA1606.1 Foxf1(0.844);5-GCCAA,MA0671.1 NFIX(0.953);5-ACTTCCT,MA0765.2 ETV5(0.933);6-TGACGTC,MA1069.1 TGA6(0.962);7-CTGTGCT,MA0332.1 MET28(0.720);9-AGGGCGG,MA0443.1 btd(0.810);
chr1	131279948	131280648	701	131280357	24	8.75308	3.76506	5.98243	FOXA1_peak_1137	0	NM_175382	Fam72a	247605	NM_019777	Ikbke	735	upstream	Ikbke(dist=385)	3-ACATTCC,MA0808.1 TEAD3(0.974);3-GTTTA,MA1606.1 Foxf1(0.844);5-ACTTCCT,MA0765.2 ETV5(0.933);6-TGACGTC,MA1069.1 TGA6(0.962);7-CTGTGCT,MA0332.1 MET28(0.720);9-AGGGCGG,MA0443.1 btd(0.810);
chr1	131287356	131287696	341	131287555	14	6.13843	3.73134	3.59593	FOXA1_peak_1138	1	NM_175382	Fam72a	240377	NM_019777	Ikbke	7963	UTR3	Srgap2(NM_001081011:c.*2001_*1661delins0)	1-TGACTCA,MA1448.1 fos-1(0.996);3-ACATTCC,MA0808.1 TEAD3(0.974);3-GTTTA,MA1606.1 Foxf1(0.844);5-GCCAA,MA0671.1 NFIX(0.953);5-ACTTCCT,MA0765.2 ETV5(0.933);7-CTGTGCT,MA0332.1 MET28(0.720);9-AGGGCGG,MA0443.1 btd(0.810);
chr1	131400882	131401240	359	131401071	21	13.7799	6.52353	10.6399	FOXA1_peak_1139	1	NM_175382	Fam72a	126842	NM_019777	Ikbke	121498	intronic	Srgap2	1-TGACTCA,MA1448.1 fos-1(0.996);3-GTTTA,MA1606.1 Foxf1(0.844);7-CTGTGCT,MA0332.1 MET28(0.720);
chr1	131427475	131427929	455	131427795	15	7.51711	4.32432	4.84536	FOXA1_peak_1140	1	NM_175382	Fam72a	100201	NM_019777	Ikbke	148139	intronic	Srgap2	3-ACATTCC,MA0808.1 TEAD3(0.974);3-GTTTA,MA1606.1 Foxf1(0.844);5-GCCAA,MA0671.1 NFIX(0.953);5-ACTTCCT,MA0765.2 ETV5(0.933);6-TGACGTC,MA1069.1 TGA6(0.962);7-CTGTGCT,MA0332.1 MET28(0.720);9-AGGGCGG,MA0443.1 btd(0.810);
chr1	131461004	131461385	382	131461200	32	21.6971	7.89474	18.0546	FOXA1_peak_1141	1	NM_175382	Fam72a	66708	NM_019777	Ikbke	181631	intronic	Srgap2	1-TGACTCA,MA1448.1 fos-1(0.996);3-ACATTCC,MA0808.1 TEAD3(0.974);3-GTTTA,MA1606.1 Foxf1(0.844);5-ACTTCCT,MA0765.2 ETV5(0.933);7-CTGTGCT,MA0332.1 MET28(0.720);
chr1	131504197	131504891	695	131504612	17	8.3168	4.4335	5.57754	FOXA1_peak_1142	1	NM_175382	Fam72a	23359	NM_019777	Ikbke	224981	intronic	Srgap2	1-TGACTCA,MA1448.1 fos-1(0.996);3-ACATTCC,MA0808.1 TEAD3(0.974);3-GTTTA,MA1606.1 Foxf1(0.844);5-GCCAA,MA0671.1 NFIX(0.953);5-ACTTCCT,MA0765.2 ETV5(0.933);6-TGACGTC,MA1069.1 TGA6(0.962);7-CTGTGCT,MA0332.1 MET28(0.720);9-AGGGCGG,MA0443.1 btd(0.810);
chr1	131527139	131528149	1011	131527526	72	38.1111	6.89981	33.5076	FOXA1_peak_1143	2	NM_011924	Avpr1b	71470	NM_019777	Ikbke	248081	UTR5	Fam72a(NM_175382:c.-798_-552delins0),Srgap2(NM_001081011:c.2357_2229delins0)	3-GTTTA,MA1606.1 Foxf1(0.844);5-GCCAA,MA0671.1 NFIX(0.953);5-ACTTCCT,MA0765.2 ETV5(0.933);6-TGACGTC,MA1069.1 TGA6(0.962);7-CTGTGCT,MA0332.1 MET28(0.720);9-AGGGCGG,MA0443.1 btd(0.810);
chr1	131555118	131555521	404	131555208	15	7.87682	4.51977	5.1773	FOXA1_peak_1144	0	NM_011924	Avpr1b	43794	NM_001081011	Srgap2	27958	intergenic	Fam72a(dist=16083),Avpr1b(dist=43593)	1-TGACTCA,MA1448.1 fos-1(0.996);3-GTTTA,MA1606.1 Foxf1(0.844);6-TGACGTC,MA1069.1 TGA6(0.962);7-CTGTGCT,MA0332.1 MET28(0.720);
chr1	131586762	131587115	354	131587071	12	5.86765	3.85482	3.34927	FOXA1_peak_1145	0	NM_011924	Avpr1b	12175	NM_001081011	Srgap2	59577	intergenic	Fam72a(dist=47727),Avpr1b(dist=11999)	1-TGACTCA,MA1448.1 fos-1(0.996);3-ACATTCC,MA0808.1 TEAD3(0.974);3-GTTTA,MA1606.1 Foxf1(0.844);5-GCCAA,MA0671.1 NFIX(0.953);5-ACTTCCT,MA0765.2 ETV5(0.933);7-CTGTGCT,MA0332.1 MET28(0.720);9-AGGGCGG,MA0443.1 btd(0.810);
chr1	131690480	131690803	324	131690639	18	8.10775	4.18502	5.39047	FOXA1_peak_1146	2	NM_177243	Slc26a9	53380	NM_001081011	Srgap2	163280	intronic	Rab7b	1-TGACTCA,MA1448.1 fos-1(0.996);3-ACATTCC,MA0808.1 TEAD3(0.974);3-GTTTA,MA1606.1 Foxf1(0.844);5-ACTTCCT,MA0765.2 ETV5(0.933);6-TGACGTC,MA1069.1 TGA6(0.962);7-CTGTGCT,MA0332.1 MET28(0.720);9-AGGGCGG,MA0443.1 btd(0.810);
chr1	131719192	131719611	420	131719494	25	13.5892	5.62771	10.465	FOXA1_peak_1147	0	NM_177243	Slc26a9	24620	NM_001081011	Srgap2	192040	intergenic	Rab7b(dist=3753),Slc26a9(dist=24411)	1-TGACTCA,MA1448.1 fos-1(0.996);3-GTTTA,MA1606.1 Foxf1(0.844);5-ACTTCCT,MA0765.2 ETV5(0.933);6-TGACGTC,MA1069.1 TGA6(0.962);7-CTGTGCT,MA0332.1 MET28(0.720);9-AGGGCGG,MA0443.1 btd(0.810);
chr1	131733674	131734209	536	131733850	31	11.4726	4.05063	8.49598	FOXA1_peak_1148	0	NM_177243	Slc26a9	10080	NM_001081011	Srgap2	206580	intergenic	Rab7b(dist=18235),Slc26a9(dist=9813)	3-ACATTCC,MA0808.1 TEAD3(0.974);3-GTTTA,MA1606.1 Foxf1(0.844);5-ACTTCCT,MA0765.2 ETV5(0.933);6-TGACGTC,MA1069.1 TGA6(0.962);7-CTGTGCT,MA0332.1 MET28(0.720);9-AGGGCGG,MA0443.1 btd(0.810);
chr1	131737400	131737705	306	131737560	24	5.931	2.77778	3.40727	FOXA1_peak_1149	0	NM_177243	Slc26a9	6469	NM_001081011	Srgap2	210191	intergenic	Rab7b(dist=21961),Slc26a9(dist=6317)	3-ACATTCC,MA0808.1 TEAD3(0.974);5-GCCAA,MA0671.1 NFIX(0.953);6-TGACGTC,MA1069.1 TGA6(0.962);7-CTGTGCT,MA0332.1 MET28(0.720);9-AGGGCGG,MA0443.1 btd(0.810);
chr1	131740303	131740898	596	131740642	39	18.4165	5.42005	14.9763	FOXA1_peak_1150	0	NM_177243	Slc26a9	3421	NM_001081011	Srgap2	213239	intergenic	Rab7b(dist=24864),Slc26a9(dist=3124)	1-TGACTCA,MA1448.1 fos-1(0.996);3-ACATTCC,MA0808.1 TEAD3(0.974);3-GTTTA,MA1606.1 Foxf1(0.844);5-GCCAA,MA0671.1 NFIX(0.953);5-ACTTCCT,MA0765.2 ETV5(0.933);6-TGACGTC,MA1069.1 TGA6(0.962);7-CTGTGCT,MA0332.1 MET28(0.720);
chr1	131749891	131750272	382	131750230	25	6.06352	2.76596	3.52802	FOXA1_peak_1151	1	NM_178079	Pm20d1	47313	NM_001081011	Srgap2	222720	intronic	Slc26a9	5-GCCAA,MA0671.1 NFIX(0.953);5-ACTTCCT,MA0765.2 ETV5(0.933);6-TGACGTC,MA1069.1 TGA6(0.962);7-CTGTGCT,MA0332.1 MET28(0.720);9-AGGGCGG,MA0443.1 btd(0.810);
chr1	131827660	131828312	653	131828059	33	17.5977	5.96491	14.2091	FOXA1_peak_1152	1	NM_144875	Rab29	39291	NM_001081011	Srgap2	300625	UTR5	Slc41a1(NM_173865:c.-2610_-2310delins0)	3-ACATTCC,MA0808.1 TEAD3(0.974);3-GTTTA,MA1606.1 Foxf1(0.844);5-GCCAA,MA0671.1 NFIX(0.953);5-ACTTCCT,MA0765.2 ETV5(0.933);6-TGACGTC,MA1069.1 TGA6(0.962);7-CTGTGCT,MA0332.1 MET28(0.720);9-AGGGCGG,MA0443.1 btd(0.810);
chr1	131867129	131867403	275	131867321	15	6.79294	3.94089	4.18621	FOXA1_peak_1153	1	NM_001145804	Nucks1	43192	NM_001081011	Srgap2	339905	UTR5	Rab29(NM_144875:c.-375_-249delins0)	3-ACATTCC,MA0808.1 TEAD3(0.974);5-ACTTCCT,MA0765.2 ETV5(0.933);6-TGACGTC,MA1069.1 TGA6(0.962);7-CTGTGCT,MA0332.1 MET28(0.720);9-AGGGCGG,MA0443.1 btd(0.810);
chr1	131910223	131910702	480	131910534	40	23.6915	7.09343	19.9293	FOXA1_peak_1154	2	NM_001177628	Slc45a3	52452	NM_001081011	Srgap2	383101	UTR5	Nucks1(NM_001145804:c.-276_-32delins0,NM_175294:c.-276_-32delins0)	1-TGACTCA,MA1448.1 fos-1(0.996);3-GTTTA,MA1606.1 Foxf1(0.844);5-GCCAA,MA0671.1 NFIX(0.953);6-TGACGTC,MA1069.1 TGA6(0.962);9-AGGGCGG,MA0443.1 btd(0.810);
chr1	131911000	131911318	319	131911261	17	5.55367	3.125	3.07519	FOXA1_peak_1155	2	NM_001177628	Slc45a3	51756	NM_001081011	Srgap2	383798	intronic	Nucks1	3-GTTTA,MA1606.1 Foxf1(0.844);5-GCCAA,MA0671.1 NFIX(0.953);9-AGGGCGG,MA0443.1 btd(0.810);
chr1	131962671	131963193	523	131963033	18	6.93536	3.63985	4.31701	FOXA1_peak_1156	1	NM_145977	Slc45a3	7677	NM_001081011	Srgap2	435571	UTR5	Slc45a3(NM_001177628:c.-14026_-13889delins0)	1-TGACTCA,MA1448.1 fos-1(0.996);3-GTTTA,MA1606.1 Foxf1(0.844);6-TGACGTC,MA1069.1 TGA6(0.962);7-CTGTGCT,MA0332.1 MET28(0.720);9-AGGGCGG,MA0443.1 btd(0.810);
chr1	131969137	131969401	265	131969222	22	8.97064	4.0636	6.18367	FOXA1_peak_1157	1	NM_145977	Slc45a3	1340	NM_001081011	Srgap2	441908	intronic	Slc45a3	1-TGACTCA,MA1448.1 fos-1(0.996);3-GTTTA,MA1606.1 Foxf1(0.844);5-GCCAA,MA0671.1 NFIX(0.953);5-ACTTCCT,MA0765.2 ETV5(0.933);6-TGACGTC,MA1069.1 TGA6(0.962);7-CTGTGCT,MA0332.1 MET28(0.720);9-AGGGCGG,MA0443.1 btd(0.810);
chr1	131976864	131977304	441	131976975	28	10.5925	4.039	7.68045	FOXA1_peak_1158	2	NM_007923	Elk4	30521	NM_001081011	Srgap2	449723	exonic	Slc45a3	1-TGACTCA,MA1448.1 fos-1(0.996);3-ACATTCC,MA0808.1 TEAD3(0.974);3-GTTTA,MA1606.1 Foxf1(0.844);5-GCCAA,MA0671.1 NFIX(0.953);5-ACTTCCT,MA0765.2 ETV5(0.933);6-TGACGTC,MA1069.1 TGA6(0.962);7-CTGTGCT,MA0332.1 MET28(0.720);9-AGGGCGG,MA0443.1 btd(0.810);
chr1	131981663	131981956	294	131981799	22	7.33329	3.41246	4.68317	FOXA1_peak_1159	2	NM_007923	Elk4	25795	NM_001081011	Srgap2	454448	exonic	Slc45a3	5-GCCAA,MA0671.1 NFIX(0.953);5-ACTTCCT,MA0765.2 ETV5(0.933);6-TGACGTC,MA1069.1 TGA6(0.962);7-CTGTGCT,MA0332.1 MET28(0.720);9-AGGGCGG,MA0443.1 btd(0.810);
chr1	132006051	132006335	285	132006149	29	7.57892	3.00601	4.90227	FOXA1_peak_1160	0	NM_007923	Elk4	1412	NM_001081011	Srgap2	478832	upstream	Elk4(dist=1270)	1-TGACTCA,MA1448.1 fos-1(0.996);3-ACATTCC,MA0808.1 TEAD3(0.974);3-GTTTA,MA1606.1 Foxf1(0.844);5-GCCAA,MA0671.1 NFIX(0.953);5-ACTTCCT,MA0765.2 ETV5(0.933);7-CTGTGCT,MA0332.1 MET28(0.720);9-AGGGCGG,MA0443.1 btd(0.810);
chr1	132007843	132008316	474	132008205	38	12.4357	3.77907	9.39071	FOXA1_peak_1161	1	NM_001033250	Lemd1	183356	NM_001081011	Srgap2	480718	UTR5	Elk4(NM_007923:c.-6549_-6452delins0)	3-ACATTCC,MA0808.1 TEAD3(0.974);3-GTTTA,MA1606.1 Foxf1(0.844);5-GCCAA,MA0671.1 NFIX(0.953);5-ACTTCCT,MA0765.2 ETV5(0.933);6-TGACGTC,MA1069.1 TGA6(0.962);7-CTGTGCT,MA0332.1 MET28(0.720);9-AGGGCGG,MA0443.1 btd(0.810);
chr1	132010503	132011120	618	132010965	37	11.8108	3.68217	8.81104	FOXA1_peak_1162	1	NM_001033250	Lemd1	180624	NM_001081011	Srgap2	483450	intronic	Elk4	1-TGACTCA,MA1448.1 fos-1(0.996);3-ACATTCC,MA0808.1 TEAD3(0.974);3-GTTTA,MA1606.1 Foxf1(0.844);5-ACTTCCT,MA0765.2 ETV5(0.933);6-TGACGTC,MA1069.1 TGA6(0.962);7-CTGTGCT,MA0332.1 MET28(0.720);9-AGGGCGG,MA0443.1 btd(0.810);
chr1	132020077	132020302	226	132020168	15	5.76104	3.4188	3.26316	FOXA1_peak_1163	1	NM_001033250	Lemd1	171246	NM_001081011	Srgap2	492828	intronic	Elk4	1-TGACTCA,MA1448.1 fos-1(0.996);3-ACATTCC,MA0808.1 TEAD3(0.974);3-GTTTA,MA1606.1 Foxf1(0.844);6-TGACGTC,MA1069.1 TGA6(0.962);7-CTGTGCT,MA0332.1 MET28(0.720);
chr1	132072179	132072624	446	132072594	16	5.53312	3.20755	3.05666	FOXA1_peak_1164	0	NM_001033250	Lemd1	119034	NM_001114662	Mfsd4a	4339	intergenic	Mfsd4a(dist=4117),Cdk18(dist=40923)	1-TGACTCA,MA1448.1 fos-1(0.996);3-ACATTCC,MA0808.1 TEAD3(0.974);3-GTTTA,MA1606.1 Foxf1(0.844);5-GCCAA,MA0671.1 NFIX(0.953);6-TGACGTC,MA1069.1 TGA6(0.962);
chr1	132085275	132085984	710	132085452	30	16.2467	5.91603	12.9448	FOXA1_peak_1165	0	NM_001033250	Lemd1	105806	NM_001114662	Mfsd4a	17567	intergenic	Mfsd4a(dist=17213),Cdk18(dist=27563)	1-TGACTCA,MA1448.1 fos-1(0.996);3-GTTTA,MA1606.1 Foxf1(0.844);5-GCCAA,MA0671.1 NFIX(0.953);5-ACTTCCT,MA0765.2 ETV5(0.933);6-TGACGTC,MA1069.1 TGA6(0.962);7-CTGTGCT,MA0332.1 MET28(0.720);
chr1	132095509	132095910	402	132095655	26	9.49828	3.84615	6.66828	FOXA1_peak_1166	0	NM_001033250	Lemd1	95726	NM_001114662	Mfsd4a	27647	intergenic	Mfsd4a(dist=27447),Cdk18(dist=17637)	1-TGACTCA,MA1448.1 fos-1(0.996);3-ACATTCC,MA0808.1 TEAD3(0.974);5-ACTTCCT,MA0765.2 ETV5(0.933);7-CTGTGCT,MA0332.1 MET28(0.720);9-AGGGCGG,MA0443.1 btd(0.810);
chr1	132099029	132099299	271	132099283	18	4.06133	2.44216	1.77605	FOXA1_peak_1167	0	NM_001033250	Lemd1	92272	NM_001114662	Mfsd4a	31102	intergenic	Mfsd4a(dist=30967),Cdk18(dist=14248)	1-TGACTCA,MA1448.1 fos-1(0.996);3-GTTTA,MA1606.1 Foxf1(0.844);5-ACTTCCT,MA0765.2 ETV5(0.933);6-TGACGTC,MA1069.1 TGA6(0.962);7-CTGTGCT,MA0332.1 MET28(0.720);
chr1	132128000	132128883	884	132128507	40	11.692	3.4687	8.70062	FOXA1_peak_1168	1	NM_001033250	Lemd1	62994	NM_001114662	Mfsd4a	60379	intronic	Cdk18	1-TGACTCA,MA1448.1 fos-1(0.996);3-ACATTCC,MA0808.1 TEAD3(0.974);3-GTTTA,MA1606.1 Foxf1(0.844);5-GCCAA,MA0671.1 NFIX(0.953);5-ACTTCCT,MA0765.2 ETV5(0.933);6-TGACGTC,MA1069.1 TGA6(0.962);7-CTGTGCT,MA0332.1 MET28(0.720);9-AGGGCGG,MA0443.1 btd(0.810);
chr1	132139597	132139961	365	132139789	32	10.9181	3.7931	7.98318	FOXA1_peak_1169	1	NM_001033250	Lemd1	51657	NM_001114662	Mfsd4a	71717	UTR5	Cdk18(NM_008795:c.17250_17162delins0)	3-ACATTCC,MA0808.1 TEAD3(0.974);3-GTTTA,MA1606.1 Foxf1(0.844);5-GCCAA,MA0671.1 NFIX(0.953);5-ACTTCCT,MA0765.2 ETV5(0.933);6-TGACGTC,MA1069.1 TGA6(0.962);7-CTGTGCT,MA0332.1 MET28(0.720);9-AGGGCGG,MA0443.1 btd(0.810);
chr1	132150216	132151262	1047	132150367	40	14.9122	4.2887	11.6965	FOXA1_peak_1170	0	NM_001033250	Lemd1	40697	NM_008795	Cdk18	11054	intergenic	Cdk18(dist=10531),Lemd1(dist=40174)	1-TGACTCA,MA1448.1 fos-1(0.996);3-ACATTCC,MA0808.1 TEAD3(0.974);3-GTTTA,MA1606.1 Foxf1(0.844);5-GCCAA,MA0671.1 NFIX(0.953);5-ACTTCCT,MA0765.2 ETV5(0.933);6-TGACGTC,MA1069.1 TGA6(0.962);7-CTGTGCT,MA0332.1 MET28(0.720);9-AGGGCGG,MA0443.1 btd(0.810);
chr1	132157500	132157725	226	132157642	20	8.38847	4.05405	5.64416	FOXA1_peak_1171	0	NM_001033250	Lemd1	33823	NM_008795	Cdk18	17927	intergenic	Cdk18(dist=17815),Lemd1(dist=33711)	3-ACATTCC,MA0808.1 TEAD3(0.974);3-GTTTA,MA1606.1 Foxf1(0.844);5-GCCAA,MA0671.1 NFIX(0.953);5-ACTTCCT,MA0765.2 ETV5(0.933);7-CTGTGCT,MA0332.1 MET28(0.720);9-AGGGCGG,MA0443.1 btd(0.810);
chr1	132195158	132195440	283	132195253	28	5.12824	2.36156	2.69032	FOXA1_peak_1172	2	NR_029777	Mir135b	2789	NM_008795	Cdk18	55614	intronic	Lemd1	3-ACATTCC,MA0808.1 TEAD3(0.974);3-GTTTA,MA1606.1 Foxf1(0.844);5-GCCAA,MA0671.1 NFIX(0.953);5-ACTTCCT,MA0765.2 ETV5(0.933);7-CTGTGCT,MA0332.1 MET28(0.720);9-AGGGCGG,MA0443.1 btd(0.810);
chr1	132200657	132201252	596	132201066	61	21.6857	4.37236	18.0438	FOXA1_peak_1173	2	NM_001311102	Lemd1	25359	NM_008795	Cdk18	61269	intronic	Lemd1	1-TGACTCA,MA1448.1 fos-1(0.996);3-ACATTCC,MA0808.1 TEAD3(0.974);3-GTTTA,MA1606.1 Foxf1(0.844);5-GCCAA,MA0671.1 NFIX(0.953);5-ACTTCCT,MA0765.2 ETV5(0.933);6-TGACGTC,MA1069.1 TGA6(0.962);7-CTGTGCT,MA0332.1 MET28(0.720);9-AGGGCGG,MA0443.1 btd(0.810);
chr1	132206145	132206687	543	132206511	30	6.64846	2.69565	4.05357	FOXA1_peak_1174	2	NM_001311102	Lemd1	19898	NM_008795	Cdk18	66731	intronic	Lemd1	1-TGACTCA,MA1448.1 fos-1(0.996);3-ACATTCC,MA0808.1 TEAD3(0.974);3-GTTTA,MA1606.1 Foxf1(0.844);5-ACTTCCT,MA0765.2 ETV5(0.933);7-CTGTGCT,MA0332.1 MET28(0.720);9-AGGGCGG,MA0443.1 btd(0.810);
chr1	132206937	132207288	352	132207105	33	8.41878	3.02491	5.67245	FOXA1_peak_1175	2	NM_001311102	Lemd1	19201	NM_008795	Cdk18	67427	intronic	Lemd1	1-TGACTCA,MA1448.1 fos-1(0.996);3-ACATTCC,MA0808.1 TEAD3(0.974);5-ACTTCCT,MA0765.2 ETV5(0.933);6-TGACGTC,MA1069.1 TGA6(0.962);7-CTGTGCT,MA0332.1 MET28(0.720);9-AGGGCGG,MA0443.1 btd(0.810);
[truncated: 34,590 more rows]

## Sheet: README
标题	说明
chr	peak 所在染色体名称
start	peak 区域的起始位置
end	peak 区域的终止位置
length	peak 区域的长度
[truncated: 16 more rows]
